# Supplementary material for: Exploration of potential mechanisms and biomarkers related to ERS-associated RCD in steroid-induced osteonecrosis of the femoral head based on bioinformatics, with experimental validation
Source: Front Endocrinol (Lausanne). 2026 May 18;17:1734283. doi: 10.3389/fendo.2026.1734283 (PMC13223048; doi:10.3389/fendo.2026.1734283)
Supplement: Supplementary file 1 [file DataSheet1.csv]

PIEZO1
ESR1
CPT2
XBP1
TP53
HSPA5
EIF2AK3
ERN1
SOD2-OT1
ATF6
BDNF-AS
HERPUD1
MAPK8
DDIT3
ATF4
NFE2L2
SOD1
G3BP1
ESR2
MAPK14
RYR2
EDEM1
CAT
IL6
TNF
ADPRS
EIF2S1
HMOX1
G3BP2
STIP1
VCP
SLC6A4
WFS1
EDEM2
CALM1
EMC3
EMC4
OXSR1
EMC2
EDEM3
EMC8
CASP3
NR3C1
EMC9
EMC10
BDNF
HSF1
BCL2
SERP1
CANX
EMC6
SOD2
EMC7
USE1
EMC1
CASQ2
MAPK1
UFD1
LNPK
ERLIN2
CRH
ATM
MTOR
JUN
GSR
CERNA3
MAPK10
CLU
CLN8
SYVN1
INS
NOS3
AKT1
SIRT1
LOC129930561
HSP90B1
HSPA4
HSPB1
PGR
ERLIN1
TEX264
EIF2AK2
HSPA1A
CREB3L1
MIA3
TXN
CALR
CXCL8
OSGIN1
TFG
PARK7
HSPA8
TRDN
CLN6
MANF
EGFR
MAP3K5
ERBB2
SERP2
MAPK9
CFTR
TGFB1
ANK2
MIA2
APP
LMNA
CALM3
MIR7-3HG
FOS
HSP90AA1
KEAP1
BAX
KCNJ2
STEEP1
HYOU1
PRKN
H19
GSK3B
KCNH2
MCFD2
KCNQ1
PPP1R15A
ABL1
KDELR1
ATF6B
PARP1
CACNA1C
ATP2A2
CRP
DERL1
BRCA1
FOXO3
COMT
KDELR2
PTGS2
FKBP5
POMC
IL1B
CREB1
SRC
MDM2
SCN5A
DNAJB11
ALB
BCAP31
VWF
PDIA3
PON1
ATR
NFKB1
HSPA9
LOC110806262
CRHR1
EIF2AK1
NQO1
SEC16A
MBTPS2
CALM2
SNCA
FOXO1
SQSTM1
G6PD
DNAJC3
CREB3L2
PGR-AS1
P4HB
TRA-TGC7-1
MPO
CP
CREB3
SCAPER
PRL
NOS2
APOE
AR
MAPK3
EGF
SEC31A
KDELR3
VAPB
MAP2K6
DERL2
XDH
MAPK11
CTSD
PRDX2
CDKN1A
VEGFA
GSTP1
CYBA
PDIA4
PRKAA1
CYCS
GAS5
CDKN2A
CBS
SEC61A1
ERMARD
SEC23B
PINK1
GPX1
ACE
TARDBP
CTNNB1
EP300
SNORD15A
ATF3
LOC126806068
CEBPB
NPY
PRKAA2
SELENON
TXNIP
CASP4
HSPA1B
TLR4
PSEN1
CLCC1
CASP9
HIF1A
SIL1
LSINCT5
SEC22B
CCL2
SELENOS
SELENOK
UBC
GAPDH
PIK3CG
LRRK2
IGF1
SEC23A
SP1
CAPRIN1
MBTPS1
RYR1
CCND1
CAV1
LMAN1
RPS6KA5
PIK3CA
MAPKAPK2
MAP2K7
MYC
CAV3
SEL1L
OS9
SLC2A1
NR3C2
PRKACA
MAOA
SESN2
TUBB4A
OXT
TIA1
STK4
PRKAR1A
GSTM1
MAP2K4
FMR1
RHOA
RTN4
CREBBP
KCNJ5
IKBKB
SEC61B
OXTR
PPARG
DRD2
GET3
BCL2L1
LOC100419516
RPS27A
MAPKAP1
HSPD1
MAPK12
KCNE1
DNAJC10
SCARNA5
UFL1
MMGT1
MAPT
TMED10
HBB
PIK3R1
PRKCD
TRAF2
TECRL
ADIPOQ
BSCL2
ERN2
GORASP2
GDF15
ATF2
COPB1
NR1H2
KRAS
EIF2AK4
TRIM21
COL17A1
PTEN
TH
HMGB1
PCSK9
LEP
MAPK13
CYBB
PPP1R15B
COPA
MAP2K1
BRAF
UBE2J1
FANCD2
DSP
PRDX1
SCAP
SEC62
MIAT
PLA2G6
ERO1A
NLRP3
GET4
TMBIM6
HSPA13
MFN2
STAT3
RETREG1
NBAS
DERL3
PRDX6
EPO
DDX3X
MAP2K3
PTK2
SIRT3
SHC1
PRDX3
MAN1B1
PRDX5
PKP2
HSD17B10
COL1A1
PDIA6
PRKDC
CASP8
TF
SYK
TRIB3
GBA1
CRYAB
SERPINA1
IL10
RAB1A
STIM1
ATP13A2
BCL2L11
STUB1
APOB
AKAP9
TRIM13
SEC63
CYP1B1
HTR1A
PCNA
MAOB
EEF1A1
NOTCH3
HDAC6
EIF4G1
PVT1
MOGS
LPL
PSEN2
VCAM1
CUL3
SNTA1
PDIA2
HTT
COPG1
ERLEC1
DDRGK1
CYP1A1
TNFRSF10B
TUG1
KDR
KCNE2
ANG
DNAJB9
LDLR
TERT
AHR
GJA1
AGER
HTRA2
KCNQ1OT1
ITPR1
USP10
DELE1
SEC13
VIM
GBF1
COPB2
SAR1B
RFT1
PMM2
LINC02605
TTN
ERP44
TRPM2
SOD3
CHEK1
SLC22A5
HFE
RAC1
NFE2L1
MALAT1
UBXN4
SGK1
HSP90AB1
PON2
SEC24C
TRE-TTC3-1
APEX1
PTPN1
UBQLN1
NOS1
GSTT1
TXNDC5
ADRB2
DPM1
PPIB
TMEM33
HMGCR
PABPC1
BBC3
SERPINE1
ITGB1
CDKN1B
POLG
ALG1
TXNRD1
SMPD1
IL1A
NOX4
EDN1
QRICH1
IGF1R
DDOST
GOSR2
EIF2B5
UBA52
BAG3
C9orf72
THBS1
COPE
CHUK
ROCK1
TRV-AAC1-4
DNAH8
ICAM1
AMFR
RELA
VCL
MAP3K7
RAB18
PRKRA
CDK1
UBB
DSG2
MKI67
SAR1A
GPX7
DAXX
F8
IKBKG
YBX1
FAS
SCN4B
CHEK2
GADD45A
IGF2BP1
TRIM32
TRC-GCA24-1
ARCN1
NCOA1
COPZ1
CYP2E1
MIR17
NDUFS4
IER3IP1
CLN3
TRAM1
BRCA2
OPRM1
DYNC1H1
ABCA1
HLA-B
SERPINF1
UBAP2L
TTR
F5
FGF2
IFNG
MIR21
BAG6
MICA
ERP29
NDRG1
STX18
RAD51
TRAF6
JAK2
CCDC47
TRP-AGG2-5
YME1L1
RPTOR
ATP1A3
HDAC1
PRDX4
FKBP4
MYH7
NPPA
CDC42
PPARGC1A
TLR2
RPS6KA4
HCRT
CD36
NOL3
RARA
SERPINH1
HADHA
RPS6KA3
OGG1
ADCYAP1
SELE
DCTN1
TNFSF11
SLC6A3
MMP2
CYP19A1
BECN1
AAAS
GRIA1
TUBA1B
NOTCH1
TNFSF10
CCDC88B
MMP9
HLA-A
TRPA1
SEC61G
COG4
SRP54
PPP1CA
TMEM43
PRNP
BMP2
DSPP
APOA1
GLA
EMD
BMP6
VDR
AGTR1
UFM1
GNE
MICB
HAMP
PPP1CB
PIK3R2
SLC35B1
SIGMAR1
JUP
PPARA
YWHAE
FAF2
PTPN11
CASP7
ANXA5
PDHA1
SMN1
RNF183
CDKN2B-AS1
SFN
CREB3L3
CACNA1A
TREM2
SREBF2
STK25
SEC24D
PHB2
HTR2A
PNKD
VHL
CDK5
BAK1
TYR
TMED9
QKI
CASP2
PRKCA
TMEM208
EIF4E
SREBF1
TMED4
SNHG1
RPN1
RPA1
TMED2
PELP1
CIRBP
UCP2
CDK4
HOTAIR
MIR125A
PPIA
MAP1LC3B
PPP1R12A
BRSK2
UBR4
TGFA
SPP1
RAF1
PSMA7
PREB
DSC2
PKM
NPPB
ATP7B
RET
CACNA2D1
E2F1
MIR34C
NPM1
UGGT1
TNFRSF1A
FAM120A
ETFA
SLC4A11
ADCYAP1R1
FUS
YIPF5
CRHR2
GCLC
SETD2
SPTAN1
GPER1
ASNS
STING1
TBC1D24
TOR1A
ACADVL
SELP
COPG2
CACNA1S
DYSF
PIGA
NPC1
DPAGT1
TSC2
WNK1
NUPR1
NOD2
SCN1A
FLNA
DES
CHRNE
MAP3K20
PECAM1
ELN
HAX1
NCOA3
NPLOC4
TEX2
MIR221
MYH6
VAPA
GPX3
SIRT6
ALOX5
MTHFR
MIR211
OMA1
ACTB
NOS1AP
GNAS
SLC17A5
SRXN1
SDHB
TAB2
ALG6
VPS13A
FTL
ETFDH
TOP2A
EIF2B1
RAB1B
CTSB
DNM1L
XIST
EEF2
RB1
NEAT1
PLP1
ATP6V0A2
CHAT
PAK1
AGR2
MMP1
REN
AKR1B1
PC
SURF4
IDH1
KCNJ11
MAP2K2
SEC24B
TMEM161A
EIF4A1
SDHA
MIR451A
SEC24A
ORAI1
KRT5
DLD
EPAS1
LAMP2
SLC25A13
NTRK1
WRN
TMCO1
RICTOR
AGT
GGT1
NBN
GCH1
EIF2A
GORASP1
HSPA1L
CYP17A1
SRP72
DHX9
ATL3
SAFB
DHCR7
NFKBIA
TGFB3
DNMT1
SRPRB
CLCN1
EZH2
MIR126
RBX1
SIRT2
TUBB3
IRS1
MCL1
NONO
FAM20C
ELAVL1
TNNT2
PRKD1
ALDH3A2
RER1
ANK1
POR
BACE1
TPM1
ASS1
ATG7
UGT1A6
FN1
TUBB6
ATL1
SSR1
HMOX2
ADM
EIF2B3
MARCHF6
MIR155
RAB3GAP2
PRRT2
ERCC6
HLA-C
HSPA6
EIF3B
AIFM1
GRN
PSMD1
HBA1
RAB3GAP1
VDAC1
CSNK2A1
GPI
AFG3L2
ACADM
RNF186
TFF1
HM13
FXN
CEBPA
TRPV4
HSPH1
EIF2B4
LONP1
SCN2A
CDK5RAP3
GFPT1
FASN
PRKACG
MR1
PPP1CC
MTTP
TRIM25
JPH2
TGFB2
ABCC1
IL2
RNF139
EGR1
TMX1
TUBB2A
SMAD3
NAMPT
TIAL1
ACHE
CACNB2
TANGO2
MSRA
ZW10
FKRP
SYNPO2
GSS
YTHDF2
IL18
RAB6A
MYBPC3
PXN
ANXA2
CUL1
SRPRA
GRB2
PTGIS
RUVBL2
TRPM4
PSMD2
PDYN
TAOK3
PWAR1
SMAD4
ULK1
GPD1L
DCTN2
YWHAZ
STK39
KCNJ8
DUSP1
CDH1
STAT1
SLC6A8
NSF
HMGCL
ALAD
AARS1
PLAT
ERCC5
OGFOD1
MT-TP
HADHB
COL4A1
PYCR1
BCHE
CDK2
PDLIM4
RTN3
ASPH
ALDH7A1
MIR34A
CD40
CAPN2
VMP1
MYOC
GAA
TUBB4B
ERP27
HRAS
ITPR3
HDAC9
SCN4A
GSK3A
RNF185
DAPK1
PHGDH
COG1
MAP3K15
SCARA3
ACAT1
P3H1
LBR
KNG1
FGFR1
MPI
HP
SCN1B
TXNRD2
MPV17
FURIN
RPL11
MAP3K1
CDH5
DNAJA1
MET
NPHS1
MIF
UGT1A1
RINT1
MAP1LC3A
ADCY5
TPR
ATXN2L
NME1
NOD1
AHCYL1
TP73
HCN4
PDCD6
YTHDF1
TFRC
PPT1
CGAS
PTPA
ACTC1
CNR1
CD40LG
DPM3
LCN2
PRMT1
PRKAB1
GPX8
CPT1A
USO1
SND1
PTGES3
PLA2G7
PTK2B
USP15
DDX6
NOX1
MAPKAPK5
TP53INP1
BCS1L
GCN1
ADAMTS13
PRKACB
CAPZB
SGPL1
SCD
RXRA
PLOD2
HNRNPM
HLA-DQB1
MGST1
ITGB3
HBA2
HSF2
ERAP1
KPNB1
NORAD
NCOA2
MMP3
DDX1
THBD
MECP2
PGK1
DST
QDPR
FLNB
NLRP1
CCN2
CAPN3
IGF2BP3
ATL2
CASP12
NGF
SLC12A1
MIR140
RPA2
SCN10A
BLM
HSD17B4
PSMC6
HDAC2
HSPB8
SESN1
PLN
H2AX
NAGLU
CFLAR
ABCD1
MYL2
CKB
XRCC5
PLK3
STX5
KIF1C
TEK
MOSPD2
SLC7A11
COL1A2
CAPZA1
RETREG3
MIR145
ALG13
OAT
HIKESHI
EIF2B2
MB
PTGS1
SRP68
CD59
RPS3
MIR214
LMNB1
MTHFD1
YAP1
ALDH5A1
TBX5
PRRC2C
FXR1
GP1BA
GOLGA2
PSMA3
COL4A5
GLB1
DMD
NCF2
CXCL12
PSMB5
TUBA1C
PIGL
BAG1
TMEM63C
RRBP1
TAT
TMEM38B
HSPA2
MIR146A
MUC1
FKBP10
BFAR
ARFGAP1
SLC25A4
PDLIM1
DHCR24
ARG1
PDHX
SEC23IP
FH
COX5A
MEG3
JUNB
BTK
TXN2
SNHG12
OLR1
MIR222
PSMC3
PSMC5
PEX16
F9
AVP
RBM4
GNAQ
FANCI
ADRB1
TRAP1
ATG16L1
ACOX1
XIAP
HTRA1
ACAD9
NCL
ALG2
SLC39A14
GJB2
MT-ND1
ACTR1A
UBE2D3
NUDT1
SST
ERCC2
ZFP36
TBC1D20
TMPO
MDH2
THBS4
FGF1
SGPP1
TAP2
DHDDS
CSDE1
KL
GAD2
IL1RN
MIR146B
ATAD3A
MIR133B
SCFD1
PLAU
SMARCA4
TUSC3
MYH9
ABCC8
LRPPRC
BAD
DNAJB1
UBQLN2
SFPQ
MTA1
TMTC3
ALPP
ROCK2
CKAP4
COASY
ADRA2B
STOML2
S100A8
SCN3B
UMOD
HUWE1
BET1
MEF2A
YTHDF3
BNIP1
TRR-TCT2-1
RPN2
GJA5
UBE2G2
ADA
AREG
HSPA4L
PSIP1
GATA1
CASP1
CDKN3
F3
SSR3
MAPK8IP1
SLC33A1
CD8A
NUP155
MLH1
PIK3CB
PRKCB
C19orf12
LCK
FANCF
BRIP1
ATP1A1
PML
UBE2D2
ETFB
SLC19A3
GPX4
SLC25A1
NDUFV1
GPR37
CAPZA2
KCND3
SERPINA6
NFAT5
CALU
HNRNPK
GLE1
GPT
GOSR1
GLRX
NCOR1
NR0B1
GH1
LTF
CYGB
FOXO4
RPS6KB1
PANX1
TNFRSF11B
MRE11
COL7A1
AUP1
NF1
PLG
AGO2
ABCG2
RPS6KA1
TOR1AIP2
NOTCH2
CTSC
ARL6IP5
KAT5
FASLG
TSC1
USP19
CDK6
SACM1L
MMP14
RPL5
KIF5B
COL4A3
RPE65
MCOLN1
F2
ABCA3
PDHB
MIR29A
LIN28A
CACNA1D
B2M
CASC2
TUBA4A
INSR
HGF
PCCB
COG5
SGCG
KCNA2
GCLM
CTSK
PDIA5
SMAD2
NUFIP2
CHST6
CD44
SLC9A1
STAR
TAP1
ZC3H12A
GNRH1
DDC
TULP1
PPIF
TGM2
MYLK
GRIN2A
PDGFRB
HDAC3
ECPAS
ESRRB
CCAR2
STK11
LARP4
OPA1
ATP7A
GCDH
LIMCH1
TUBA1A
TMEM165
PHB1
MIR320A
EPM2A
PTS
PCAT1
RHOD
PPP2CA
POMT2
PSAP
GH-LCR
FOXM1
PLA2G4A
EIF2S2
CHKA
PPP1R10
NHLRC1
PSMD11
PCCA
SAMHD1
PAH
TIMELESS
ALG11
PIN1
LMNB2
WWOX
ACTN1
RPL10
PSMC4
NRAS
MEFV
REST
KIF1B
TPP1
STT3A
BGLAP
SLC39A7
PPP2R1A
BTD
EPHA3
TP63
RAB10
SLC12A6
IL2RA
EGLN1
ARRB1
GRIN2B
YWHAQ
VPS45
LRP2
NCF4
CRHBP
RETN
MSH2
ADAR
PLEC
MYB
ATF1
PARG
FAM20A
SSR2
DNM2
MCCC2
CCNA2
RPLP0
VRK2
AKT2
MCCC1
HNRNPA1
PSMC2
SLC4A1
ISCU
SCN2B
HSPA14
SLC1A3
BCKDHB
ERCC8
IGF2BP2
ATP1A2
NRF1
LMAN2
LARP1
MOV10
CERT1
CD4
FOLR1
CEP290
TMEM259
PSMA1
CYP27A1
RAD50
PSMD8
RNF13
MSRB1
HLA-DRB1
OIP5-AS1
VPS13B
TUBB
ESRRA
MSRB2
NR1H3
CSTB
HLA-G
PSMA5
PSMD3
ACTA1
MIRLET7C
STX17
GAD1
MBOAT7
MCM2
FLT4
PIK3C2A
RPA3
KHSRP
REEP5
PNOC
RPS6
CYP21A2
NR1I2
MT-ATP6
CUX1
SRP14
PSMC1
TMED7
CRTAP
NACA
FGF7
RHO
ESRRG
CAD
SHBG
GLO1
ATXN2
SEC22C
SPATS2L
XPO1
RPSA
EIF2S3
TRPV1
XPC
ADRM1
GSTM3
ATP2A3
BTRC
PSMA6
CEBPD
FHOD1
H4C16
DCTN4
SLC3A2
HSD11B1
GPHN
DYNC1I2
GET1
LDHA
LRP1
TMX3
XRCC6
AP3B1
RPS2
UPF1
USP5
G6PC1
STYXL1
CPS1
GFAP
LOX
COG7
NCOR2
UBE2N
CEBPZ
USP7
PSMD13
IFNB1
STT3B
RPL13
SLC1A2
HIPK2
BIRC5
ARF1
RACK1
CTC1
CCNB1
AKR1A1
TSPO
NUP133
CERKL
CYP3A4
COG6
PPP3CA
PWAR4
ACTN4
MIR215
CYP11A1
RIPK1
UCN3
ANO10
CREB3L4
ABCC9
RCN2
GADD45B
PEX5
GLDC
SMARCAL1
UBE2G1
DDIT4
BAG5
GANAB
PLK1
DOLK
SKP2
PGD
LMAN2L
LARS1
AQP8
TXNDC12
RUNX2
DDB1
KLF2
RELN
NDUFAF2
NDUFS7
SEPTIN9
DUSP19
SENP3
EREG
PSMA4
MLST8
APAF1
UCN
ELP1
SLC25A11
DHX36
UNG
AQP11
ALDH2
GRB7
CLSPN
IGFBP3
PRKCG
HJV
CREBRF
NGLY1
ALPL
FANCG
CASC3
RPL4
TAOK2
FLNC
NEB
SGCE
SERPINC1
LIMA1
ARNT
CHGA
PKD1
NR2C2
RAB9B
AK2
ATRX
FOSL1
MMP24-AS1-EDEM2
MIR18A
