# Supplementary material for: Exploration of potential mechanisms and biomarkers related to ERS-associated RCD in steroid-induced osteonecrosis of the femoral head based on bioinformatics, with experimental validation
Source: Front Endocrinol (Lausanne). 2026 May 18;17:1734283. doi: 10.3389/fendo.2026.1734283 (PMC13223048; doi:10.3389/fendo.2026.1734283)
Supplement: Supplementary file 2 [file DataSheet2.csv]

symbol
RPL8
IREB2
ATP5MC3
CS
EMC2
ACSF2
NOX1
CYBB
NOX3
NOX4
NOX5
DUOX1
DUOX2
G6PD
PGD
VDAC2
PIK3CA
FLT3
SCP2
TP53
ACSL4
LPCAT3
NRAS
KRAS
HRAS
TF
TFRC
TFR2
SLC38A1
SLC1A5
GLS2
GOT1
CARS1
ALOX5
KEAP1
HMOX1
ATG5
ATG7
NCOA4
ALOX12
ALOX12B
ALOX15
ALOX15B
ALOXE3
PHKG2
ACO1
G6PDX
ULK1
ATG3
ATG4D
BECN1
MAP1LC3A
GABARAPL2
GABARAPL1
ATG16L1
WIPI1
WIPI2
SNX4
ATG13
ULK2
SAT1
EGFR
MAPK3
MAPK1
BID
ZEB1
DPP4
CDKN2A
PEBP1
SOCS1
CDO1
MYB
MAPK8
MAPK9
CHAC1
MAPK14
LINC00472
PRKAA2
PRKAA1
ELAVL1
BAP1
ABCC1
MIR6852
ACVR1B
TGFBR1
EPAS1
HILPDA
HIF1A
IFNG
ANO6
LPIN1
HMGB1
TNFAIP3
TLR4
ATF3
ATM
YY1AP1
EGLN2
MIOX
TAFAZZIN
MTDH
IDH1
SIRT1
FBXW7
PANX1
DNAJB6
BACH1
LONP1
CD82
IL1B
CTSB
POR
CYB5R1
ELOVL5
FADS1
PTEN
NR1D1
NR1D2
TBK1
IL6
USP7
miR-182-5p
miR-378a-3p
ATF4
AQP3
AQP5
AQP8
LINC00618
MT1DP
PEX10
AGPAT3
PEX12
CHP1
GPAT4
BRPF1
OSBPL9
INTS2
MMD
CYP4F8
MLLT1
TTPA
GRIA3
EPT1
POM121L12
LIG3
AEBP2
AGPS
CDCA3
PEX2
PEX6
TIMM9
DCAF7
LCE2C
FAR1
PHF21A
SMAD7
LYRM1
AMN
PEX3
MTCH1
ACADSB
PVT1
hsa_circ_0008367
SLC39A14
MAP3K11
GSK3B
BRD7
SLC25A28
MFN2
SLC11A2
ZFAS1
TSC1
TGFB1
SNCA
SIRT3
CGAS
STING1
HDDC3
MIR761
MDM2
MDM4
MIR214
DLD
WWTR1
PRKCA
LGMN
SMPD1
MYCN
IFNA1
IFNA2
IFNA4
IFNA5
IFNA6
IFNA7
IFNA8
IFNA10
IFNA13
IFNA14
IFNA16
IFNA17
IFNA21
SMG9
PPARG
MIR335
SNX5
PAQR3
MICU1
TOR2A
MIR375
MAP3K14
CircKDM4C
MIR324
QSOX1
MIB2
CLTRN
KLF2
MIR5096
HOTAIR
H19
FOXO4
YTHDC2
DDR2
SLC39A7
TRIM46
ACSL1
KDM5A
TRIM21
DPEP1
CYGB
IDO1
GSTZ1
GJA1
SLC7A11
PGRMC1
CIRBP
circPSEN1
USP11
YAP1
MIR135B
TRIM26
NDRG1
MIR302A
ASMTL-AS1
FADS2
PIEZO1
LIFR
PTPN6
MIR15A
EGR1
ADAM23
ARHGEF26-AS1
CPEB1
COX4I2
lncRNA AABR07017145.1
TIMP1
KDM6B
METTL14
MIB1
KDM5C
MEG3
CCDC6
CFL1
MIR539
KMT2D
GPX4
AKR1C1
AKR1C2
AKR1C3
RB1
HSPB1
HSF1
GCLC
NFE2L2
SQSTM1
NQO1
FTH1
MUC1
SLC3A2
MT1G
SLC40A1
CISD1
FANCD2
FTMT
HSPA5
HELLS
SCD
SRC
STAT3
PML
MTOR
NFS1
TP63
CDKN1A
MIR137
ENPP2
FH
CISD2
MIR9-1
MIR9-2
MIR9-3
CBS
ISCU
ACSL3
OTUB1
CD44
LINC00336
BRD4
PRDX6
MIR17
SESN2
NF2
ARNTL
JUN
CA9
TMBIM4
PLIN2
MIR212
Fer1HCH
AIFM2
LAMP2
ZFP36
PROM2
CHMP5
CHMP6
CAV1
GCH1
DAZAP1
PIR
FTL
HCAR1
SLC16A1
RRM2
NR4A1
RPTOR
SREBF1
SREBF2
FZD7
P4HB
NT5DC2
BCAT2
PLA2G6
MIR424
PARK7
FXN
SUV39H1
ATF2
ACOT1
ALDH3A2
STK11
FNDC5
CircIL4R
CDH1
NEDD4L
BRD2
BRD3
BRDT
DECR1
GLRX5
NCOA3
NR5A2
PANX2
RHEBP1
TFAP2A
CP
ARF6
GDF15
ABHD12
PPP1R13L
TFAM
KDM3B
RNF113A
AHCY
circ-TTBK2
MIR522
IDH2
PPARA
NOS2
SIAH2
RELA
VDR
NEDD4
PRDX1
AR
MTF1
COPZ1
NUPR1
USP35
NEAT1
PARP1
PARP2
PARP3
PARP4
PARP6
PARP8
PARP9
PARP10
PARP11
PARP12
PARP14
PARP15
PARP16
PDSS2
TXN
SENP1
OIP5-AS1
MIR190A
FGF21
CREB1
CREB3
CREB5
MIR130B
BEX1
ASAH2
FABP4
AKT1S1
MLST8
TYRO3
SIRT6
TMSB4X
TMSB4Y
KIF20A
ECH1
circRHOT1
ETV4
MEG8
VCP
circ_0007142
RBMS1
KDM4A
MGST1
circKIF4A
miR-7-5p
circ_0067934
MPC1
CHMP1A
CAMKK2
SOX2
SRSF9
PROK2
MIR4443
SIRT2
circRNA1615
MIR27A
MIR670
MEF2C
EZH2
PEDS1
ADAMTS13
CDC25A
CircFNDC3B
PPARD
ENO3
LCN2
MARCHF5
TRIB2
DHODH
MIR545
PDK4
CircPVT1
MIR9-3HG
ADIPOQ
circDTL
mmu_circRNA_0000309
PTPN18
ABCC5
CISD3
MS4A15
FURIN
circRHBG
GALNT14
KLHDC3
LINC01833
circGFRA1
MAPKAP1
PRR5
RICTOR
GSTM1
TERT
circ0097009
TMEM161B-DT
circEPSTI1
MIR18A
RARRES2
PTGS2
DUSP1
NCF2
MT3
UBC
ALB
TXNRD1
SRXN1
GPX2
BNIP3
OXSR1
SELENOS
ANGPTL7
DDIT4
LOC284561
ASNS
TSC22D3
DDIT3
JDP2
SLC1A4
PCK2
TXNIP
VLDLR
GPT2
PSAT1
LURAP1L
SLC7A5
HERPUD1
XBP1
ZNF419
KLHL24
TRIB3
ZFP69B
ATP6V1G2
VEGFA
TUBE1
ARRDC3
CEBPG
SNORA16A
RGS4
BLOC1S5-TXNDC5
LOC390705
EIF2S1
KIM-1
CXCL2
HSD17B11
SETD1B
MAFG
IL33
HAMP
STEAP3
DRD5
DRD4
MAP3K5
SLC2A1
SLC2A3
SLC2A6
SLC2A8
SLC2A12
GLUT13
SLC2A14
EIF2AK4
TFAP2C
SP1
HBA1
NNMT
PLIN4
HIC1
STMN1
CAPG
HNF4A
NGB
YWHAE
GABPB1
AURKA
MIR4715
RIPK1
MIR30B
MMP13
LRRFIP1
CBR1
DHCR7
ACLY
NINJ1
SC5D
SLC25A1
TMEM164
HDAC3
KAT2B
ADGRG1
BAK1
CHMP2B
BAX
GZMB
CHMP4B
GSDMD
GSDME
IL1A
CHMP3
IRF1
CHMP2A
CASP1
CASP5
CHMP7
IL18
CASP3
CHMP4C
IRF2
CYCS
CASP4
ELANE
CHMP4A
AKT3
BCL2L11
CASP12
TUBA1B
CTSC
GADD45G
P3R3URF-PIK3R3
TUBA3E
TUBA3D
CHUK
CSF2RB
CTSD
CTSH
CTSK
CTSL
CTSV
CTSO
CTSS
CTSW
CTSZ
DAB2IP
DAXX
GADD45A
DFFA
DFFB
ENDOG
AKT1
AKT2
ERN1
FOS
BBC3
HTRA2
APAF1
BIRC2
BIRC3
XIAP
BIRC5
FAS
IKBKB
FASLG
IL3
IL3RA
ITPR1
ITPR2
ITPR3
LMNA
LMNB1
MCL1
GADD45B
NFKB1
NFKBIA
NGF
NTRK1
PDPK1
TUBA8
PIK3CB
PIK3CD
PIK3R1
PIK3R2
PMAIP1
SEPTIN4
PIDD1
PRF1
MAPK10
MAP2K1
MAP2K2
DIABLO
BAD
PTPN13
RAF1
BCL2
BCL2A1
BCL2L1
ACTB
TP53AIP1
SPTAN1
ACTG1
TNF
TNFRSF1A
TRAF1
TRAF2
TUBA4A
TUBA3C
TUBA1A
TUBAL3
CAPN1
CAPN2
CASP2
CASP6
CASP7
CASP8
CASP9
CASP10
TUBA1C
LMNB2
PIK3R3
IKBKG
TRADD
CTSF
HRK
TNFSF10
FADD
TNFRSF10B
TNFRSF10A
CFLAR
NOL3
AIFM1
EIF2AK3
SAT2
ACSL6
GCLM
GSS
MAP1LC3BP1
MAP1LC3C
PCBP1
PCBP2
ACSL5
PRNP
SLC39A8
MAP1LC3B2
VDAC3
MAP1LC3B
TANK
SUPT20HL1
OPTN
CALCOCO2
RRAGB
YKT6
RRAGA
WDR45
GABARAP
ATG4A
RAB39B
PRAP1
SMCR8
DAPK1
DAPK3
SUPT20HL2
C9orf72
RRAS2
MRAS
ATG14
WDFY3
ATG2A
ATG4B
VPS39
DAPK2
GORASP2
VPS41
ATG9B
NRBF2
PIK3R4
RAB7B
IGBP1
IGF1R
INS
IRS1
LAMP1
NBR1
RAB8A
BECN2
SH3GLB1
PIK3C3
ZFYVE1
STX17
ATG2B
PPP2CA
PPP2CB
WDR41
SUPT20H
AMBRA1
PRKACA
PRKACB
PRKACG
PRKCD
VPS11
PRKCQ
WDR45B
BIRC6
VPS18
EPG5
TP53INP2
RRAGD
RAB1A
RHEB
ATG101
RPS6KB1
RPS6KB2
RPS27A
RRAS
RRAGC
MTMR14
VPS16
GORASP1
DEPTOR
VPS33A
MAP3K7
TRAF6
TSC2
UBA52
UBB
UVRAG
RAB7A
ATG9A
VMP1
RAB33B
ATG10
STX7
IRS4
ATG4C
IRS2
VAMP8
TAX1BP1
MTMR3
ATG16L2
MTMR4
ATG12
SNAP29
RUBCN
RB1CC1
PLEKHM1
PLA2G4B
RNF103-CHMP3
DNM1L
IRF9
RBCK1
RIPK3
NLRP3
H2AL3
PLA2G4E
SPATA2L
TICAM1
CYLD
PGAM5
MLKL
H2AC1
PLA2G4F
USP21
VPS4A
GLUD1
GLUD2
GLUL
PLA2G4D
SLC25A4
PYCARD
SLC25A5
SLC25A6
H2AC8
H2AC7
H2AX
H2AZ1
H2AC21
HSP90AA1
HSP90AB1
IFNAR1
IFNAR2
IFNB1
IFNGR1
IFNGR2
TICAM2
JAK1
JAK2
JAK3
H2AB2
H2AB1
PLA2G4A
PPIA
PPID
TRPM7
RNF31
MACROH2A2
H2AJ
EIF2AK2
CHMP1B
PYGB
PYGL
PYGM
STAT1
STAT2
STAT4
STAT5A
STAT5B
STAT6
TLR3
TRAF5
H2AC19
TYK2
VDAC1
ZBP1
CAMK2A
CAMK2B
CAMK2D
CAMK2G
SHARPIN
H2AC13
H2AC15
H2AC14
H2AC16
H2AC6
H2AC4
H2AC17
H2AC18
H2AC20
SLC25A31
H2AB3
H2AC12
PLA2G4C
JMJD7-PLA2G4B
H2AC11
H2AC25
H2AZ2
VPS4B
MACROH2A1
SPATA2
DEFB4B
NAMPT
NOD1
TAB1
PYDC5
SUGT1
CARD16
GBP4
GBP5
ANTXR2
LOC124906744
LOC124906748
NEK7
PYDC2
CYBA
DEFA1
DEFA3
DEFA4
DEFA5
DEFA6
DEFB4A
NLRP6
NLRP7
GPRC6A
NLRP1
CARD8
TAB2
PLCB1
TAB3
TXN2
PYDC1
GBP1
GBP2
GBP3
CXCL1
CXCL3
IFI16
IRGM
CXCL8
IRF3
IRF7
RHOA
GBP7
DEFB103A
MEFV
MYD88
NAIP
NFKBIB
OAS1
OAS2
OAS3
P2RX7
IRAK4
TRPV2
PLCB2
PLCB3
PLCB4
MFN1
PKN1
PKN2
DEFB103B
ERBIN
MAPK11
MAPK13
DHX33
MAVS
NLRC4
CARD18
RNASEL
MAPK12
CCL2
CCL5
GPSM3
NOD2
CARD9
TP53BP1
TRAF3
TRIP6
TRPM2
DEFA1B
BRCC3
NLRX1
CAMP
ANTXR1
CASR
CARD6
RIPK2
PSTPIP1
MCU
NLRP12
AIM2
IKBKE
RNASE1
PLIN3
HBB
CFTR
CETN1
IFT88
ARL13B
PCNT
HDAC6
VIM
HSPA8
MVB12A
MVB12B
UBAP1
VPS28
TSG101
VPS37D
VPS37C
VPS37B
VPS37A
EEF1A1
GFAP
DRAM1
PRTN3
HSPA4
TFEB
PACS2
CSTB
CST3
SERPINB4
SERPINB1
CTNNA1
ROCK1
ROCK2
DIAPH1
SRF
EZR
MRTFA
PIKFYVE
MPO
PADI4
CDK6
PRKCB
PRKCZ
PARG
ADPRS
MIF
RNF146
HK1
USP4
OTUD7B
USP2
CLIP3
RACK1
SPPL2A
SPPL2B
OTULIN
MADD
NSMAF
SMPD3
SMPD2
ADAM17
BAG4
TNFRSF10D
NFKB2
APP
DYNLL1
DYNLL2
PRKAB1
PRKAB2
PRKAG2
PRKAG1
PRKAG3
SLC38A9
LAMTOR5
LAMTOR1
LAMTOR2
LAMTOR3
LAMTOR4
GABARAPL3
MTERF3
TOMM40
TOMM70
TOMM22
TOMM20
TOMM6
TOMM7
TOMM5
PINK1
PRKN
FUNDC1
CSNK2A1
CSNK2A2
CSNK2B
PEX5
USP30
UBE2N
UBE2V1
TUBB6
TUBB2A
TUBB4B
TUBB1
TUBB3
TUBB2B
TUBB8
TUBB4A
TUBB8B
TUBA4B
DYNC1I2
DYNC1I1
DYNC1H1
DYNC1LI1
DYNC1LI2
TP73
PPP1R13B
E2F1
BMF
C1QBP
TFDP2
PPP3CC
YWHAH
YWHAQ
NMT1
UACA
TP53BP2
APIP
YWHAZ
YWHAB
AVEN
YWHAG
SFN
TFDP1
PPP3R1
STUB1
CDC37
FLOT2
FLOT1
SDCBP
OGT
PDCD6IP
PELI1
CD14
LY96
APPL1
DCC
UNC5B
UNC5A
MAGED1
CEACAM5
MYBBP1A
CHEK2
CRYBA1
SIK1
TLE5
BRMS1
ITGA5
ITGB1
CEACAM6
NOTCH1
NTRK2
PTRH2
ZNF304
PTK2
SNAI2
TLE1
ANKRD13C
E2F2
E2F3
MAP2K3
MAP2K6
TNIK
MAP4K4
MINK1
H2BC14
H2BC1
H2BC5
H2BC9
H2BC21
H2BC17
H2BS1
H2BC15
H2BC4
H2BC11
H2BC3
H2BC12
H2BC13
H2BU1
H3-3A
H3C15
H3C1
H4C1
AGO3
AGO4
AGO1
TNRC6A
TNRC6B
TNRC6C
MOV10
MAPKAPK3
MAPKAPK2
MAPKAPK5
SUZ12
MAP2K7
MAP2K4
BMI1
SCMH1
RNF2
RING1
PHC1
PHC3
PHC2
CBX2
CBX8
CBX4
CBX6
RBBP7
RBBP4
CDK4
CDKN2D
CDKN2B
CDKN2C
CEBPB
CCNA2
CCNA1
CDK2
FZR1
ANAPC4
CDC16
CDC26
ANAPC1
ANAPC5
UBE2E1
UBE2C
ANAPC11
UBE2S
CDC23
ANAPC16
UBE2D1
ANAPC15
CDC27
ANAPC10
ANAPC7
ANAPC2
CDKN1B
MAPK7
RPS6KA2
RPS6KA1
RPS6KA3
EHMT2
EHMT1
IGFBP7
VENTX
MRE11
RAD50
NBN
KAT5
CCNE1
CCNE2
EP400
TINF2
POT1
TERF1
TERF2IP
ACD
TERF2
H3-4
HIRA
UBN1
CABIN1
ASF1A
HMGA1
H1-4
H1-5
H1-2
H1-3
H1-1
H1-0
HMGA2
ID1
ETS1
ERF
