# Supplementary material for: Exploration of potential mechanisms and biomarkers related to ERS-associated RCD in steroid-induced osteonecrosis of the femoral head based on bioinformatics, with experimental validation
Source: Front Endocrinol (Lausanne). 2026 May 18;17:1734283. doi: 10.3389/fendo.2026.1734283 (PMC13223048; doi:10.3389/fendo.2026.1734283)
Supplement: Supplementary file 3 [file DataSheet3.csv]

	logFC	AveExpr	t	P.Value	adj.P.Val	B	probe_id	change
TSTA3	-1.74436946666667	7.2796272	-17.0517531773545	2.00441830956835e-20	3.90079847225096e-16	35.0290866454223	TSTA3	down
PNP	-1.4420169	8.502603025	-11.1311792676602	4.4925262681074e-14	4.3714526851819e-10	21.6816272463507	PNP	down
STOM	-1.62700796666667	8.194105925	-10.9068305055426	8.49936541171622e-14	5.51353834258031e-10	21.0814802039957	STOM	down
PIP5K1B	-2.01960196666667	4.521627125	-10.6114336684154	1.98746410903087e-13	9.66950975646243e-10	20.2801460480457	PIP5K1B	down
RIOK3	-1.7679326	9.59951985	-10.2911376620805	5.05658186797021e-13	1.96812279465137e-09	19.3970243523445	RIOK3	down
CISD2	-2.0968221	7.423120125	-10.1453573333808	7.76868101003022e-13	2.5197716856033e-09	18.9902005555375	CISD2	down
HEPACAM2	-2.6654155	4.091632775	-10.0018727546892	1.18865817466476e-12	3.30463953387871e-09	18.5868250492881	HEPACAM2	down
RHAG	-1.69364776666667	3.948642375	-9.78478158174231	2.27346233870455e-12	5.53048132169115e-09	17.970985111756	RHAG	down
TFDP1	-1.80823563333333	6.894323275	-9.57579631293433	4.26818751264615e-12	8.19844990405497e-09	17.3719121283978	TFDP1	down
BPGM	-3.3879619	6.570536775	-9.55361046173547	4.56481770924464e-12	8.19844990405497e-09	17.3079595739694	BPGM	down
DNAJC6	-2.77977343333333	3.206168825	-9.54864395646393	4.63403468190764e-12	8.19844990405497e-09	17.2936339324833	DNAJC6	down
GYPA	-2.79934093333333	4.080338	-9.25568738096846	1.13193927104695e-11	1.73529419138347e-08	16.4426660748784	GYPA	down
IFRD2	-1.0821154	6.40883315	-9.24793317853865	1.15918115656879e-11	1.73529419138347e-08	16.4199846044719	IFRD2	down
TFDP2	-1.26010293333333	5.7567326	-9.05132965990688	2.12356706697289e-11	2.95190990645424e-08	15.8422446746149	TFDP2	down
RNF14	-1.60432873333333	7.48258995	-8.91423799157979	3.2476971743825e-11	4.14064570781672e-08	15.4363962417838	RNF14	down
TRAK2	-1.73966343333333	8.403978125	-8.89685719084371	3.42796410362926e-11	4.14064570781672e-08	15.3847691004994	TRAK2	down
CMAS	-1.1508493	7.191350725	-8.87959509750979	3.61702774949305e-11	4.14064570781672e-08	15.3334564115769	CMAS	down
UBE2F	-1.183048	7.7483693	-8.80444300393467	4.57122295712966e-11	4.91515625775141e-08	15.1096213873612	UBE2F	down
KANK2	-2.3181234	5.69039055	-8.76017491108098	5.24878295109263e-11	4.91515625775141e-08	14.9774391970818	KANK2	down
NSUN3	-1.55382826666667	6.5657484	-8.76000451964007	5.25157832444602e-11	4.91515625775141e-08	14.9769299435363	NSUN3	down
DYRK3	-2.42418353333333	4.75376165	-8.75165372153404	5.39044000870432e-11	4.91515625775141e-08	14.9519672472506	DYRK3	down
UBE2H	-2.25844026666667	7.3098872	-8.74195319876117	5.55641733058584e-11	4.91515625775141e-08	14.9229589644185	UBE2H	down
FBXL4	-1.096662	5.8887585	-8.68829759370805	6.57245869060218e-11	5.56115732946995e-08	14.7622972107893	FBXL4	down
RAP1GAP	-3.25195776666667	6.715085575	-8.63007179274613	7.88918067431145e-11	6.3971393792823e-08	14.5875496030727	RAP1GAP	down
MOSPD1	-1.6872072	3.5060758	-8.55707238728311	9.92404619217921e-11	7.72527451783998e-08	14.3678801345763	MOSPD1	down
ISCA1	-2.321831	6.07137025	-8.54148358974999	1.04232512249446e-10	7.80180354187102e-08	14.3208871235376	ISCA1	down
YOD1	-2.36746403333333	7.567528675	-8.40982450539078	1.5793424511814e-10	1.13835494231264e-07	13.9228446688078	YOD1	down
TBCEL	-2.021483	4.24354995	-8.31645813218853	2.12298044279035e-10	1.4755472284694e-07	13.6393464013134	TBCEL	down
STK11	-1.0957997	7.139814125	-8.28173273279688	2.3704363213971e-10	1.59072625002445e-07	13.533651830069	STK11	down
SNX3	-1.0843681	10.056717725	-8.25590871509933	2.57318914829632e-10	1.60310747103718e-07	13.454962435418	SNX3	down
C9orf40	-1.66960073333333	4.97648005	-8.25174764696417	2.60746075975145e-10	1.60310747103718e-07	13.4422760819034	C9orf40	down
TSPAN7	-2.4349416	5.0908793	-8.24832302387755	2.63601249027233e-10	1.60310747103718e-07	13.4318335653349	TSPAN7	down
FAM117A	-1.11211113333333	9.27629805	-8.21049335713497	2.97322591524227e-10	1.75339241019788e-07	13.3163947238041	FAM117A	down
SEC62	-1.35123646666667	6.84330095	-8.13415801194648	3.79240153359896e-10	2.1707037130991e-07	13.0829741574853	SEC62	down
IFIT1B	-2.9970138	7.26070635	-8.00600424645266	5.71354691926892e-10	3.13021534777489e-07	12.6896920805949	IFIT1B	down
USP12	-1.98440433333333	4.65704285	-7.99815358191442	5.85911399747824e-10	3.13021534777489e-07	12.6655435542156	USP12	down
ALDH5A1	-2.06440966666667	5.72500605	-7.99328376710594	5.95128553865017e-10	3.13021534777489e-07	12.6505608677799	ALDH5A1	down
CETN2	-1.00157253333333	7.6428995	-7.94844497141523	6.87183627279861e-10	3.50055893412765e-07	12.5124931452989	CETN2	down
GCLC	-1.54071236666667	5.472228025	-7.9420149106592	7.01514816458447e-10	3.50055893412765e-07	12.4926768310161	GCLC	down
HEMGN	-2.94376423333333	6.782850225	-7.91014560439	7.77123561172217e-10	3.78090040599313e-07	12.3943994440928	HEMGN	down
ARAP1	1.0502296	8.5978891	7.88342186615968	8.46832384854939e-10	4.01956220528341e-07	12.3119111111283	ARAP1	up
RUNX2	1.2248901	7.499343175	7.86599665250447	8.95651539378957e-10	4.15006538282235e-07	12.2580863097401	RUNX2	up
BBOF1	-2.8918062	5.38806105	-7.85510959078834	9.27584600787943e-10	4.17935068688066e-07	12.2244419953478	BBOF1	down
PSME4	-1.3898312	4.828433	-7.84935572128094	9.44922821143565e-10	4.17935068688066e-07	12.2066560866662	PSME4	down
LOC728392	1.10780473333333	8.29688445	7.83392848163548	9.93040785410635e-10	4.29457038330586e-07	12.1589526062817	LOC728392	up
ARHGEF12	-1.49633593333333	2.99950275	-7.81920739094929	1.04125994243664e-09	4.40520863907814e-07	12.1134110067412	ARHGEF12	down
IL16	0.914125266666666	8.09841355	7.79224699847854	1.13577832417724e-09	4.70284722698153e-07	12.0299511552058	IL16	up
TYK2	1.01546306666667	8.7653993	7.77506924675638	1.20046799688689e-09	4.8671474348783e-07	11.9767385005055	TYK2	up
ARL4A	-1.7673618	3.49003185	-7.7664657076891	1.23425209758194e-09	4.90199593286573e-07	11.950076177485	ARL4A	down
MAP4K5	-1.21715523333333	6.361969075	-7.74584607024852	1.31917618231939e-09	5.13449753682354e-07	11.8861474932958	MAP4K5	down
CREG1	-1.41049496666667	8.800904275	-7.72484149877923	1.41174983727951e-09	5.31930752370052e-07	11.820984261953	CREG1	down
VTI1B	-1.285235	8.68632895	-7.7190414579203	1.43844786966024e-09	5.31930752370052e-07	11.8029833289695	VTI1B	down
CA2	-1.9381593	7.443436525	-7.71685202988353	1.44865782208585e-09	5.31930752370052e-07	11.7961874346766	CA2	down
YIPF6	-1.29729343333333	7.415337725	-7.69020995020822	1.57891221614537e-09	5.61794308661153e-07	11.7134559879653	YIPF6	down
STK4	0.983113299999998	10.483651275	7.68666948059619	1.597088619181e-09	5.61794308661153e-07	11.7024568757734	STK4	up
REXO2	-1.27139956666667	6.982094025	-7.68184531127811	1.62219545194521e-09	5.61794308661153e-07	11.6874678695608	REXO2	down
HDGF	-1.25889696666667	9.785400475	-7.67744205602294	1.64545889695728e-09	5.61794308661153e-07	11.6737848138527	HDGF	down
RPS6KA5	1.27945753333333	7.21455555	7.6706810200428	1.68183548214971e-09	5.64313798588197e-07	11.6527715458061	RPS6KA5	up
RNF11	-1.46780196666667	9.086864525	-7.6625209039366	1.72682108679562e-09	5.69587545256433e-07	11.6274044095458	RNF11	down
SRRD	-1.41005146666667	5.8917494	-7.64307725314928	1.83896199055334e-09	5.96467321635975e-07	11.5669361863925	SRRD	down
TERF2IP	-1.1230745	9.398576825	-7.55811893465606	2.42174778240932e-09	7.72616944155209e-07	11.3023287515162	TERF2IP	down
CA1	-3.5690905	7.441918125	-7.53403120797044	2.61861730825822e-09	8.15498005905199e-07	11.2271920577602	CA1	down
TMEM183A	-0.908054199999999	8.31690455	-7.53152960736735	2.63996579682583e-09	8.15498005905199e-07	11.2193859964445	TMEM183A	down
CARHSP1	-0.736992366666667	8.026893825	-7.50323879083839	2.8939565932939e-09	8.79988894720198e-07	11.1310698214921	CARHSP1	down
GYPE	-1.8224397	2.991924625	-7.49570956449891	2.96560816176301e-09	8.87903083631844e-07	11.1075543409687	GYPE	down
C9orf78	-1.3091372	9.4257631	-7.48720759442966	3.04866778472323e-09	8.98941269068164e-07	11.0809950976539	C9orf78	down
SNN	1.2229385	8.850164875	7.45885151285666	3.34301367842488e-09	9.7102073426607e-07	10.9923706712872	SNN	up
GADD45A	-1.89023973333333	7.1094184	-7.43343046426727	3.63116186174507e-09	1.03920648516795e-06	10.9128637725061	GADD45A	down
POLR1D	-1.3097598	7.82806495	-7.42054565293318	3.78663602125993e-09	1.06799599434405e-06	10.8725453907546	POLR1D	down
EIF1B	-0.918002299999998	9.546702275	-7.40737731187635	3.95246213361492e-09	1.09884093688971e-06	10.8313261620534	EIF1B	down
CACNA2D3	1.61318693333333	5.5358384	7.34769024800386	4.80073353411198e-09	1.31587430010357e-06	10.6443252650488	CACNA2D3	up
CLIC2	-1.39710566666667	4.39757005	-7.31778189831121	5.29250037159703e-09	1.43051874627291e-06	10.5505193587335	CLIC2	down
NME4	-1.1734984	5.8324088	-7.30916867300112	5.44331117383849e-09	1.45112710622015e-06	10.5234920460484	NME4	down
NLRP1	1.26551256666667	6.434915125	7.29304082010855	5.73742901181645e-09	1.50886629728324e-06	10.4728699670439	NLRP1	up
LSM12	-0.765063666666667	6.85635425	-7.27278405178458	6.12961784140009e-09	1.59051323748649e-06	10.4092611394293	LSM12	down
PBX1	-1.35580353333333	2.75855195	-7.24370353888324	6.74029822229992e-09	1.7259597855813e-06	10.3178930591248	PBX1	down
WDR91	0.622466866666667	6.50171245	7.23122381645044	7.02080582686611e-09	1.77444028826807e-06	10.2786646519748	WDR91	up
UROD	-0.992261800000001	7.10843085	-7.20485522046536	7.65273608681468e-09	1.90935765366026e-06	10.1957427125328	UROD	down
UBE2V1	-0.937559866666666	5.7667506	-7.19662597961105	7.86143834215122e-09	1.9240946099283e-06	10.1698542422484	UBE2V1	down
FAM20B	-0.905463633333333	4.337065875	-7.18846294954603	8.07411880222988e-09	1.9240946099283e-06	10.1441695188662	FAM20B	down
RHCE	-1.91774096666667	5.455883175	-7.18781157228234	8.09133719089572e-09	1.9240946099283e-06	10.1421197861308	RHCE	down
NAAA	0.987787799999999	8.33386025	7.18720972769116	8.10727907168802e-09	1.9240946099283e-06	10.1402258957505	NAAA	up
SIGLEC7	1.4067316	6.1031677	7.17770216480532	8.36335251192889e-09	1.95453892397694e-06	10.1103041720237	SIGLEC7	up
FAM46C	-2.5064215	9.250692075	-7.1750427707935	8.43642513817703e-09	1.95453892397694e-06	10.1019335764239	FAM46C	down
ATP6V1D	-0.898214133333334	5.3984967	-7.16118018112877	8.82785932417737e-09	2.02116435656254e-06	10.0582926565084	ATP6V1D	down
RNASET2	1.12359186666667	11.2701397	7.13756347175666	9.53726082531413e-09	2.15819340606324e-06	9.98391559688688	RNASET2	up
ZBTB44	-1.2329594	6.78834575	-7.12453491006052	9.95287456989531e-09	2.21533856589141e-06	9.94286873637277	ZBTB44	down
SIAH2	-2.09789393333333	8.23802035	-7.12255954457146	1.00174602434841e-08	2.21533856589141e-06	9.93664433987965	SIAH2	down
CSK	0.592679466666665	7.9014982	7.09755364092446	1.08724253759946e-08	2.35504832001633e-06	9.85782910857162	CSK	up
MIR22HG	-0.643574533333333	3.5059909	-7.09674989747122	1.09010909257442e-08	2.35504832001633e-06	9.85529516597112	MIR22HG	down
DYNLL1	-0.962755366666668	8.910150975	-7.08708881413567	1.12516592590554e-08	2.35504832001633e-06	9.82483375942572	DYNLL1	down
CCNDBP1	-0.982145133333334	10.18353855	-7.0868010815802	1.12622721716119e-08	2.35504832001633e-06	9.82392644968794	CCNDBP1	down
AMPD2	1.0350402	8.47623225	7.08220277834031	1.14332512021161e-08	2.35504832001633e-06	9.80942588463232	AMPD2	up
FAM120B	0.633777000000001	6.66428905	7.08165666766975	1.14537298965154e-08	2.35504832001633e-06	9.8077036600316	FAM120B	up
DPEP2	1.5018672	8.561559	7.08052444322782	1.1496304938161e-08	2.35504832001633e-06	9.80413299794236	DPEP2	up
ARNTL	0.944418833333332	6.751573125	7.0695483684195	1.19173769192573e-08	2.41587575235069e-06	9.76951401521692	ARNTL	up
FRY	1.5815572	6.8859171	7.05956767862625	1.23137109977985e-08	2.44976867228388e-06	9.73802816209225	FRY	up
XPC	0.7338577	7.363821775	7.0570753871928	1.24147309787667e-08	2.44976867228388e-06	9.73016485013186	XPC	up
SKP1	-0.804385866666667	9.1202277	-7.05591101642276	1.24622115284982e-08	2.44976867228388e-06	9.72649107064164	SKP1	down
MOB3A	1.06625233333333	9.23364975	7.03449985207243	1.33685966224377e-08	2.6016625886926e-06	9.65892096757482	MOB3A	up
ZNF18	0.684809699999999	7.170452075	7.02774096765353	1.36682582352417e-08	2.63364330213899e-06	9.63758542983958	ZNF18	up
PECAM1	1.3317091	8.900518325	7.01305127956617	1.43430319365896e-08	2.72200931529962e-06	9.59120584257264	PECAM1	up
C7orf73	-1.11867563333333	8.598993675	-7.01170326874837	1.44066060056452e-08	2.72200931529962e-06	9.58694915992994	C7orf73	down
MYO1F	1.34742853333333	10.0015664	7.00078034736134	1.49323031167216e-08	2.77364561678358e-06	9.55245346533425	MYO1F	up
HIST1H1C	-1.39070933333333	6.7574843	-7.00011492126711	1.49649447491021e-08	2.77364561678358e-06	9.55035176297748	HIST1H1C	down
FAM122A	-0.743921233333333	6.168528075	-6.99356830849442	1.52899288307861e-08	2.78662902365802e-06	9.52967340524915	FAM122A	down
CXCR2	1.4808977	10.303663575	6.99294225335276	1.53213763697347e-08	2.78662902365802e-06	9.52769579933915	CXCR2	up
CECR1	1.28435366666667	9.23500875	6.98140141530392	1.59128726256426e-08	2.86741124229287e-06	9.49123624953799	CECR1	up
ITGAL	1.12452616666667	9.379308425	6.96479223796511	1.6804647487821e-08	3.00032334642646e-06	9.43875197737524	ITGAL	up
MPC2	-0.761528399999999	6.4162916	-6.95498803398398	1.73544503825664e-08	3.07031780813749e-06	9.40776405545487	MPC2	down
PSAP	0.964556333333333	12.13284225	6.93904358942329	1.82874570672373e-08	3.19801830068501e-06	9.35735779190589	PSAP	up
GIMAP8	1.17202123333333	8.393739325	6.93709449114064	1.84049149415098e-08	3.19801830068501e-06	9.35119504763215	GIMAP8	up
ZDHHC7	0.844979733333332	8.5162632	6.89354616245427	2.12363257026101e-08	3.65734632299553e-06	9.21345067534548	ZDHHC7	up
TIAM1	1.16074236666667	7.204588575	6.88558473760247	2.17994268009213e-08	3.72139162256781e-06	9.18825810539944	TIAM1	up
SETD1B	0.719243700000001	8.390042575	6.86639219077352	2.32193289450769e-08	3.92931617913167e-06	9.12751374500575	SETD1B	up
GLB1	0.664865466666666	7.5208071	6.8572569492845	2.39274435441184e-08	4.01424119665594e-06	9.09859446392298	GLB1	up
SUSD6	1.16483003333333	9.386592625	6.84478137511146	2.49296502948286e-08	4.1288145463058e-06	9.05909433891721	SUSD6	up
NCOA4	-0.732539	11.06458675	-6.84003788879973	2.53216794585267e-08	4.1288145463058e-06	9.04407360891704	NCOA4	down
FCGRT	1.1526465	10.480407475	6.83839038006443	2.54592827026576e-08	4.1288145463058e-06	9.03885636049948	FCGRT	up
C10orf10	-1.09435183333333	4.421564325	-6.83401612022793	2.58282842482525e-08	4.1288145463058e-06	9.02500356279582	C10orf10	down
ARG2	-1.3151921	3.679189725	-6.83394731637007	2.58341310677543e-08	4.1288145463058e-06	9.02478566151913	ARG2	down
GYPB	-2.85259806666667	6.87641315	-6.83336904134592	2.58833243229694e-08	4.1288145463058e-06	9.02295426044574	GYPB	down
UBE2M	-0.900129366666667	7.242742875	-6.81380612959465	2.76041173994739e-08	4.33245481790511e-06	8.96098939200972	UBE2M	down
MAP1LC3B	-1.21524683333333	9.250780275	-6.81362758915057	2.76203399341675e-08	4.33245481790511e-06	8.96042379150694	MAP1LC3B	down
PITHD1	-1.72312133333333	9.8650935	-6.81135356150295	2.78278018723673e-08	4.33245481790511e-06	8.9532197462941	PITHD1	down
ITGB2	0.997684	10.431729	6.80708200974516	2.82217391671385e-08	4.35891480898161e-06	8.93968698734777	ITGB2	up
PRDX2	-1.77294453333333	9.2623881	-6.79573121740618	2.92959716387629e-08	4.48920396899186e-06	8.90372247998828	PRDX2	down
IL6R	1.36854643333333	7.045307625	6.78124419296182	3.07268640571208e-08	4.63672841130825e-06	8.85781281782828	IL6R	up
ACSL6	-2.14861016666667	5.699020375	-6.7811616747475	3.073521222233e-08	4.63672841130825e-06	8.85755129022216	ACSL6	down
STK10	0.660462866666666	7.73460605	6.77750832087362	3.11071039481344e-08	4.65673346103572e-06	8.84597230950731	STK10	up
CDC27	-0.730318966666666	6.331447675	-6.76774194369867	3.2123598392572e-08	4.77219349860949e-06	8.81501588073333	CDC27	down
DCAF11	-0.677260033333333	7.504910475	-6.74744240591761	3.43443419728978e-08	5.01684990251332e-06	8.75065991898937	DCAF11	down
TMEM200B	-1.0962642	6.72647615	-6.7451350248836	3.46063274418125e-08	5.01684990251332e-06	8.74334372993903	TMEM200B	down
FGD3	1.01678176666667	9.496709125	6.74311454945085	3.4837383670438e-08	5.01684990251332e-06	8.73693707902939	FGD3	up
TBPL1	-0.7088851	7.752681175	-6.74040194954964	3.51500260677019e-08	5.01684990251332e-06	8.72833553981368	TBPL1	down
RPIA	-1.37761936666667	9.213594275	-6.73917867421614	3.5291935210197e-08	5.01684990251332e-06	8.72445648980336	RPIA	down
GLRX5	-1.72181243333333	10.453674275	-6.73896122622701	3.53172209364536e-08	5.01684990251332e-06	8.72376694820137	GLRX5	down
TPCN1	0.8926348	6.8434102	6.7248612110622	3.69962432402809e-08	5.20679920079291e-06	8.67905091861305	TPCN1	up
STOML2	-0.719023766666666	7.115382075	-6.72327957719706	3.71895117882028e-08	5.20679920079291e-06	8.67403452663229	STOML2	down
CPPED1	1.3925011	7.073113425	6.71274777894893	3.85025439077893e-08	5.26684978656673e-06	8.64062888141167	CPPED1	up
SPTA1	-1.6998688	3.5897782	-6.7091334965632	3.89637884330578e-08	5.26684978656673e-06	8.62916382433609	SPTA1	down
ARHGAP25	1.19927423333333	9.125392975	6.70727003774448	3.92037599601312e-08	5.26684978656673e-06	8.62325245559179	ARHGAP25	up
GID4	-1.08304736666667	6.611943475	-6.70712433390797	3.92225857274304e-08	5.26684978656673e-06	8.62279024020745	GID4	down
FIS1	-1.08770666666667	8.2601887	-6.70705192223273	3.92319451032418e-08	5.26684978656673e-06	8.62256052879968	FIS1	down
DCUN1D1	-1.783964	6.4723916	-6.70418546247146	3.96042474123042e-08	5.26684978656673e-06	8.61346710696764	DCUN1D1	down
TACC3	0.9498057	7.172872575	6.70339848997487	3.97070800401602e-08	5.26684978656673e-06	8.61097049890112	TACC3	up
NUTF2	-0.620685433333333	7.438660825	-6.70281488740288	3.97835115680237e-08	5.26684978656673e-06	8.60911905097645	NUTF2	down
FHDC1	-2.1141555	4.393315075	-6.6985362447756	4.03483911157034e-08	5.3055408074507e-06	8.59554490071741	FHDC1	down
BIN2	0.952240799999999	9.1936649	6.69541767698564	4.07651783118651e-08	5.32437003441078e-06	8.58565070498731	BIN2	up
C15orf39	1.2067281	8.609143575	6.6846938993112	4.22316262103221e-08	5.47913118452719e-06	8.55162496016602	C15orf39	up
HRSP12	-1.35430633333333	3.92921605	-6.67864616250443	4.30818604527738e-08	5.55242441239358e-06	8.53243411874001	HRSP12	down
ALDH9A1	0.691134133333332	7.3843021	6.67612029673219	4.3442029406335e-08	5.56200877813609e-06	8.52441858876312	ALDH9A1	up
MAST3	1.0138266	7.31433605	6.67191886472307	4.40478251403863e-08	5.60271062128796e-06	8.51108535396769	MAST3	up
CBL	1.01504763333333	8.481091825	6.66702736949668	4.47638056125279e-08	5.62388429851467e-06	8.49556142804405	CBL	up
LSP1	1.16579103333333	8.759636875	6.66683463445688	4.47922545742652e-08	5.62388429851467e-06	8.49494973620807	LSP1	up
MAN2B1	0.804984066666666	8.09988005	6.66251464107215	4.54346953485974e-08	5.64657763272736e-06	8.48123884327716	MAN2B1	up
POC1B	-1.3008617	6.552733425	-6.66172383576347	4.55532957370225e-08	5.64657763272736e-06	8.47872889800489	POC1B	down
PPTC7	0.797504166666666	8.493662325	6.65795249987044	4.61231851396182e-08	5.67413644440199e-06	8.4667587215623	PPTC7	up
HMBS	-1.57469466666667	7.0541243	-6.65640722663556	4.63587531298452e-08	5.67413644440199e-06	8.4618539024973	HMBS	down
PAK2	0.987974533333333	8.5006551	6.64798241127075	4.76644574433964e-08	5.79139264716235e-06	8.43511145977387	PAK2	up
ELMSAN1	0.802177033333332	7.547062275	6.64641171897915	4.79119375259821e-08	5.79139264716235e-06	8.43012543265468	ELMSAN1	up
LPAR2	1.12892086666667	8.16437435	6.61848116192875	5.25343641674619e-08	6.27633242308881e-06	8.34144890432733	LPAR2	up
PPT2	-0.7682561	4.767961925	-6.61586006622139	5.29904671634213e-08	6.27633242308881e-06	8.33312593640961	PPT2	down
PDLIM2	0.708745466666667	7.4582508	6.6152510510568	5.30970106417795e-08	6.27633242308881e-06	8.33119205301193	PDLIM2	up
AIDA	-0.757351766666667	6.679186675	-6.61458455710856	5.32138559071812e-08	6.27633242308881e-06	8.32907563679809	AIDA	down
ADCK3	0.554771299999999	6.972761975	6.61026293690678	5.39777758271994e-08	6.32808129742848e-06	8.31535222975467	ADCK3	up
DPCD	-1.7977887	5.781026675	-6.60807286902743	5.43690968072377e-08	6.33579037703984e-06	8.30839739967569	DPCD	down
TTC9	1.0558276	6.0622552	6.59335536121446	5.70736532123821e-08	6.57691236562848e-06	8.26165640705099	TTC9	up
TMCC2	-1.72192203333333	5.985145075	-6.59314041999061	5.71141354396594e-08	6.57691236562848e-06	8.26097373268729	TMCC2	down
TNFRSF10B	0.9785554	8.43246975	6.58329958720664	5.89987338426552e-08	6.71713072484855e-06	8.22971685031059	TNFRSF10B	up
ELOVL6	-1.54321663333333	4.410113825	-6.58317949404689	5.90221136606085e-08	6.71713072484855e-06	8.22933538798994	ELOVL6	down
FECH	-2.83948223333333	5.079088825	-6.58123208107805	5.9402536683654e-08	6.72112073488716e-06	8.22314959399526	FECH	down
RTN1	1.0028568	6.1319789	6.57945930677056	5.97509817763171e-08	6.72146737773934e-06	8.21751843159386	RTN1	up
TXNIP	1.0114003	11.735861925	6.57653322362745	6.03306025721272e-08	6.74766584285154e-06	8.20822362585013	TXNIP	up
CCM2	0.701840333333333	8.71963835	6.57019890686802	6.16047374141674e-08	6.85079882752635e-06	8.18810162803037	CCM2	up
GABARAPL2	-1.1449737	9.034766125	-6.56409368785367	6.28583177427656e-08	6.95048705449978e-06	8.16870635174631	GABARAPL2	down
SWT1	-0.875092866666667	5.42714665	-6.55744301304763	6.42530192746589e-08	7.0587253322598e-06	8.14757710501097	SWT1	down
DAP	-0.765313066666666	7.287295	-6.55598632042906	6.45626180125504e-08	7.0587253322598e-06	8.1429490233909	DAP	down
ATP6V1A	1.01565383333333	7.538401575	6.55181787254545	6.54568487443502e-08	7.11651247717206e-06	8.12970507110012	ATP6V1A	up
CHST7	0.857205733333334	6.2821908	6.54339600027538	6.73016053261992e-08	7.23967663401583e-06	8.10294580023227	CHST7	up
CDC34	-1.1853096	7.978456	-6.54281006875404	6.74318723102107e-08	7.23967663401583e-06	8.10108402047588	CDC34	down
ZNF318	0.665298266666667	6.1534458	6.54158198264771	6.77057267042228e-08	7.23967663401583e-06	8.09718178554235	ZNF318	up
CBX7	0.898218633333333	8.342729675	6.53494678636048	6.92047280055668e-08	7.28932961587402e-06	8.07609783827834	CBX7	up
C12orf10	-0.671288566666666	7.159306575	-6.53485872947951	6.92248435952762e-08	7.28932961587402e-06	8.075818022024	C12orf10	down
AP1G1	0.587641166666667	7.151837275	6.53312196238373	6.96227881810855e-08	7.28932961587402e-06	8.07029909926609	AP1G1	up
ATP6V1B2	1.1577704	10.3920256	6.53292385085332	6.96683268358547e-08	7.28932961587402e-06	8.06966955574501	ATP6V1B2	up
KBTBD11	1.15040946666667	5.8852886	6.53029979930455	7.02743254190721e-08	7.31341522449498e-06	8.06133095617169	KBTBD11	up
AKT1	0.888837266666666	7.26771345	6.525419930415	7.14153673458941e-08	7.37549590142626e-06	8.04582346859301	AKT1	up
NTAN1	-1.15872123333333	6.325025975	-6.52306453064908	7.19727485690352e-08	7.37549590142626e-06	8.03833815716308	NTAN1	down
SLC45A4	1.40284473333333	7.34728475	6.52190223580908	7.22493983533269e-08	7.37549590142626e-06	8.03464440869087	SLC45A4	up
CYTH4	1.2067073	8.410173875	6.52132658063109	7.23868103988704e-08	7.37549590142626e-06	8.032814976744	CYTH4	up
GRK5	0.977628966666667	5.960559525	6.51265458834046	7.44888445062505e-08	7.51949871236454e-06	8.00525444198129	GRK5	up
SH3BP1	0.811555800000001	9.80247375	6.51231292659207	7.45729022910619e-08	7.51949871236454e-06	8.0041685678169	SH3BP1	up
ARHGEF18	0.756895899999998	9.443963425	6.50926829942877	7.53261716435345e-08	7.55630219770529e-06	7.99449197222226	ARHGEF18	up
KPNA6	-0.611703433333333	4.723210125	-6.50264093045692	7.69923166584495e-08	7.68383320251325e-06	7.97342778610355	KPNA6	down
RAB11FIP4	0.765355233333333	5.793490625	6.49832817954025	7.80963462184262e-08	7.7542499681469e-06	7.95971976786095	RAB11FIP4	up
RAD23A	-1.4141384	8.5559493	-6.49382701684775	7.92655320963843e-08	7.8150518005291e-06	7.94541244842027	RAD23A	down
STAT5A	0.769414266666666	8.0808894	6.49288719616984	7.95118573816742e-08	7.8150518005291e-06	7.9424250946604	STAT5A	up
FOXO3	-1.29389466666667	8.4217067	-6.48930136900733	8.04587639047775e-08	7.86838193141144e-06	7.93102685795065	FOXO3	down
TNFAIP2	1.675086	9.0638506	6.47949842663327	8.31054941954669e-08	8.08290473078096e-06	7.89986494331239	TNFAIP2	up
CMIP	0.945573666666666	8.54715375	6.47812555438055	8.34830610393594e-08	8.08290473078096e-06	7.89550065250209	CMIP	up
EPB41	-1.65856673333333	3.24161095	-6.46382610597289	8.75193549614774e-08	8.38671361352667e-06	7.85004118104849	EPB41	down
AGO2	-1.12662286666667	6.59845365	-6.46368405293667	8.75604177944957e-08	8.38671361352667e-06	7.84958955908036	AGO2	down
THEM5	-1.93120526666667	4.00963345	-6.46246446850899	8.79137545429033e-08	8.38671361352667e-06	7.8457121805289	THEM5	down
NOTCH2	1.12744296666667	8.139665525	6.45759378913911	8.93391861691145e-08	8.48112147335189e-06	7.83022673038986	NOTCH2	up
PPME1	-0.909477266666666	5.06742405	-6.45245984681422	9.08667385196518e-08	8.58426018607254e-06	7.81390379915081	PPME1	down
PTAFR	1.32573546666667	9.0157595	6.44584865133372	9.28724421098388e-08	8.73135553574673e-06	7.79288335323413	PTAFR	up
SOX6	-1.16310243333333	3.452359075	-6.43787390957376	9.53509279763526e-08	8.8835808912416e-06	7.76752644116665	SOX6	down
UBQLN1	-0.699889133333332	7.09092865	-6.43770360546633	9.5404573571219e-08	8.8835808912416e-06	7.76698492106079	UBQLN1	down
CYB561D1	0.644866433333334	7.642324325	6.43126926294673	9.74536885796237e-08	9.00708359007925e-06	7.74652512256006	CYB561D1	up
MPEG1	1.31236326666667	7.31058405	6.4306395721463	9.76565766151133e-08	9.00708359007925e-06	7.74452280626922	MPEG1	up
NDUFAF3	-0.6214247	7.299993475	-6.42689637102938	9.88714096121585e-08	9.07611557765197e-06	7.73261988785336	NDUFAF3	down
APLP2	1.20018753333333	10.05265835	6.41832950259888	1.01709009845969e-07	9.29276544888451e-06	7.70537744353964	APLP2	up
ABHD2	1.14021146666667	8.301013	6.40746716992784	1.05424528771026e-07	9.58722782435949e-06	7.6708338241314	ABHD2	up
ARHGAP1	0.750128333333332	8.14802585	6.40228267090677	1.07245543540239e-07	9.70534123058069e-06	7.65434582475462	ARHGAP1	up
MPP1	-1.22287733333333	10.743939	-6.40094421710603	1.07720759765964e-07	9.70534123058069e-06	7.6500891446024	MPP1	down
C12orf29	-0.963470133333333	5.3820534	-6.38901830690041	1.12049249839132e-07	1.00030036905692e-05	7.6121601031298	C12orf29	down
ADGRE3	1.56187433333333	7.21235345	6.38808736290364	1.1239437515755e-07	1.00030036905692e-05	7.60919925685974	ADGRE3	up
PSMD9	-0.617850600000001	8.00079645	-6.38656745489199	1.1296013423868e-07	1.00030036905692e-05	7.60436519922479	PSMD9	down
CHPT1	-1.37740233333333	7.45664915	-6.38624491141739	1.1308056173502e-07	1.00030036905692e-05	7.60333934786915	CHPT1	down
MPPE1	1.05176063333333	4.462199175	6.38238406937742	1.14532097257709e-07	1.008556174087e-05	7.59105981269024	MPPE1	up
AMICA1	1.28167556666667	10.182969075	6.37854326769756	1.15994611989219e-07	1.0168338486136e-05	7.57884382726959	AMICA1	up
SLC14A1	-2.4562537	6.306058725	-6.36444244402838	1.2152617856442e-07	1.06054751616241e-05	7.53399345530457	SLC14A1	down
RRAGB	-0.889239366666666	5.265422175	-6.35708160464399	1.2451788941392e-07	1.08180475262692e-05	7.51057998613255	RRAGB	down
YPEL4	-1.58064296666667	4.193440075	-6.35022077420198	1.27372741655519e-07	1.10168930015914e-05	7.48875642964677	YPEL4	down
CDKL1	-1.25706943333333	3.498912025	-6.34718905668136	1.28655055549091e-07	1.10785665311542e-05	7.47911271178155	CDKL1	down
MSI2	-1.12230163333333	5.463116875	-6.3395611256713	1.31938874075037e-07	1.13112882307237e-05	7.45484830799796	MSI2	down
DOCK2	0.836420366666666	8.636042475	6.33336110732567	1.34669701361045e-07	1.14947677990671e-05	7.43512568753549	DOCK2	up
SLC28A3	-0.388940733333333	2.46787775	-6.33185995402336	1.35339356019535e-07	1.15014812554418e-05	7.43035037994175	SLC28A3	stable
BCL2L1	-1.4412797	5.468379625	-6.32858472422876	1.36812008048666e-07	1.157608038537e-05	7.41993150384968	BCL2L1	down
SASH3	0.883206200000001	8.29520575	6.31720111153584	1.42056351776625e-07	1.19677864152593e-05	7.3837182687608	SASH3	up
ELOF1	-1.1218456	9.2048459	-6.30554919368847	1.47632767021181e-07	1.2383971030169e-05	7.34665051932519	ELOF1	down
HIST1H2AI	-0.579897833333333	2.651548225	-6.30142930962615	1.49656471057307e-07	1.24998479967651e-05	7.33354389315201	HIST1H2AI	down
TMEM127	0.735292366666667	7.223113575	6.29965773979327	1.50535187759508e-07	1.25195097819991e-05	7.32790794937564	TMEM127	up
ZZEF1	0.7009307	7.237283525	6.29046661514711	1.55177654395935e-07	1.27640891003694e-05	7.29866768567806	ZZEF1	up
IMPDH1	1.03154963333333	9.737525725	6.29035213957388	1.55236370798845e-07	1.27640891003694e-05	7.29830349496534	IMPDH1	up
TMBIM6	0.778503533333332	10.10308475	6.28895708767099	1.55953704898503e-07	1.27640891003694e-05	7.29386529436899	TMBIM6	up
EIF2AK1	-1.10695553333333	9.45451185	-6.28798601481781	1.5645498679788e-07	1.27640891003694e-05	7.29077592965617	EIF2AK1	down
IGF2R	1.17465766666667	9.37701145	6.2874055064818	1.56755423410322e-07	1.27640891003694e-05	7.2889291020875	IGF2R	up
PSD4	0.696649733333334	8.2350274	6.28152245047701	1.59832909365115e-07	1.29604510381438e-05	7.27021267510945	PSD4	up
RXRB	0.535395166666666	6.249003175	6.27485447047514	1.63394162914989e-07	1.3194248151405e-05	7.24899890029964	RXRB	up
PILRA	1.44947746666667	7.6454913	6.27052875954547	1.65746805470694e-07	1.32993944222741e-05	7.23523682144635	PILRA	up
ASNA1	-0.723194933333333	7.0634238	-6.26995199900759	1.66063041190721e-07	1.32993944222741e-05	7.23340187556261	ASNA1	down
CAMK2G	1.27947143333333	5.899134575	6.25254990230947	1.75893806954052e-07	1.39725894603247e-05	7.17803719234211	CAMK2G	up
PA2G4	-1.096405	7.08054405	-6.2525308950313	1.75904856779176e-07	1.39725894603247e-05	7.17797672039318	PA2G4	down
AKAP13	0.731903933333333	8.56995855	6.23585089905809	1.85874436464142e-07	1.47044813334499e-05	7.12490886601735	AKAP13	up
THOC7	-0.868662566666667	7.024713375	-6.23310959633518	1.87566158190247e-07	1.47782388847789e-05	7.1161873166976	THOC7	down
SGK1	1.53000626666667	8.0212018	6.22851116778318	1.90438616866052e-07	1.48970640900351e-05	7.10155725575874	SGK1	up
FOXO4	-1.0504244	8.4122356	-6.22720612992163	1.91261810614181e-07	1.48970640900351e-05	7.09740523285246	FOXO4	down
CDC42SE1	0.9077649	9.903642575	6.22703385727697	1.91370742639575e-07	1.48970640900351e-05	7.09685714154231	CDC42SE1	up
MYO9B	0.908829166666667	5.883110775	6.22532411241873	1.92455224581134e-07	1.49217973130416e-05	7.09141753049489	MYO9B	up
MARCH3	-1.18429576666667	5.229991075	-6.22245060080485	1.94291744032936e-07	1.50044112326388e-05	7.08227535991411	MARCH3	down
WASF2	-1.00178766666667	4.77619145	-6.21254774988821	2.00756214708432e-07	1.54423584760505e-05	7.05076918063224	WASF2	down
SYNGR2	0.814933433333334	8.226919075	6.20909606969306	2.03059636044107e-07	1.5536905413095e-05	7.03978760363705	SYNGR2	up
DEF6	0.725691433333334	8.121237275	6.20827768961525	2.03609633930956e-07	1.5536905413095e-05	7.03718391733052	DEF6	up
MAP3K3	0.943930166666665	8.092922625	6.20652668809478	2.04791416107089e-07	1.5536905413095e-05	7.03161308905025	MAP3K3	up
C7orf26	0.589472433333334	6.589905125	6.20595491005929	2.05178803307406e-07	1.5536905413095e-05	7.0297939731301	C7orf26	up
ICAM3	1.18425476666667	10.694118275	6.18425590379646	2.20434677836785e-07	1.65898171144484e-05	6.96075912223704	ICAM3	up
LNX2	-0.722928700000001	6.085185975	-6.18377082956391	2.20788378430818e-07	1.65898171144484e-05	6.95921588965412	LNX2	down
CTSS	1.31338266666667	10.864277	6.17867238716722	2.24540506860225e-07	1.68068569384878e-05	6.94299558394735	CTSS	up
VMP1	1.29503103333333	9.666697275	6.17112457581774	2.30212605133572e-07	1.71653927528906e-05	6.91898302440807	VMP1	up
GCAT	-0.835974733333334	4.74848725	-6.16960225137855	2.31373863016829e-07	1.7186132626605e-05	6.91413994674198	GCAT	down
NRBF2	1.46239986666667	7.1703751	6.16800512042822	2.32598481391391e-07	1.72114032180908e-05	6.90905889555642	NRBF2	up
NEURL2	-0.480887566666666	3.953796825	-6.16284096644425	2.36602687973496e-07	1.74379112321133e-05	6.89262995430257	NEURL2	stable
CDK8	-0.889060699999999	4.948746375	-6.16117406256814	2.37909837812328e-07	1.74379112321133e-05	6.88732699672328	CDK8	down
RGS2	1.46777986666667	11.3946067	6.16061775191006	2.38347689622432e-07	1.74379112321133e-05	6.885557197366	RGS2	up
RFNG	-0.6790197	5.221933925	-6.15539026281358	2.42501615828638e-07	1.76753705829255e-05	6.86892700611611	RFNG	down
KCNS3	-0.576109666666668	2.90830965	-6.1463336590758	2.4987033276606e-07	1.81332490974843e-05	6.84011571288904	KCNS3	down
SLC1A5	-1.46392713333333	6.95171345	-6.14539451823764	2.50647140805882e-07	1.81332490974843e-05	6.83712810846228	SLC1A5	down
ACADS	-0.506824333333333	5.30222335	-6.14191332576193	2.53547721586558e-07	1.82751563325778e-05	6.82605376313734	ACADS	down
ATP5S	-0.553753833333332	5.511759725	-6.13679240742444	2.57875646112258e-07	1.85185164169397e-05	6.80976331068293	ATP5S	down
SORL1	1.26116166666667	10.76242345	6.12943063510662	2.6422713890181e-07	1.8855052781537e-05	6.78634473914411	SORL1	up
MED6	0.654100333333332	7.27148345	6.12911864790806	2.64499738418355e-07	1.8855052781537e-05	6.78535228576332	MED6	up
FAHD1	-0.849755666666666	6.75920815	-6.12396499484867	2.69043650408317e-07	1.90916893478268e-05	6.76895828158762	FAHD1	down
TACC1	0.848578433333333	9.327984125	6.12313653827091	2.69781335525017e-07	1.90916893478268e-05	6.76632294721121	TACC1	up
SCRN1	0.977446433333333	5.197960425	6.11458217421369	2.77517655000542e-07	1.95680111737882e-05	6.73911177035041	SCRN1	up
TMEM56	-2.11227013333333	5.007506	-6.11253805700341	2.79398884371271e-07	1.96295367824885e-05	6.7326096062014	TMEM56	down
PEX10	-0.488759466666667	4.5195399	-6.11010563308019	2.8165409300911e-07	1.97167996548571e-05	6.72487232953708	PEX10	stable
YIPF2	-0.7820593	5.910763125	-6.10381641651848	2.87569801261796e-07	2.00587666751104e-05	6.7048673167774	YIPF2	down
TADA2B	0.590599533333334	7.21384015	6.08921788486872	3.01784428706691e-07	2.09750955966461e-05	6.65843346842176	TADA2B	up
TBXAS1	1.365048	8.0379739	6.08297132061491	3.08079245728146e-07	2.13364064096635e-05	6.63856571462931	TBXAS1	up
TOP1	-0.958325366666666	7.577837275	-6.08170126180055	3.09375078123367e-07	2.13501716147477e-05	6.63452624296224	TOP1	down
JAK1	0.868694699999998	10.237023225	6.08000097583081	3.11118398942689e-07	2.13601588506939e-05	6.62911845133019	JAK1	up
HVCN1	1.225093	8.60872495	6.07907285478775	3.1207414919835e-07	2.13601588506939e-05	6.62616656154747	HVCN1	up
TSEN34	1.20162273333333	7.97174655	6.07835773102462	3.12812562172949e-07	2.13601588506939e-05	6.62389211791386	TSEN34	up
MIR21	1.3195652	10.5733332	6.07603972502305	3.15218080450465e-07	2.14491575651976e-05	6.61651977311141	MIR21	up
TNFRSF1B	1.12610993333333	8.80460345	6.07168596471404	3.19786284123623e-07	2.16841842345987e-05	6.60267298185815	TNFRSF1B	up
SMIM5	-1.534547	7.08088605	-6.06547315026263	3.26419893544133e-07	2.20571442647999e-05	6.58291409383419	SMIM5	down
COTL1	1.20208766666667	10.68783265	6.04585929424666	3.48277855378218e-07	2.34184409782452e-05	6.52053921302766	COTL1	up
OLIG1	1.74298103333333	5.471852475	6.04433185053443	3.50040207313697e-07	2.34184409782452e-05	6.51568198706918	OLIG1	up
TRADD	0.570556466666667	8.52286865	6.04392599083332	3.50509981124814e-07	2.34184409782452e-05	6.51439137188499	TRADD	up
NRXN2	-0.523193433333334	3.212610925	-6.04317672132617	3.51378899627337e-07	2.34184409782452e-05	6.51200873673375	NRXN2	down
NUDT1	-0.819260299999999	6.250670675	-6.04159975619057	3.53214723310484e-07	2.34604495916223e-05	6.50699410736974	NUDT1	down
LPGAT1	0.915741633333333	7.003093625	6.04055869671805	3.54431920076701e-07	2.34612231177302e-05	6.5036836409524	LPGAT1	up
MAP3K5	0.891181266666666	7.68760275	6.03765880704355	3.57844580370226e-07	2.36068250121525e-05	6.49446237799785	MAP3K5	up
TUBB4B	-0.653397366666667	9.534329075	-6.03530961969029	3.60633211948911e-07	2.37104153301951e-05	6.48699238434795	TUBB4B	down
SLC15A3	0.794265733333333	8.1595332	6.02409385927093	3.74249179296858e-07	2.45227719807951e-05	6.45132966968443	SLC15A3	up
RASSF2	1.20691866666667	10.0948426	6.0219655020253	3.76890396558511e-07	2.46129664678698e-05	6.44456240574237	RASSF2	up
RASSF4	1.3707691	7.069369025	6.01849283204549	3.81239889114703e-07	2.47771153015174e-05	6.43352099097735	RASSF4	up
ACSM3	-1.83837236666667	4.441413725	-6.01696971423881	3.8316336525239e-07	2.47771153015174e-05	6.42867828559645	ACSM3	down
SERPINI1	-0.949238666666666	4.0444116	-6.01692225291487	3.83223457466561e-07	2.47771153015174e-05	6.42852738453628	SERPINI1	down
RNF130	1.0181209	9.965624775	6.01418240509331	3.86708464693496e-07	2.49196471238415e-05	6.41981624216976	RNF130	up
ATG16L2	1.24706563333333	8.090777825	6.0125360042592	3.88817845715069e-07	2.49728848035015e-05	6.41458170523837	ATG16L2	up
RANBP10	-1.1587122	7.59549115	-6.01130342274337	3.90404556920526e-07	2.49923127704946e-05	6.41066289367034	RANBP10	down
SLC43A2	0.824725266666667	8.34432465	6.01005734747333	3.92015212361017e-07	2.50131411401894e-05	6.4067012120027	SLC43A2	up
PIK3R5	0.656412766666667	6.769840575	5.99993861338927	4.05342680206026e-07	2.57789996715342e-05	6.37453162906363	PIK3R5	up
SLC15A4	1.10099243333333	9.368954725	5.99018216689467	4.18621260315322e-07	2.65367698599234e-05	6.3435159056404	SLC15A4	up
BABAM1	-0.840311266666667	9.04793165	-5.98797554365102	4.21684216206823e-07	2.664414458312e-05	6.3365013462632	BABAM1	down
METTL22	-0.667667233333333	5.936158875	-5.98612518953955	4.24269887888422e-07	2.67207646867203e-05	6.33061940322975	METTL22	down
HJURP	-0.618103566666666	4.706183025	-5.98017167642863	4.32697184825974e-07	2.71636126254783e-05	6.31169478632386	HJURP	down
PGM2L1	-0.986257266666666	6.00814735	-5.97693845924798	4.37343678625967e-07	2.73670267837297e-05	6.30141760324817	PGM2L1	down
MYH9	0.820122366666666	9.813413875	5.97578878297847	4.3900787114163e-07	2.73831159624592e-05	6.29776327351772	MYH9	up
PAK1	1.05930606666667	8.39826295	5.96916570151958	4.48718862163932e-07	2.78994178165249e-05	6.2767119422962	PAK1	up
CLEC11A	-0.693669866666667	4.8324528	-5.9602440345682	4.62139998618168e-07	2.85971070307271e-05	6.24835629919728	CLEC11A	down
HAL	1.7645862	7.60029305	5.9597603111585	4.62879025470378e-07	2.85971070307271e-05	6.24681894284821	HAL	up
GPSM3	0.826954266666666	7.951797	5.95293417260512	4.73434596594195e-07	2.91221201386576e-05	6.22512493491264	GPSM3	up
AP1M1	0.559847333333334	7.4785938	5.95192919178328	4.7500880740014e-07	2.91221201386576e-05	6.22193112790816	AP1M1	up
PCTP	-1.3088376	6.9815981	-5.95138315928892	4.75866307183244e-07	2.91221201386576e-05	6.22019585965864	PCTP	down
DENND4B	0.583362166666667	8.041108725	5.94733494828147	4.82272076866376e-07	2.94216203382337e-05	6.20733105986272	DENND4B	up
LST1	1.2662809	11.676718775	5.93634954578483	5.00092087750878e-07	3.04134128741245e-05	6.17242278679682	LST1	up
TUBG1	-0.902866866666667	6.32714345	-5.93511854823139	5.02129464728292e-07	3.04421853989947e-05	6.16851125574539	TUBG1	down
LAPTM4B	-0.7392135	5.623856275	-5.92679581454033	5.16123157000598e-07	3.1193393659592e-05	6.14206663672587	LAPTM4B	down
PRKCB	0.606226566666666	6.374997025	5.9196516786611	5.2844521110429e-07	3.18392329823548e-05	6.11936846675535	PRKCB	up
TNFRSF10C	1.40522673333333	9.05093575	5.91530353005112	5.36088080997034e-07	3.22000313095163e-05	6.10555436752539	TNFRSF10C	up
GAA	0.939842333333333	7.36620445	5.9075351506163	5.5001841736773e-07	3.29351028319797e-05	6.0808755757102	GAA	up
AGO1	0.676413799999999	7.03490595	5.89710425997311	5.69292980217547e-07	3.39846953620052e-05	6.04774135440908	AGO1	up
ANXA11	0.951078499999999	10.756830875	5.8928306624831	5.77383185407205e-07	3.42173549898741e-05	6.03416705410317	ANXA11	up
MAP3K14	0.6382149	5.780983975	5.89264863588697	5.77730309527478e-07	3.42173549898741e-05	6.03358889286104	MAP3K14	up
KAT8	0.477333200000001	7.8525118	5.89226366975638	5.78465124693931e-07	3.42173549898741e-05	6.03236614923769	KAT8	stable
PIK3CD	0.625665199999998	7.9402733	5.88998030612958	5.82842769694223e-07	3.43718277000584e-05	6.02511374337283	PIK3CD	up
LYN	1.12836653333333	10.0601838	5.88646497951149	5.89647026487505e-07	3.46680386177442e-05	6.01394871374311	LYN	up
POLR2A	0.761012533333333	6.8331477	5.8819340290508	5.98534157855e-07	3.50666085243331e-05	5.99955855707781	POLR2A	up
ATP5E	-0.641836900000001	10.594511325	-5.88117808764099	6.00029836010633e-07	3.50666085243331e-05	5.99715777679257	ATP5E	down
TIGD3	1.0663215	5.737442525	5.87737710294959	6.07607026643054e-07	3.54031148068876e-05	5.98508658856129	TIGD3	up
RAD51L3-RFFL	0.690519666666667	8.29193585	5.87534526127999	6.1169654092039e-07	3.54892937197142e-05	5.9786340532416	RAD51L3-RFFL	up
PXN	1.1753022	7.83649485	5.87483231087947	6.12733296841066e-07	3.54892937197142e-05	5.97700509471115	PXN	up
C9orf64	0.802707800000001	5.68282055	5.87356987317726	6.15292360595159e-07	3.55317644793543e-05	5.97299605370688	C9orf64	up
PLEC	0.660595999999999	7.9864493	5.86892652133857	6.24796882323674e-07	3.57182738745239e-05	5.95825093191155	PLEC	up
NOL4L	0.722764166666667	6.920400425	5.86862355450914	6.25422093672189e-07	3.57182738745239e-05	5.95728887614236	NOL4L	up
BMP2K	-1.29572	7.038051	-5.86854685545348	6.25580471097012e-07	3.57182738745239e-05	5.95704532269126	BMP2K	down
KIAA0513	0.938854233333333	8.294589375	5.86840979317119	6.25863593402838e-07	3.57182738745239e-05	5.95661008978241	KIAA0513	up
UNC119	0.958770966666666	6.878185425	5.86454723692921	6.33895044211745e-07	3.5943237919854e-05	5.94434504584535	UNC119	up
SEPT9	0.8647529	10.147771775	5.86377847303905	6.35505768220504e-07	3.5943237919854e-05	5.9419039982632	SEPT9	up
LYPLA2	0.413079766666666	8.790686525	5.86287595669721	6.37401942901197e-07	3.5943237919854e-05	5.93903827437379	LYPLA2	stable
ZRANB1	-0.744163466666667	6.8166532	-5.86216760049962	6.38894141966704e-07	3.5943237919854e-05	5.93678907940339	ZRANB1	down
LOC101928143	1.0531429	6.793377475	5.86209837918598	6.39040148002131e-07	3.5943237919854e-05	5.93656928664761	LOC101928143	up
NINJ1	0.967777133333333	8.45651485	5.86090513581248	6.41562252005451e-07	3.59526065967895e-05	5.9327805054146	NINJ1	up
CTSA	0.721569566666666	9.597377175	5.86027339481951	6.4290155159975e-07	3.59526065967895e-05	5.93077462445702	CTSA	up
NAGA	1.06087336666667	7.213371725	5.85614354562009	6.51725860646929e-07	3.63416532207733e-05	5.91766202667408	NAGA	up
RPS6KA1	0.760234233333332	8.724732475	5.85214213665222	6.60390946554726e-07	3.67196234597186e-05	5.90495781872622	RPS6KA1	up
XPO7	-0.759348100000001	7.689050025	-5.85035875011141	6.6428981548694e-07	3.67261055314461e-05	5.89929587108231	XPO7	down
UBN1	0.986553633333332	8.278626125	5.8495270618815	6.66115907890091e-07	3.67261055314461e-05	5.89665544253426	UBN1	up
ABCB10	-0.865594766666668	6.850718825	-5.84950290724593	6.66169017655849e-07	3.67261055314461e-05	5.89657875721657	ABCB10	down
MSN	0.876898266666667	10.2044833	5.8481287323948	6.69197436283996e-07	3.67759570124191e-05	5.89221610858779	MSN	up
IRF8	1.02249936666667	7.600611525	5.84738025144326	6.70852717712799e-07	3.67759570124191e-05	5.88983990481808	IRF8	up
ZNF165	-0.368000533333333	2.2182625	-5.84560326195043	6.7479894250506e-07	3.68883770227274e-05	5.8841985755965	ZNF165	stable
UBAC1	-0.592498266666667	7.8199806	-5.84094913914985	6.85244595449332e-07	3.7354467988906e-05	5.86942389291708	UBAC1	down
CSF1R	0.928900299999999	7.033256625	5.83737701085587	6.93371087367575e-07	3.7691884724191e-05	5.85808458950636	CSF1R	up
SVBP	-0.889141033333333	7.129058025	-5.83619327763993	6.96085194146855e-07	3.77308436729494e-05	5.85432707282945	SVBP	down
RNASE6	1.26677643333333	9.275034525	5.83537595931923	6.97965352359168e-07	3.77308436729494e-05	5.85173269551737	RNASE6	up
SLC6A19	-0.923984933333333	5.1967903	-5.83350078887864	7.02298154187475e-07	3.78586668102982e-05	5.84578052096228	SLC6A19	down
FAM78A	0.729162966666666	8.070060025	5.83217571359488	7.05376061164665e-07	3.78586668102982e-05	5.84157454175613	FAM78A	up
NUDT14	-0.425615333333333	4.8913979	-5.83183657588708	7.06165975650698e-07	3.78586668102982e-05	5.84049808076614	NUDT14	stable
SAP130	0.4493675	7.297595525	5.8237984671206	7.2514864315533e-07	3.87695542429832e-05	5.81498552361455	SAP130	stable
BOLA3	-0.811922966666666	6.576738775	-5.82190522565722	7.29693229199543e-07	3.88199729028323e-05	5.80897683537992	BOLA3	down
CDKN2C	-1.0366274	5.44620725	-5.8217441481801	7.3008119225305e-07	3.88199729028323e-05	5.80846562111738	CDKN2C	down
FNBP1L	-0.732753333333333	3.0443623	-5.81975540844201	7.34888151026394e-07	3.89690962046993e-05	5.80215400906719	FNBP1L	down
EVI2B	1.01379676666667	11.312671475	5.81838890215308	7.38209397233932e-07	3.90388398901346e-05	5.79781725392396	EVI2B	up
LCP1	0.828894666666666	11.998356	5.81607108705793	7.43877025439427e-07	3.91974819163862e-05	5.79046158732281	LCP1	up
MAP3K1	0.944481066666668	8.8140948	5.81551730506604	7.45237567908274e-07	3.91974819163862e-05	5.78870417267801	MAP3K1	up
ZFP36	0.864849966666666	11.300460175	5.81233448458152	7.53105434267317e-07	3.93519665177509e-05	5.77860380219966	ZFP36	up
ACP1	-0.916223866666666	8.5548491	-5.81210198893146	7.53683394180515e-07	3.93519665177509e-05	5.77786601589839	ACP1	down
SKAP2	1.0674974	8.55574325	5.81187786172226	7.54240969689178e-07	3.93519665177509e-05	5.77715478751881	SKAP2	up
INTS9	0.504774666666666	6.1052118	5.81057722047828	7.57484786086486e-07	3.94155385615752e-05	5.77302747079096	INTS9	up
KLF2	0.731286633333332	10.369367675	5.80337224412833	7.75707679981984e-07	4.02334500381312e-05	5.75016521253108	KLF2	up
SNCA	-2.36100446666667	8.18190335	-5.80225257233936	7.78578541082889e-07	4.02334500381312e-05	5.74661255042273	SNCA	down
CST3	1.46898643333333	7.872599925	5.8019308069863	7.79405511760725e-07	4.02334500381312e-05	5.7455916147831	CST3	up
PLEKHO2	1.10607796666667	8.301565275	5.79869167668623	7.8777935342934e-07	4.05324117855651e-05	5.73531435389308	PLEKHO2	up
FYB	1.08782993333333	9.98948025	5.79808314252722	7.89362523340484e-07	4.05324117855651e-05	5.73338361766217	FYB	up
CORO7	0.614654966666666	7.702536125	5.79563380318826	7.95766896775103e-07	4.07456615039199e-05	5.72561259507459	CORO7	up
XK	-2.01732646666667	4.88271965	-5.79489723260797	7.97702946045604e-07	4.07456615039199e-05	5.72327572582302	XK	down
IPCEF1	0.7373324	7.21677	5.79016660495078	8.10249649221053e-07	4.12235773661718e-05	5.70826772051657	IPCEF1	up
ARTN	-0.798386133333333	4.447131	-5.78977541760919	8.11295931927641e-07	4.12235773661718e-05	5.70702671391748	ARTN	down
STAU1	-0.524905666666667	6.89306845	-5.78898145537131	8.13423632637682e-07	4.12240555071925e-05	5.70450796035432	STAU1	down
SCML4	0.692733433333333	4.172960375	5.78695981641464	8.18866473207941e-07	4.13921050262331e-05	5.69809466605901	SCML4	up
HES6	-1.43022696666667	4.388362575	-5.78448364350586	8.25582543087099e-07	4.16234763497876e-05	5.69023968236434	HES6	down
WIPF1	0.983922266666666	7.4276906	5.78137394469248	8.34094743826888e-07	4.18595450828148e-05	5.68037538656046	WIPF1	up
NFKB1	0.5828159	8.799150025	5.78066014028073	8.36060958948135e-07	4.18595450828148e-05	5.67811118235718	NFKB1	up
SOAT1	0.926075466666666	6.1473959	5.78042209550056	8.36717693706129e-07	4.18595450828148e-05	5.67735610372393	SOAT1	up
CXCR1	1.47514006666667	10.26835365	5.77844990299161	8.42178534091607e-07	4.20247088511712e-05	5.67110039961665	CXCR1	up
MAP2K2	-0.457086466666666	8.27485355	-5.77713309407092	8.45844435485951e-07	4.20996894091869e-05	5.66692363724861	MAP2K2	stable
RIT1	1.11332576666667	7.422197125	5.77475141168474	8.52515316067189e-07	4.23234708315908e-05	5.65936941629213	RIT1	up
LRFN4	-0.531719133333334	4.77497435	-5.77281670379888	8.57972843326068e-07	4.24860292721848e-05	5.65323309421434	LRFN4	down
ARPC1B	0.921023766666668	10.592455625	5.77085408413719	8.63544687404163e-07	4.26534090395239e-05	5.64700841454455	ARPC1B	up
RHD	-1.08157396666667	4.689466825	-5.76418512242409	8.82748638080127e-07	4.33953074828679e-05	5.62585830874268	RHD	down
PIGX	0.955227433333333	6.180130475	5.76409034621278	8.83024601162104e-07	4.33953074828679e-05	5.62555774767806	PIGX	up
HBD	-2.4430797	10.587556225	-5.7609127489965	8.92326854019365e-07	4.3741997244511e-05	5.61548096226543	HBD	down
TIMM23	-0.5976801	8.267580025	-5.75957539237141	8.96271039994708e-07	4.37881367100032e-05	5.61124007961457	TIMM23	down
TGFBR2	0.904542966666664	10.364847625	5.75906929181772	8.97768179810455e-07	4.37881367100032e-05	5.60963520895535	TGFBR2	up
TMSB4X	0.606990000000001	11.5863865	5.75609395427922	9.0662031692944e-07	4.41093449694096e-05	5.60020050066186	TMSB4X	up
NBPF15	0.804396966666665	9.816819125	5.75401429622824	9.12859252441215e-07	4.43021294557568e-05	5.59360620916178	NBPF15	up
OR2T12	-0.947969166666666	3.172109625	-5.75057496649649	9.23271208207404e-07	4.46260556487951e-05	5.58270103990336	OR2T12	down
ARHGAP9	1.01026306666667	9.961167	5.75029627680709	9.24120056855477e-07	4.46260556487951e-05	5.58181741574857	ARHGAP9	up
C6orf136	0.4745083	6.799868725	5.74300909640428	9.46593923456476e-07	4.55167770455164e-05	5.55871370500143	C6orf136	stable
MCL1	0.967225666666665	10.89586025	5.74280122493353	9.47242932194344e-07	4.55167770455164e-05	5.55805469390099	MCL1	up
PSTPIP1	0.843063	7.57444095	5.73959475689219	9.5731040663676e-07	4.58872360186157e-05	5.54788954928568	PSTPIP1	up
CNPPD1	-1.0065539	9.555593975	-5.72911001059244	9.90980016787442e-07	4.73844277805907e-05	5.51465427970468	CNPPD1	down
BCL2L11	0.575980333333334	7.50783415	5.72808173093168	9.94344996972882e-07	4.74287940835521e-05	5.51139505763614	BCL2L11	up
MTMR11	1.47762953333333	6.52598905	5.7260936950844	1.0008830345145e-06	4.76191011551386e-05	5.50509395272783	MTMR11	up
KLHL18	0.466681033333332	6.603039775	5.72493918839992	1.00469949238474e-06	4.76191011551386e-05	5.50143481898473	KLHL18	stable
KIAA2026	0.469338133333332	5.4551017	5.72464464561009	1.00567548300509e-06	4.76191011551386e-05	5.50050129539615	KIAA2026	stable
NADK	1.22871086666667	8.13070865	5.72208938548035	1.01418227987591e-06	4.79053430792842e-05	5.49240283818432	NADK	up
P2RY13	1.28875216666667	9.131250425	5.71081316748755	1.05258671406766e-06	4.95990073667572e-05	5.45666873097926	P2RY13	up
MNDA	1.14886526666667	12.35538135	5.70806314400943	1.06217038974945e-06	4.98400902814228e-05	5.44795494446601	MNDA	up
LRRC75A	-1.0993139	5.415254375	-5.70787620520231	1.06282500728588e-06	4.98400902814228e-05	5.44736262006453	LRRC75A	down
VDR	0.920122366666665	6.266339275	5.70188780996078	1.0840090127812e-06	5.07112966291705e-05	5.42838906560454	VDR	up
DEF8	1.14562126666667	8.66138275	5.70113771129962	1.0866919643928e-06	5.07148976475977e-05	5.4260125941655	DEF8	up
IFT52	-0.654589766666667	6.489226375	-5.69820303999534	1.09725240610528e-06	5.10852370220451e-05	5.4167152171446	IFT52	down
GNPDA1	0.609814366666667	7.481185475	5.69664403190671	1.10290402500995e-06	5.12258120064883e-05	5.4117762839818	GNPDA1	up
TNFAIP8L2	0.846085933333333	8.01522835	5.69414374213477	1.112028521382e-06	5.15266358443215e-05	5.40385564129623	TNFAIP8L2	up
CD53	0.860700033333332	11.115937325	5.69285611516652	1.11675684838192e-06	5.16228147894548e-05	5.39977671018929	CD53	up
SUCLG2	0.4996548	5.1628604	5.69199196759116	1.11994133015748e-06	5.1647341768234e-05	5.39703932209968	SUCLG2	stable
LCP2	1.02628536666667	9.288465425	5.68923085470076	1.13017708839455e-06	5.19338938760986e-05	5.38829312313602	LCP2	up
RAB11FIP1	1.08454016666667	8.043984025	5.68842863557319	1.13316843648632e-06	5.19338938760986e-05	5.38575206196453	RAB11FIP1	up
RHOG	0.829102199999998	9.96045995	5.68816294802673	1.13416088059924e-06	5.19338938760986e-05	5.38491049365237	RHOG	up
SERPINA1	1.36682413333333	10.328143	5.68577319829734	1.14312650836495e-06	5.21186733337561e-05	5.37734110509707	SERPINA1	up
AIM1	0.751677933333332	9.15264325	5.68566014014287	1.14355241321175e-06	5.21186733337561e-05	5.37698300782117	AIM1	up
PTPN6	0.931677166666667	9.203484475	5.68437720684889	1.14839647695744e-06	5.22171585001605e-05	5.37291952875332	PTPN6	up
UNKL	0.961453933333333	7.91339245	5.67747063714042	1.17482741121631e-06	5.32944434724489e-05	5.35104564891947	UNKL	up
WLS	1.20352386666667	5.9336014	5.67645515561268	1.17876433907793e-06	5.3348680936734e-05	5.34782972525577	WLS	up
HACD1	-1.77722893333333	3.137974	-5.67258151603881	1.19390310641955e-06	5.39084648585402e-05	5.33556283658041	HACD1	down
NGRN	-0.476318799999999	8.0444944	-5.6712496540115	1.19915282887697e-06	5.40201694508675e-05	5.33134534053902	NGRN	stable
FRAT2	1.274245	9.11180255	5.66740406179571	1.21444013681968e-06	5.45824930777086e-05	5.31916838011338	FRAT2	up
OSBPL2	0.907903233333333	8.466083725	5.66440014906816	1.22651640889856e-06	5.49306661089015e-05	5.30965715062486	OSBPL2	up
HK1	-1.07977346666667	9.0395068	-5.66401129250531	1.22808839906961e-06	5.49306661089015e-05	5.30842595890899	HK1	down
CFD	1.76660106666667	8.0361118	5.66322844451411	1.23125922542246e-06	5.49306661089015e-05	5.3059473434326	CFD	up
DSTYK	0.604467433333333	5.783584375	5.66268202280499	1.23347726682031e-06	5.49306661089015e-05	5.30421730994752	DSTYK	up
AHSP	-2.32229496666666	8.883285575	-5.66140331838627	1.23868336090042e-06	5.50365682339795e-05	5.30016885189598	AHSP	down
ZFYVE27	0.6304785	6.641054975	5.65840972697136	1.25095714500723e-06	5.54553006810607e-05	5.29069131765255	ZFYVE27	up
PACSIN3	-0.657623966666666	2.880327725	-5.65290891731741	1.27382712990437e-06	5.63407949433387e-05	5.27327741327275	PACSIN3	down
KRT1	-2.48638926666667	8.21821115	-5.65111610508307	1.28137044816994e-06	5.6542306625297e-05	5.26760228661232	KRT1	down
MYL6B	-1.26917983333333	4.163922125	-5.65044773503419	1.28419400484976e-06	5.6542306625297e-05	5.26548661642185	MYL6B	down
ST6GALNAC6	-0.6071418	4.79003595	-5.64792338958734	1.29491420021772e-06	5.68856100461331e-05	5.25749624320506	ST6GALNAC6	down
MIIP	-0.450851766666666	7.493960375	-5.64480835404002	1.30826577950657e-06	5.72993703812672e-05	5.24763665568223	MIIP	stable
HMHA1	0.9305335	9.338963125	5.64435473704718	1.31022145931164e-06	5.72993703812672e-05	5.24620093242644	HMHA1	up
C10orf54	1.19983383333333	9.974012475	5.64027198334894	1.32795494981076e-06	5.78462764054137e-05	5.23327933197969	C10orf54	up
RAC2	0.757016666666667	11.6382725	5.64010804474244	1.32867198773033e-06	5.78462764054137e-05	5.23276049945989	RAC2	up
LITAF	1.07916976666667	11.459413225	5.63325432223726	1.35899635289203e-06	5.90344375527496e-05	5.21107128219514	LITAF	up
TSPO2	-1.12940603333333	6.163604975	-5.63105186916005	1.36888665156596e-06	5.93148052201275e-05	5.204102018189	TSPO2	down
ABCF3	0.509127466666667	6.9563067	5.62993462096434	1.37393110719925e-06	5.93148052201275e-05	5.20056680000771	ABCF3	up
FAM65C	-0.726976599999999	3.67177745	-5.62978806913366	1.37459417061187e-06	5.93148052201275e-05	5.20010308347051	FAM65C	down
SIN3B	0.647272133333333	8.0198372	5.62871684461647	1.37945053403519e-06	5.9392670006325e-05	5.19671357441139	SIN3B	up
ARHGAP30	0.801568633333332	8.878578675	5.62653910616876	1.38937596057166e-06	5.96879593127704e-05	5.18982310934164	ARHGAP30	up
ARF5	0.546457866666667	8.2702328	5.6258220019941	1.39265982261547e-06	5.96972528808801e-05	5.18755422149789	ARF5	up
TAGAP	0.955629666666667	9.77961315	5.62172637759107	1.41156368514521e-06	6.02481413984685e-05	5.17459643572352	TAGAP	up
CREBBP	0.887089933333332	7.54339325	5.6211359556694	1.41430983375243e-06	6.02481413984685e-05	5.17272853622183	CREBBP	up
SLC43A1	-0.699039866666667	5.6259268	-5.61985579705657	1.4202823388375e-06	6.02481413984685e-05	5.16867861155429	SLC43A1	down
ANP32B	-0.566578333333334	10.67229325	-5.61938168754221	1.42250063380628e-06	6.02481413984685e-05	5.16717873871033	ANP32B	down
PPP3R1	-0.996885933333332	6.72076985	-5.61905301725804	1.42404046177892e-06	6.02481413984685e-05	5.16613897938332	PPP3R1	down
MAP7D1	0.652603699999999	7.100036575	5.6187935009387	1.42525747391899e-06	6.02481413984685e-05	5.16531799560786	MAP7D1	up
OTUD1	0.795331433333331	8.016628275	5.61798786411617	1.42904213923998e-06	6.02481413984685e-05	5.16276937782614	OTUD1	up
FLII	0.639784533333333	8.6095896	5.61759951742416	1.43087005912414e-06	6.02481413984685e-05	5.16154086424588	FLII	up
BNIP3L	-1.33507133333333	10.6292186	-5.61706837012738	1.43337389997898e-06	6.02481413984685e-05	5.15986062380145	BNIP3L	down
NEDD9	0.923270666666667	5.4312588	5.61601609285546	1.43834724517756e-06	6.03268873672424e-05	5.15653188332374	NEDD9	up
FHL2	-1.03798206666667	3.02513015	-5.61006863627524	1.46678111123728e-06	6.1387155281266e-05	5.13771917952421	FHL2	down
NEIL2	-0.714917399999999	6.66597705	-5.60785863606173	1.47748875081689e-06	6.17025935185567e-05	5.13072917728708	NEIL2	down
CCR3	2.26577836666667	7.201015775	5.59935412997364	1.51942447998627e-06	6.33180295610553e-05	5.10383317496698	CCR3	up
RBM38	-1.46856826666667	10.3749232	-5.59687306472807	1.53188031793355e-06	6.37006898874035e-05	5.09598752546898	RBM38	down
SELK	-0.847702633333334	8.067022025	-5.59590420909557	1.53677186255777e-06	6.37678405484793e-05	5.09292390736613	SELK	down
ANAPC13	0.638693199999999	8.3036259	5.5835902381302	1.60031348553939e-06	6.6202824770771e-05	5.05399118567021	ANAPC13	up
ZNF653	-0.791053733333333	5.2365858	-5.58243551697002	1.60640440849666e-06	6.6202824770771e-05	5.05034084413481	ZNF653	down
TYROBP	1.17954406666667	11.78810765	5.58226442986093	1.6073088186504e-06	6.6202824770771e-05	5.04980000553059	TYROBP	up
TNFSF12	0.452795699999999	6.586036775	5.5819332424518	1.6090609997726e-06	6.6202824770771e-05	5.04875306516381	TNFSF12	stable
SRPK2	1.04146406666667	7.02630005	5.56676778915596	1.69136459442001e-06	6.94422919240672e-05	5.00082025364044	SRPK2	up
RARA	1.11847113333333	8.14485505	5.56373423841988	1.70832374334108e-06	6.99909228824438e-05	4.99123408808216	RARA	up
HCK	1.2047038	10.07883625	5.5598749265499	1.73014405083175e-06	7.07359944815897e-05	4.97903938102347	HCK	up
PARP8	0.863453066666667	8.0434753	5.55892626076516	1.73555006464681e-06	7.08082595557474e-05	4.97604192930861	PARP8	up
XPO6	1.0972888	9.4697487	5.55321094645937	1.7684764375214e-06	7.19382125501177e-05	4.9579848440187	XPO6	up
ADAM8	0.967768366666665	8.171053275	5.55283930051718	1.77063890917766e-06	7.19382125501177e-05	4.95681073586905	ADAM8	up
AP2S1	-0.626617133333333	9.15237855	-5.5512357222834	1.77999974335452e-06	7.21517156392995e-05	4.9517448025894	AP2S1	down
SMAP2	1.03706646666666	10.27750765	5.55067083980339	1.78330893697667e-06	7.21517156392995e-05	4.94996030038079	SMAP2	up
NAP1L4	-0.486397366666667	8.885002575	-5.54595643973629	1.8111665582051e-06	7.31267891892726e-05	4.9350680552811	NAP1L4	stable
COPS3	-0.5939418	7.71246375	-5.54450067778615	1.8198558778174e-06	7.33254973875868e-05	4.93046978507388	COPS3	down
RBX1	-0.932959	8.84279045	-5.54209264570264	1.83432033116224e-06	7.37428076071352e-05	4.92286393506263	RBX1	down
TMOD1	-1.70176373333333	7.3145942	-5.54151756702943	1.83779156720932e-06	7.37428076071352e-05	4.92104759013586	TMOD1	down
OSBPL11	0.824705933333333	7.10700185	5.54021513094979	1.84567738363542e-06	7.39068468373023e-05	4.91693402497633	OSBPL11	up
UPF1	0.537651533333334	7.62987455	5.53771573593793	1.86090476891458e-06	7.42391412662609e-05	4.90904036549007	UPF1	up
KIF21B	0.572747833333333	8.394188575	5.53742351028448	1.86269327148766e-06	7.42391412662609e-05	4.90811747912054	KIF21B	up
DHX29	-0.665181400000001	6.48197335	-5.53697851112335	1.86542007498081e-06	7.42391412662609e-05	4.9067121259149	DHX29	down
ST3GAL6	1.26655213333333	4.4753719	5.53401615670616	1.88367383393339e-06	7.48126050656686e-05	4.89735706427006	ST3GAL6	up
METTL9	-0.692646233333333	8.331015525	-5.53271115599304	1.89177139202001e-06	7.4981187495115e-05	4.89323609413574	METTL9	down
RAB6A	-0.7008224	8.0088066	-5.52937810886043	1.9126104899609e-06	7.56530746852219e-05	4.88271145192979	RAB6A	down
MYO5A	0.810436833333333	6.600273225	5.52554337296238	1.93686884036114e-06	7.64572099437488e-05	4.87060363372055	MYO5A	up
HIST1H1E	-0.418281533333333	3.58198425	-5.52404937911448	1.94640238048429e-06	7.66780095680257e-05	4.86588677619628	HIST1H1E	stable
SNX11	0.6154618	7.45025955	5.52288717096246	1.95385097316538e-06	7.68159470480231e-05	4.86221754887982	SNX11	up
FAM104A	-1.27808476666667	9.593230825	-5.5169070538289	1.99262805283858e-06	7.81825293070394e-05	4.84333917435284	FAM104A	down
ZCCHC6	0.988540000000002	9.2415663	5.51518371234599	2.00394414840197e-06	7.84567732177501e-05	4.8378993177117	ZCCHC6	up
BID	0.906881333333333	7.6243094	5.51461680114699	2.0076806465464e-06	7.84567732177501e-05	4.8361098677324	BID	up
ACTN1	1.08235103333333	10.149342775	5.51280246663059	2.01968550790398e-06	7.87335108530494e-05	4.83038309674129	ACTN1	up
SLC7A14	-0.3030111	2.636772775	-5.51232543889873	2.0228536779469e-06	7.87335108530494e-05	4.82887744529593	SLC7A14	stable
ARL2-SNX15	-0.6637742	7.14820945	-5.5112976920657	2.02969623973121e-06	7.88421527373433e-05	4.82563360615198	ARL2-SNX15	down
CIZ1	-0.776104566666665	7.867930975	-5.50772624205087	2.05365377656808e-06	7.93989448148995e-05	4.8143617801048	CIZ1	down
WIPF2	0.705377333333331	6.9563322	5.5066811534151	2.06071733163918e-06	7.93989448148995e-05	4.81106356326484	WIPF2	up
PPP1R12B	0.940361800000001	7.23252995	5.5061791718062	2.06411871246377e-06	7.93989448148995e-05	4.80947937807942	PPP1R12B	up
RPGRIP1	0.7726869	4.729669075	5.50552711514471	2.0685453240364e-06	7.93989448148995e-05	4.80742160467881	RPGRIP1	up
TFRC	-0.911329266666667	7.07130425	-5.50550937988505	2.06866585500473e-06	7.93989448148995e-05	4.80736563583683	TFRC	down
CYB5A	-0.788182566666667	6.151434775	-5.50505319760349	2.07176852584061e-06	7.93989448148995e-05	4.80592602619915	CYB5A	down
GAPVD1	-0.5920568	7.4598023	-5.50412747169329	2.07807897144906e-06	7.93989448148995e-05	4.8030046893375	GAPVD1	down
BSG	-1.28823283333333	7.255920475	-5.50378676136494	2.08040631789893e-06	7.93989448148995e-05	4.80192951721952	BSG	down
GHITM	-0.641375266666667	4.17066055	-5.50336899572221	2.08326355606251e-06	7.93989448148995e-05	4.80061119520731	GHITM	down
IQGAP1	0.951939833333334	9.586009675	5.50314032156741	2.08482918659954e-06	7.93989448148995e-05	4.79988958522831	IQGAP1	up
NCSTN	0.640094966666667	7.964155225	5.49756440143586	2.12336917102406e-06	8.0708764525975e-05	4.78229528724704	NCSTN	up
ENDOD1	-0.881383099999999	4.882622775	-5.49275132842864	2.15720550836231e-06	8.16520009534449e-05	4.76710997386601	ENDOD1	down
ZBTB18	1.07434396666667	8.893694275	5.49264139617689	2.1579845710134e-06	8.16520009534449e-05	4.76676315664167	ZBTB18	up
APOPT1	-0.4668648	6.0710498	-5.49198452443533	2.16264549071132e-06	8.16520009534449e-05	4.76469085921903	APOPT1	stable
DDX23	0.4310317	7.386817875	5.49118915337866	2.16830254772799e-06	8.16520009534449e-05	4.76218166858033	DDX23	stable
ATP6V0D1	0.607114933333334	9.5912297	5.49106833210721	2.1691631721356e-06	8.16520009534449e-05	4.76180051284588	ATP6V0D1	up
NDEL1	0.794166233333333	9.069917375	5.49043187406595	2.17370234823939e-06	8.16649061758433e-05	4.75979269251362	NDEL1	up
FTH1	0.889662666666666	8.1266625	5.48896233774842	2.18421908646086e-06	8.19019029703562e-05	4.7551568967543	FTH1	up
CRLF3	0.781942799999999	9.8066034	5.48691529912323	2.19895307457461e-06	8.20019123073312e-05	4.74869958977883	CRLF3	up
ITM2B	0.733527466666665	10.5715808	5.48684757085001	2.19944224785484e-06	8.20019123073312e-05	4.74848594897314	ITM2B	up
C11orf96	-0.7825102	3.01812385	-5.48588311915601	2.20641983258677e-06	8.20019123073312e-05	4.74544373880935	C11orf96	down
MARCH8	-1.839668	6.6558706	-5.4852719675676	2.21085275816507e-06	8.20019123073312e-05	4.74351599499393	MARCH8	down
SIRPB2	1.07524823333333	6.166267175	5.48512791347539	2.21189892847964e-06	8.20019123073312e-05	4.74306161211024	SIRPB2	up
RNF34	0.461287833333334	8.005292775	5.48509085641577	2.21216812914798e-06	8.20019123073312e-05	4.74294472507114	RNF34	stable
DOCK8	1.0238325	8.306786075	5.4837238801521	2.22212130797976e-06	8.2026221513859e-05	4.73863302135607	DOCK8	up
DDI2	-0.6558005	4.296182225	-5.48357945491062	2.22317548846162e-06	8.2026221513859e-05	4.73817748504906	DDI2	down
BRAF	-0.7698181	5.575605625	-5.48326552435429	2.22546862747637e-06	8.2026221513859e-05	4.73718731213356	BRAF	down
SLC25A38	-0.635968833333334	7.519211875	-5.48232071265015	2.23238430080964e-06	8.21255782193883e-05	4.73420731388699	SLC25A38	down
UBALD2	-0.597101133333334	7.35536995	-5.4807565497621	2.24388038459377e-06	8.22991986905072e-05	4.72927399341351	UBALD2	down
DOHH	-0.685056366666667	4.582051525	-5.48052846920421	2.24556161063971e-06	8.22991986905072e-05	4.72855465038824	DOHH	down
HERPUD2	0.786517366666666	6.828920725	5.47922506045418	2.25519334054886e-06	8.2496837594777e-05	4.72444390855584	HERPUD2	up
SLC8A1	1.35886786666667	6.2659466	5.4764544149196	2.27580406727856e-06	8.29975475156033e-05	4.71570617746476	SLC8A1	up
MSL1	1.27183526666667	8.20008755	5.47623948342215	2.27741073805725e-06	8.29975475156033e-05	4.71502837723123	MSL1	up
C14orf159	0.788975966666665	7.547817475	5.4741606477856	2.29300889852121e-06	8.34098059329371e-05	4.7084728227156	C14orf159	up
TCP11L2	-1.6353977	5.450003825	-5.47180919438864	2.31078061625884e-06	8.38994432332339e-05	4.70105798402913	TCP11L2	down
ZDHHC9	-0.3810406	4.17764035	-5.46953510321987	2.32809785125594e-06	8.43707863748453e-05	4.69388750597278	ZDHHC9	stable
CUL4A	-0.669565133333334	6.86743475	-5.4635272839544	2.37447046000552e-06	8.58913933497535e-05	4.67494611255499	CUL4A	down
CAP1	0.865343066666666	10.2130873	5.46282467224118	2.37995332243081e-06	8.59300029829797e-05	4.67273111282435	CAP1	up
IFFO1	0.609890066666666	7.27720735	5.46078340507596	2.39595392392647e-06	8.63475172472834e-05	4.66629619451789	IFFO1	up
PELI1	1.7829815	6.236078325	5.45968520149427	2.40460644543189e-06	8.64991608771718e-05	4.66283434067922	PELI1	up
SIPA1	0.664461666666667	8.12116515	5.45672990636799	2.42804513802485e-06	8.71811557769403e-05	4.65351888074276	SIPA1	up
ST6GALNAC2	1.33083883333333	6.455865525	5.4509446176646	2.47458798893843e-06	8.86886866532794e-05	4.63528496777238	ST6GALNAC2	up
MCUR1	-0.922324433333333	6.288189275	-5.43418356269856	2.61449565127935e-06	9.35306982896091e-05	4.58247338480503	MCUR1	down
TPM1	-1.48993403333333	7.286773975	-5.43264219348428	2.6277497310255e-06	9.38323624137381e-05	4.57761792736391	TPM1	down
STAT5B	0.8237192	9.1326468	5.43200235279664	2.63327124468972e-06	9.38573107928693e-05	4.57560242751807	STAT5B	up
SYK	0.884796533333333	8.4643707	5.43010770341602	2.64968883823007e-06	9.42698253762254e-05	4.56963447788301	SYK	up
PRTN3	-0.767571433333333	3.721227225	-5.42737214911777	2.67357264191314e-06	9.49459802632694e-05	4.56101829595781	PRTN3	down
TMEM86B	-1.36127926666667	6.89396675	-5.42666115750289	2.67981516627495e-06	9.49943223148941e-05	4.55877898701131	TMEM86B	down
TMCC3	1.43445766666667	6.24106995	5.42610374856069	2.68471935539035e-06	9.49951334095482e-05	4.55702342530679	TMCC3	up
HLA-B	0.733106999999996	12.73168825	5.42449408698627	2.69893156853144e-06	9.53246955629588e-05	4.55195393688429	HLA-B	up
NFIX	-0.979126766666666	6.617529825	-5.41985640400048	2.74029838788048e-06	9.66104110988081e-05	4.5373491862079	NFIX	down
TMEM50A	0.621238199999999	7.40841375	5.41363231575468	2.79680695951984e-06	9.84243403964116e-05	4.51775148951956	TMEM50A	up
LYZ	1.99470853333333	11.5514884	5.41083685117192	2.82256226059382e-06	9.91514154393797e-05	4.5089505314788	LYZ	up
GPR108	0.589698033333333	7.371430325	5.40467212194162	2.88019501769138e-06	0.000100993649079805	4.48954450650208	GPR108	up
KDM5A	0.633866066666665	7.55399515	5.40411232755838	2.88548594771456e-06	0.000100997197892937	4.48778248634721	KDM5A	up
FMNL1	0.725096633333334	8.302391275	5.40250077239136	2.90077161673761e-06	0.00010134993973668	4.48271007500806	FMNL1	up
CHD2	-0.626337166666667	4.818570725	-5.40171739117835	2.90823104333503e-06	0.000101428466549002	4.48024444431101	CHD2	down
PPT1	1.00323516666667	9.433200775	5.39995803700368	2.92505328494342e-06	0.00010183266901303	4.47470721102986	PPT1	up
TRIM39	0.5100947	7.052990525	5.39757279918285	2.9480144023201e-06	0.000102448764792056	4.46720056077193	TRIM39	up
FLYWCH2	-0.425267533333332	5.88811605	-5.39614002668246	2.96189272737999e-06	0.000102747583542856	4.46269168162705	FLYWCH2	stable
TRERF1	0.8201593	5.463097575	5.39298182955633	2.99271367287698e-06	0.000103632029871635	4.45275359733346	TRERF1	up
MOSPD2	1.17035953333333	7.54976355	5.3914303365028	3.00797120148386e-06	0.000103790425007548	4.44787174593319	MOSPD2	up
FPR1	1.1938774	10.84756245	5.39099939032373	3.0122228581876e-06	0.000103790425007548	4.44651578981465	FPR1	up
PLEKHM1	0.716210799999999	8.3602274	5.39089156235283	3.01328760748494e-06	0.000103790425007548	4.4461765156918	PLEKHM1	up
SLC50A1	-0.567776833333333	5.666033075	-5.38964129834064	3.02566068804396e-06	0.000104032478180253	4.44224271170476	SLC50A1	down
SLC4A1	-1.9683416	7.4403115	-5.38853663306612	3.03663484422459e-06	0.000104114054070911	4.43876713204226	SLC4A1	down
RGL2	0.937258633333333	8.440992875	5.38832588397155	3.03873298968589e-06	0.000104114054070911	4.43810406996984	RGL2	up
APOO	-0.590219166666667	6.052306825	-5.38760872577419	3.0458835605623e-06	0.000104175641427246	4.4358477653442	APOO	down
RNF166	0.992359766666666	6.760438725	5.38520150224996	3.07000766500769e-06	0.000104816524857394	4.42827455613161	RNF166	up
FAM53B	0.7370044	7.0891586	5.38345951797656	3.0875832825902e-06	0.00010523197594131	4.42279453583307	FAM53B	up
SON	0.564601333333332	5.1959709	5.37657997863141	3.15797572137169e-06	0.000107442946702123	4.40115520495451	SON	up
CD302	1.47729153333333	9.36584255	5.37475605137045	3.17690415684255e-06	0.000107764494137057	4.39541882726318	CD302	up
TTC39A	-0.894597333333333	3.3500481	-5.37460261725342	3.17850159984947e-06	0.000107764494137057	4.39493628007798	TTC39A	down
ZNF433	-0.439813533333332	5.13585765	-5.37216535741107	3.20398377202725e-06	0.000108439527282474	4.38727143407986	ZNF433	stable
USP4	0.620589766666665	9.636878325	5.37046654764659	3.22186512276553e-06	0.000108855411725938	4.38192923144547	USP4	up
IGF2BP2	-0.679924633333333	3.253404725	-5.36893492670721	3.23807159383663e-06	0.000108950524657281	4.37711300887098	IGF2BP2	down
RGCC	-1.01026743333333	8.164476825	-5.36880499083318	3.23945019716576e-06	0.000108950524657281	4.37670443194169	RGCC	down
GNAI2	0.7230492	9.8089738	5.36861420638735	3.24147545226689e-06	0.000108950524657281	4.37610452248625	GNAI2	up
NRIP3	-0.4219475	2.239536675	-5.36353053094191	3.29590622400591e-06	0.000110370726828893	4.36012046033645	NRIP3	stable
HPS1	-1.6638309	7.456652525	-5.3631811391962	3.29968030421832e-06	0.000110370726828893	4.35902199213519	HPS1	down
COPZ1	-0.511804466666666	8.25091115	-5.3630828133586	3.30074317940578e-06	0.000110370726828893	4.35871286320316	COPZ1	down
MCOLN1	-1.05972266666667	8.0398694	-5.35834660640164	3.35234478500945e-06	0.000111903913998403	4.34382364744974	MCOLN1	down
JARID2	0.711679466666666	8.0082762	5.3563251233664	3.37461222703638e-06	0.000112454329709512	4.33746934332819	JARID2	up
GIMAP4	0.900609599999999	9.5941833	5.35330570871359	3.40814601554732e-06	0.000113249307093045	4.32797886195667	GIMAP4	up
CEACAM6	-0.738815899999999	5.777985275	-5.35313004619355	3.41010708373281e-06	0.000113249307093045	4.3274267540107	CEACAM6	down
RAPGEF1	0.537872233333334	6.877705675	5.35136459157687	3.42987864308408e-06	0.000113711870993287	4.32187808388112	RAPGEF1	up
TAF15	0.644630333333334	7.63679475	5.35064474116812	3.43797296343122e-06	0.000113786380682542	4.31961574047121	TAF15	up
SLC12A6	0.8353648	9.5724519	5.34827494471896	3.46475421513364e-06	0.000114478067539415	4.31216829574396	SLC12A6	up
SLC16A1	-0.8417027	5.343087075	-5.34255202626695	3.53028629382784e-06	0.000116445595871498	4.29418533784542	SLC16A1	down
RNF187	-0.905425933333333	7.23087495	-5.34175135467808	3.53955220569078e-06	0.000116553681006681	4.29166965810043	RNF187	down
IL10RA	0.768683666666667	8.75576225	5.34040850657951	3.55514677316375e-06	0.000116760622420467	4.28745061692234	IL10RA	up
NCOA1	0.740194066666666	8.13410175	5.34014095600154	3.55826198998854e-06	0.000116760622420467	4.2866100308404	NCOA1	up
KRT23	1.95157603333333	7.514533525	5.33966282326922	3.56383586237899e-06	0.000116760622420467	4.28510785810098	KRT23	up
LOC81691	-0.792192766666667	2.967140425	-5.33847647912343	3.57770322382847e-06	0.000117017953678867	4.28138075726471	LOC81691	down
TXN	-0.707052966666666	9.757972875	-5.33473681286639	3.62176821844512e-06	0.000118260455199934	4.26963284179191	TXN	down
ZC3H4	0.8618517	6.736463075	5.3298141428275	3.68059487635396e-06	0.000119979994788483	4.25417064076624	ZC3H4	up
DUSP6	1.3821862	9.14882255	5.32906222523288	3.68966350711288e-06	0.000120060081793015	4.2518090584549	DUSP6	up
IFNGR2	1.03349966666667	10.20080975	5.32858834438835	3.6953902160226e-06	0.000120060081793015	4.25032074702595	IFNGR2	up
SYNRG	0.605377866666666	6.1834059	5.32549788644835	3.73295443359856e-06	0.000121078377053769	4.24061511821806	SYNRG	up
GIGYF2	0.608214833333334	5.584384225	5.32180403669293	3.7783502450715e-06	0.000122028523652644	4.22901574359869	GIGYF2	up
CTDSP1	0.595202933333333	8.6918198	5.32153771631926	3.78164429985949e-06	0.000122028523652644	4.22817949943444	CTDSP1	up
TBC1D20	0.576822033333334	6.964967425	5.32130397001526	3.78453780177107e-06	0.000122028523652644	4.2274455433233	TBC1D20	up
KLF13	0.618788533333333	8.5172769	5.32107857892332	3.78732995664132e-06	0.000122028523652644	4.22673782736178	KLF13	up
SLC7A7	1.29973056666667	7.688648825	5.31991381305504	3.80179173875084e-06	0.000122292014922033	4.2230806038752	SLC7A7	up
TK1	-1.01048176666667	6.385612775	-5.31451333817793	3.86956354799978e-06	0.000124087179209417	4.2061255026254	TK1	down
NFATC1	0.483688466666667	7.15998265	5.31445107344844	3.87035187195501e-06	0.000124087179209417	4.20593003561685	NFATC1	stable
RPRML	-0.5665001	4.076315325	-5.30856245062464	3.94563151800494e-06	0.000125910532735596	4.18744567190025	RPRML	down
ANXA5	0.985209133333333	9.10647515	5.30770429502756	3.95672271980168e-06	0.000125910532735596	4.18475221119456	ANXA5	up
FSTL3	-0.4065271	2.413271875	-5.30764460507224	3.95749533017771e-06	0.000125910532735596	4.18456486729341	FSTL3	stable
KLF1	-1.962697	7.67602815	-5.30742143462387	3.96038531339901e-06	0.000125910532735596	4.18386442389015	KLF1	down
CAMTA2	0.4996561	6.646410175	5.30720428257612	3.96319937031125e-06	0.000125910532735596	4.18318287460186	CAMTA2	stable
PREX1	0.889203633333332	9.234145025	5.30698502861746	3.96604267853248e-06	0.000125910532735596	4.18249473304634	PREX1	up
CTSH	1.1463416	8.6054715	5.30488325529895	3.9934015928533e-06	0.00012657261954156	4.17589843526328	CTSH	up
SMOX	-1.19321033333333	7.50229625	-5.29880942073659	4.0735219696624e-06	0.000128902131791219	4.15683852281514	SMOX	down
FXYD5	0.6695746	8.61346395	5.29663314100864	4.10261582188577e-06	0.000129612023554739	4.15001017793584	FXYD5	up
CSDE1	-0.546845833333335	9.799540625	-5.29475757235027	4.12785490757453e-06	0.000130198029750904	4.14412573338066	CSDE1	down
UBE2O	-0.996260166666666	5.565429775	-5.29367128889976	4.14254314714975e-06	0.000130272041542153	4.14071776941357	UBE2O	down
SLC46A3	0.473920366666666	7.571327675	5.29359405654414	4.14358942061522e-06	0.000130272041542153	4.14047547523553	SLC46A3	stable
ZMAT2	-0.959336833333332	8.063602475	-5.2924936188	4.15852565615135e-06	0.000130530754507034	4.1370232355955	ZMAT2	down
CUL9	0.678805366666667	5.536431525	5.28847581780132	4.21351415252092e-06	0.000131963667887319	4.12441982792497	CUL9	up
DBNDD2	0.795306366666665	6.592654475	5.28816934351962	4.21773811345317e-06	0.000131963667887319	4.12345851850447	DBNDD2	up
LANCL3	-0.6898787	2.523207775	-5.28433250299629	4.27097591775255e-06	0.00013341486731201	4.11142441672073	LANCL3	down
PPP1R18	0.704307266666665	10.80769365	5.27968009600232	4.33642490389501e-06	0.000135049284050534	4.09683434212682	PPP1R18	up
SIGLEC10	1.05733346666666	7.47923	5.27914910147138	4.34395777566158e-06	0.000135049284050534	4.09516927016405	SIGLEC10	up
HAGHL	-0.498012199999999	5.34022205	-5.27913792056545	4.34411653130026e-06	0.000135049284050534	4.09513420982671	HAGHL	stable
ARF3	0.629713133333332	8.81441755	5.27810563279591	4.358798616518e-06	0.000135289601078241	4.0918972863073	ARF3	up
KDM7A	-0.765953566666666	4.197624925	-5.27579355578777	4.39186177683553e-06	0.000136098761208593	4.08464775265706	KDM7A	down
CELF2	0.868240833333332	10.907953125	5.27488021558216	4.40499115704304e-06	0.000136288605575858	4.08178412019713	CELF2	up
LAMTOR4	0.806706699999999	9.317146025	5.27278728820314	4.43522424554746e-06	0.000137006188956506	4.07522240609023	LAMTOR4	up
SRGAP2	-0.804130899999999	5.849887925	-5.26920600844839	4.48743522019736e-06	0.000138399329350651	4.06399548702892	SRGAP2	down
CSNK2A1	-0.342673966666666	6.954623925	-5.26855709704204	4.49696062926788e-06	0.000138473656338896	4.06196136383628	CSNK2A1	stable
POP7	-0.671060166666666	7.718276575	-5.26730337905132	4.51542086327893e-06	0.000138822441422229	4.05803149594664	POP7	down
MXD1	1.31450523333333	10.610766725	5.26523770210701	4.54600076103643e-06	0.000139178303443676	4.05155684344073	MXD1	up
HCLS1	0.801068966666666	8.202655525	5.26522924603887	4.54612636424709e-06	0.000139178303443676	4.05153033968013	HCLS1	up
TFCP2	0.635687933333333	6.88006275	5.2650727984153	4.54845079852925e-06	0.000139178303443676	4.05103998898012	TFCP2	up
CTBS	1.2484426	7.63601805	5.26388753716795	4.56609925347767e-06	0.000139498991478695	4.04732513136683	CTBS	up
FFAR2	1.38585116666667	10.322965475	5.26082376381865	4.61203388707079e-06	0.000140681491342139	4.03772330580061	FFAR2	up
NDE1	0.822111166666665	9.435580475	5.25999734823918	4.62450247619187e-06	0.000140841068371158	4.03513349931972	NDE1	up
ECSIT	-0.722226333333333	6.78190585	-5.25917881457036	4.63688509654925e-06	0.000140997532599914	4.03256846400092	ECSIT	down
MAEA	0.767101899999999	9.046620725	5.25851287310419	4.64698358323955e-06	0.000141084161487402	4.03048165834614	MAEA	up
FAM45A	1.09134953333333	7.57803845	5.25766201414076	4.65991794046089e-06	0.000141256484484906	4.02781546019186	FAM45A	up
PRKCZ	0.749245566666666	6.511086775	5.25676331804178	4.67361826377457e-06	0.000141451454170011	4.02499944571548	PRKCZ	up
LOC254896	1.27071813333333	7.3322527	5.25439367265673	4.70993452439335e-06	0.000142329248104377	4.01757470319449	LOC254896	up
ANK1	-1.89262516666667	7.295504225	-5.25375886117491	4.71971082895783e-06	0.000142403554174183	4.01558576758387	ANK1	down
CENPF	-0.4251611	3.195856975	-5.25018217866801	4.77517015389328e-06	0.000143846155572747	4.00438042101823	CENPF	stable
GPR155	1.21115796666667	5.224456875	5.24972494907498	4.78230628721891e-06	0.000143846155572747	4.00294807008303	GPR155	up
RMND5A	-0.6688361	6.771770825	-5.24635578760226	4.8352169487488e-06	0.000145213205308025	3.9923942769402	RMND5A	down
ITGA2	-0.6056295	3.150831575	-5.24492435945165	4.85787197572537e-06	0.000145668792788276	3.98791074100538	ITGA2	down
RHOQ	1.04916316666667	5.218530475	5.24215212085076	4.90204754235848e-06	0.000146624566800036	3.97922812908053	RHOQ	up
SKIV2L	0.467254066666666	6.05974155	5.2416649007811	4.90985243131705e-06	0.000146624566800036	3.97770224823039	SKIV2L	stable
KIAA1551	0.976129766666668	9.470046025	5.24150923490245	4.91234867445782e-06	0.000146624566800036	3.97721473761734	KIAA1551	up
MFSD2B	-0.742721699999999	6.780903125	-5.23976150126632	4.94046168098775e-06	0.000147237863359422	3.97174140742143	MFSD2B	down
TAOK3	0.736224833333333	6.505955325	5.23821140604402	4.96552903217284e-06	0.000147485504955886	3.96688729232822	TAOK3	up
CD14	1.3366401	9.552592575	5.23788234199019	4.97086669246679e-06	0.000147485504955886	3.96585686342469	CD14	up
VAV1	0.650806533333333	8.8999425	5.23784291139086	4.97150666723505e-06	0.000147485504955886	3.96573339150542	VAV1	up
CNOT1	0.659652133333332	6.6315859	5.23688035456267	4.98715471961715e-06	0.000147724532722175	3.96271931917732	CNOT1	up
SNX15	-0.630187466666667	7.0505043	-5.23525858454663	5.01362995774743e-06	0.000148193268301994	3.95764126752211	SNX15	down
LASP1	0.828919333333333	8.7466933	5.23497895651915	5.01820892097087e-06	0.000148193268301994	3.95676573108563	LASP1	up
GDI1	0.412011266666665	8.11775255	5.22864288149339	5.12308186775887e-06	0.000151061054891599	3.93692928649426	GDI1	stable
DTD1	0.697203666666667	6.45406725	5.22676528930183	5.15457449572835e-06	0.000151759719003585	3.93105192381754	DTD1	up
TEX2	-0.563972166666666	4.947909575	-5.22329357812959	5.21331139130207e-06	0.000153257179737356	3.92018556515482	TEX2	down
NAPSB	1.0724818	8.53622815	5.22053875507819	5.2603911517502e-06	0.00015440795204255	3.91156399156683	NAPSB	up
FAM110A	0.556736133333333	6.7946653	5.21948845373419	5.27845149376558e-06	0.000154704735723151	3.90827715912474	FAM110A	up
FURIN	-0.908046800000001	7.401473	-5.21879192694701	5.29046242452959e-06	0.000154823592847775	3.90609750269433	FURIN	down
NCF2	1.24214913333333	10.45123455	5.21705805126148	5.32047921264581e-06	0.000155468237173123	3.90067188145497	NCF2	up
EPM2A	-0.810735266666667	3.37405055	-5.21606717517775	5.33770895622675e-06	0.000155659873726035	3.89757139481925	EPM2A	down
LYST	1.23096246666666	8.69621905	5.21576154278921	5.34303456394798e-06	0.000155659873726035	3.89661508219509	LYST	up
MAN2B2	0.601229366666667	7.067780025	5.21327535479399	5.38655221298268e-06	0.00015669311302968	3.88883627686805	MAN2B2	up
TNRC18	0.805275166666666	6.332431275	5.21228992140114	5.40389806008554e-06	0.000156963074846753	3.88575323557384	TNRC18	up
SLC46A2	0.921277166666667	6.059663275	5.21056249828877	5.43443828095893e-06	0.000157614908175472	3.88034905626722	SLC46A2	up
PCSK5	0.597096566666667	5.428295425	5.20658987768255	5.50532336729302e-06	0.000159433181623347	3.86792212829926	PCSK5	up
H1F0	-1.13861736666667	6.012881875	-5.19946405150328	5.63477582807582e-06	0.00016293963208051	3.84563597367437	H1F0	down
KANSL1	0.695245533333334	8.03395455	5.19738094067541	5.67318561016143e-06	0.000163605096396956	3.83912209146375	KANSL1	up
DAZAP2	0.664961000000001	9.53602255	5.19730436255066	5.6746025419015e-06	0.000163605096396956	3.83888264126001	DAZAP2	up
B4GALT3	-0.912641366666666	8.532913775	-5.19676138000169	5.68465945937873e-06	0.000163652600205576	3.8371848219772	B4GALT3	down
MAP2K4	0.6546445	7.874988875	5.19580355517811	5.70244300463947e-06	0.000163714013534952	3.83418993928787	MAP2K4	up
CLPX	-0.731986166666666	5.853516175	-5.19574039810661	5.70361755185743e-06	0.000163714013534952	3.83399246632771	CLPX	down
NSFL1C	0.655054866666666	6.61326845	5.19510455476376	5.71545584721239e-06	0.00016381220359735	3.83200440284233	NSFL1C	up
CD300LB	0.677652766666667	7.043618075	5.19123245906896	5.78807493411046e-06	0.000165649597489299	3.81989868746835	CD300LB	up
TRAPPC12	0.527601066666666	7.4496809	5.18922242518124	5.82613177344794e-06	0.00016634696343373	3.81361519652542	TRAPPC12	up
LILRA2	1.14272343333333	9.316278975	5.18904318147261	5.82953748840266e-06	0.00016634696343373	3.81305489205453	LILRA2	up
GPR146	-1.42526546666666	6.4113294	-5.18810519789802	5.84739181513715e-06	0.000166559772965875	3.81012287504555	GPR146	down
KAT2B	-0.9057559	4.981474875	-5.18775285559903	5.85411256917211e-06	0.000166559772965875	3.80902152408822	KAT2B	down
ST13	-0.6863858	7.45518985	-5.1846071005631	5.91445650003238e-06	0.00016803100430238	3.79918916181805	ST13	down
EFCAB14	0.420664766666667	6.704836775	5.18082611109651	5.98780192947496e-06	0.000169866783308327	3.7873728246703	EFCAB14	stable
MANBA	0.6462121	7.317045175	5.18002745707432	6.0034094988229e-06	0.000170061648117311	3.78487708525098	MANBA	up
TRAF3IP3	0.6445215	8.960430025	5.17844373000779	6.03447853903169e-06	0.000170565512471994	3.77992826503185	TRAF3IP3	up
F13A1	1.1340061	8.938706875	5.17822786842049	6.03872555846071e-06	0.000170565512471994	3.77925376469214	F13A1	up
IMPA2	1.04918803333333	8.160433725	5.17633848231725	6.07602534603904e-06	0.000171133234523391	3.77335025203587	IMPA2	up
F11R	0.812943733333331	9.3489704	5.17631892809169	6.07641257158744e-06	0.000171133234523391	3.77328915572998	F11R	up
PPP6R1	-0.4184937	7.836114425	-5.17453149674491	6.11191190686056e-06	0.000171610069140484	3.76770459452463	PPP6R1	stable
C5AR1	1.29473413333333	8.395431	5.17419736359529	6.11857072575887e-06	0.000171610069140484	3.7666606869754	C5AR1	up
PAGE2	-1.76264246666667	4.30087725	-5.17402584671816	6.12199161465851e-06	0.000171610069140484	3.76612483451557	PAGE2	down
C2orf68	0.8609124	6.5628167	5.17369397704765	6.12861610670761e-06	0.000171610069140484	3.76508801815082	C2orf68	up
TMEM189-UBE2V1	-0.816790333333333	7.36080185	-5.17121543878233	6.1783155945973e-06	0.000172753160612727	3.75734505749246	TMEM189-UBE2V1	down
ARHGDIB	0.868197333333333	9.9558226	5.16762650906192	6.25098899656198e-06	0.0001743628859143	3.74613450773073	ARHGDIB	up
LOC105369243	1.0751145	9.552045475	5.16738256304202	6.25595936135379e-06	0.0001743628859143	3.74537256142851	LOC105369243	up
TMEM131	0.525333533333334	6.60629285	5.16704888408031	6.26276436226792e-06	0.0001743628859143	3.74433035265342	TMEM131	up
CPVL	1.60704776666667	8.957386225	5.16169333812143	6.37299324914586e-06	0.000177178316602325	3.72760470418469	CPVL	up
P2RY10	0.864388766666666	6.584088175	5.16057819034015	6.39618604217017e-06	0.000177569438754171	3.72412246662352	P2RY10	up
MICAL1	0.726017366666667	7.168633225	5.15873011708541	6.4348064052714e-06	0.000178387133123913	3.71835187035051	MICAL1	up
SHTN1	1.80011493333333	6.074713	5.15711244123956	6.46880152571213e-06	0.000179074461581627	3.71330102178771	SHTN1	up
ZNF23	-1.44591416666667	4.702582675	-5.15632287393844	6.48545865841065e-06	0.000179280555328593	3.71083587911777	ZNF23	down
OPTN	-0.946806966666666	8.618889775	-5.15587096691456	6.49501143844098e-06	0.000179289954047518	3.70942499384462	OPTN	down
SP1	0.772772633333334	7.981489375	5.15487775291008	6.51605581028188e-06	0.000179352374968616	3.70632419603961	SP1	up
SNRK	0.812169199999998	9.6013121	5.15475863111614	6.51858431251687e-06	0.000179352374968616	3.70595230766723	SNRK	up
TET2	1.1947041	7.986589175	5.15446031531101	6.52492068638712e-06	0.000179352374968616	3.70502099787586	TET2	up
SIN3A	0.637401033333333	6.433268975	5.15330177185494	6.54958661954883e-06	0.000179776453036727	3.70140425096175	SIN3A	up
PRKCD	0.985219266666668	8.76759215	5.15108772870575	6.5969817988943e-06	0.000180822341955327	3.69449288664123	PRKCD	up
TREM1	1.30112623333333	9.273156075	5.15013884135004	6.61739810702614e-06	0.000181126841857716	3.69153101671738	TREM1	up
CDK5RAP3	0.657672666666666	8.603973	5.14871040876218	6.64825039699027e-06	0.000181679001053797	3.6870724917244	CDK5RAP3	up
FERMT3	0.586381866666667	8.6647117	5.14807435024745	6.66203423505519e-06	0.000181679001053797	3.6850872597824	FERMT3	up
PRDM1	0.792947933333334	6.60995435	5.14757557259897	6.67286289539886e-06	0.000181679001053797	3.68353053563224	PRDM1	up
TFR2	-1.37268376666667	4.589875975	-5.14748122409903	6.67491319836929e-06	0.000181679001053797	3.68323606993569	TFR2	down
CEBPD	1.28757406666666	9.50845565	5.14690152270884	6.68752448631604e-06	0.00018176803635223	3.6814268206855	CEBPD	up
IRF2	0.766706200000001	9.12575875	5.14448551900278	6.74033876486988e-06	0.000182948023295861	3.67388690458336	IRF2	up
SLC2A1	-1.11600613333333	4.5234577	-5.14253254608095	6.78333283642858e-06	0.000183858551991277	3.66779254043722	SLC2A1	down
FRAT1	0.990186199999999	7.66418165	5.14194447258701	6.79633220669545e-06	0.000183870169907604	3.66595751379297	FRAT1	up
CHRAC1	0.824012633333334	7.403575975	5.14096372631636	6.81806651274333e-06	0.000183870169907604	3.66289728287156	CHRAC1	up
C6orf106	-0.659827366666666	4.878820875	-5.14053802467027	6.82752189046542e-06	0.000183870169907604	3.66156899872869	C6orf106	down
LPXN	0.587790933333333	8.7344543	5.14049071390486	6.82857352446905e-06	0.000183870169907604	3.6614213799402	LPXN	up
TES	0.586063133333333	8.19073585	5.14038148279585	6.83100215010523e-06	0.000183870169907604	3.66108055867624	TES	up
FAH	-0.822194066666668	6.43548535	-5.13813228308509	6.88120104056285e-06	0.00018496554343977	3.65406296188547	FAH	down
ZNF746	0.868900366666666	7.474840875	5.13377222131655	6.97955400130795e-06	0.000187350483337178	3.64046114298794	ZNF746	up
RNF144B	1.24998606666667	7.88501325	5.13228689014751	7.01337651339394e-06	0.000187766769356338	3.6358279764008	RNF144B	up
ZNF428	-0.691881933333333	6.10586705	-5.13221744225774	7.01496187826939e-06	0.000187766769356338	3.63561135546948	ZNF428	down
EPB41L3	1.5818074	5.62399395	5.13182149445239	7.0240074041115e-06	0.000187766769356338	3.63437633164971	EPB41L3	up
CACNB2	-0.4511078	3.16229385	-5.13043984547233	7.05566207565202e-06	0.00018817363781409	3.63006690060126	CACNB2	stable
ANP32A	1.1520559	6.375214225	5.13031339778941	7.05856613762323e-06	0.00018817363781409	3.62967251576848	ANP32A	up
GMPR	-1.5856197	9.023086925	-5.12564057978756	7.16671846783148e-06	0.000190541962521613	3.61509957872555	GMPR	down
APBB1IP	0.857758666666666	10.3917077	5.12562910315941	7.16698610378812e-06	0.000190541962521613	3.61506379032123	APBB1IP	up
MID1IP1	0.747736966666667	7.875929325	5.12229940953753	7.24505423539082e-06	0.000192354707332798	3.60468125207388	MID1IP1	up
TPRG1L	-0.697918133333333	7.049469	-5.12024108597402	7.293734249813e-06	0.000193279140997724	3.59826374381259	TPRG1L	down
PRR14L	0.486750233333332	7.603794175	5.11998824426152	7.29973632564244e-06	0.000193279140997724	3.59747546194774	PRR14L	stable
SEC14L1	0.832881333333333	9.2856258	5.11466900442051	7.42714659490005e-06	0.00019638546179803	3.58089357009201	SEC14L1	up
SH3KBP1	0.701696733333334	7.95842915	5.11418629172765	7.43881725747978e-06	0.000196427167771797	3.5793889640322	SH3KBP1	up
C11orf58	-0.495359833333334	4.340213725	-5.1123185249555	7.48414598306433e-06	0.000197184081691142	3.57356744598302	C11orf58	stable
MINPP1	-0.677973099999999	6.635854275	-5.11217064269016	7.48774658906293e-06	0.000197184081691142	3.57310654024533	MINPP1	down
SELL	0.935991399999999	11.48015015	5.11160018579235	7.5016520255054e-06	0.00019728331090319	3.57132861873962	SELL	up
SMIM24	-1.403307	7.22164385	-5.10931748614211	7.55755129940506e-06	0.00019828306749771	3.56421462338276	SMIM24	down
SNX1	0.7785303	6.919833325	5.10921604264863	7.56004501738352e-06	0.00019828306749771	3.56389849161766	SNX1	up
AKAP9	0.863496533333333	6.5731169	5.10808449853046	7.58791628924867e-06	0.00019874621656133	3.56037231041918	AKAP9	up
ISCU	-0.482230666666665	10.1975082	-5.10714110393378	7.61123094691963e-06	0.000199088932067208	3.55743257449534	ISCU	stable
RBMS1	0.654718300000001	9.097339025	5.10629441137906	7.63221612355359e-06	0.000199369876483861	3.55479426975387	RBMS1	up
LMBRD1	0.763077666666667	8.40608535	5.1050211566303	7.66388146143359e-06	0.000199928682467774	3.5508269620487	LMBRD1	up
FAM174A	1.06265096666667	3.860412825	5.10379311744266	7.69454549270233e-06	0.000200459906068916	3.54700073453281	FAM174A	up
CLK2	0.481587866666666	9.3253281	5.09841390599008	7.83030123761576e-06	0.000203723920301123	3.53024286320378	CLK2	stable
SRSF4	0.581656366666667	8.320320275	5.09733736394275	7.85775339188924e-06	0.000204165205286457	3.52688955036062	SRSF4	up
LEF1	-0.564453166666667	3.103580325	-5.09565178450157	7.90092764193456e-06	0.000205013270452918	3.52163944801254	LEF1	down
AK7	-0.403678266666667	2.4267358	-5.0928813872316	7.9723989209182e-06	0.000206464258288984	3.51301123342211	AK7	stable
LZTFL1	-0.8868615	2.674802275	-5.09266281062661	7.97806496240255e-06	0.000206464258288984	3.51233053316444	LZTFL1	down
EIF1AD	0.575646066666666	7.19161235	5.09206894213562	7.9934796217212e-06	0.00020658845540281	3.51048111435913	EIF1AD	up
ADAM22	-0.407148366666666	2.450295925	-5.09043760141917	8.0359751341162e-06	0.000207270739761525	3.50540104340692	ADAM22	stable
QKI	0.983915933333333	8.46195115	5.0902383724471	8.04118023328459e-06	0.000207270739761525	3.50478065849927	QKI	up
ARHGAP23	-0.700792	4.7226949	-5.08831693157211	8.091551790417e-06	0.000208293239938234	3.49879768937633	ARHGAP23	down
PSEN1	0.786265766666666	8.584381725	5.0875416114386	8.11196551576071e-06	0.000208542880980475	3.49638363738954	PSEN1	up
LGALS2	1.89826126666667	7.38861485	5.08604356194621	8.15155276325341e-06	0.000209284127078726	3.49171950034279	LGALS2	up
CD68	1.11366976666667	8.013794825	5.08383240284488	8.21033414873197e-06	0.000210486938051606	3.48483564448113	CD68	up
SMCHD1	1.0779572	8.5399839	5.08346905022386	8.22003355013724e-06	0.000210486938051606	3.48370450313187	SMCHD1	up
ASAH1	0.993015599999999	8.8516004	5.07755790891564	8.37942873388135e-06	0.000214286547424527	3.46530512196305	ASAH1	up
PARVG	0.455848833333333	7.637998625	5.07667105026226	8.40360546345073e-06	0.000214622789926791	3.46254502284052	PARVG	stable
PIM1	-0.5672292	8.661924	-5.07318737646521	8.49924408934128e-06	0.000216780850881613	3.45170405649886	PIM1	down
FNBP1	0.735009199999999	7.1506257	5.07137616858791	8.54939258347205e-06	0.000217774514485536	3.44606832186563	FNBP1	up
IL17RA	1.0660069	8.894584775	5.07064737812787	8.56965374385637e-06	0.000218005269946652	3.44380074662894	IL17RA	up
MEFV	0.744364	5.6578736	5.06946814622516	8.60253833615563e-06	0.000218556133890241	3.44013180513043	MEFV	up
AMN	-0.583401466666667	5.5068335	-5.06839160360504	8.63266828995305e-06	0.000219035668306097	3.43678251992953	AMN	down
REC8	0.836007733333334	6.6024424	5.06537319609772	8.71770446983333e-06	0.000220905269124253	3.4273926151378	REC8	up
HCAR2	1.40769	8.8052938	5.06431241796484	8.7477856487864e-06	0.000221198364933375	3.42409294625113	HCAR2	up
CPQ	0.860831899999999	7.733157325	5.06405885318607	8.75499134480868e-06	0.000221198364933375	3.42330422666644	CPQ	up
HTRA3	-0.560150466666666	4.96034895	-5.0637642796565	8.76336978385654e-06	0.000221198364933375	3.42238795899536	HTRA3	down
SAP30	-0.507301566666666	5.989816525	-5.06110341935802	8.83941193432921e-06	0.000222672272751627	3.41411190247103	SAP30	down
SPOPL	1.09405303333333	7.040053975	5.06092108354698	8.84464656682635e-06	0.000222672272751627	3.41354481887848	SPOPL	up
MAP2K7	-0.617178566666668	7.309363475	-5.05989428705129	8.87418191878159e-06	0.000223127201965644	3.4103514557919	MAP2K7	down
SPSB3	-0.423695133333332	7.82477085	-5.05719508000529	8.95228961453318e-06	0.000224800655727007	3.40195752077914	SPSB3	stable
CKAP2L	-0.350008766666667	3.605640725	-5.05520249216219	9.01038564615628e-06	0.000225967931778154	3.3957616361681	CKAP2L	stable
RBSN	0.564926733333334	6.91664595	5.05445877085404	9.03216508434704e-06	0.000226222605799843	3.39344919541555	RBSN	up
CYTL1	-0.641437266666667	4.24892165	-5.05350132501479	9.0602800092351e-06	0.000226635101876252	3.39047233302413	CYTL1	down
CCS	-0.507489033333334	8.017089025	-5.04982603056844	9.1690094750287e-06	0.000229060453650236	3.37904635348896	CCS	down
TMEM154	1.0102472	9.9741082	5.04746469239155	9.23954700346025e-06	0.000230526697736333	3.37170623612734	TMEM154	up
EVI5	0.5293337	4.122314075	5.04671292564353	9.26211610552531e-06	0.00023079390720823	3.3693695589113	EVI5	up
KHDC3L	-0.4264368	2.8003001	-5.04435700246555	9.33319805195672e-06	0.000232267733106304	3.36204725878219	KHDC3L	stable
DNAJA4	-1.13501056666667	6.985827975	-5.04197899063756	9.40549359482131e-06	0.000233767957661325	3.35465706501501	DNAJA4	down
TMEM100	-0.500562166666666	3.670853875	-5.03974804287955	9.47382158286748e-06	0.000235165869673704	3.34772459984272	TMEM100	down
USP3	0.673433633333334	9.019984225	5.03594553717237	9.5914154944831e-06	0.00023778157571737	3.33591021736821	USP3	up
DHRS7	0.751700466666667	7.76168835	5.03513632979263	9.61662621165667e-06	0.000238103260438995	3.33339626410883	DHRS7	up
ZNF467	0.663108866666667	8.49092815	5.03352979046566	9.66687203464265e-06	0.000239043197796926	3.32840551501572	ZNF467	up
VCPKMT	0.743796966666665	5.401916125	5.02842326259598	9.82831332801491e-06	0.000242726910756977	3.31254431561117	VCPKMT	up
MXI1	-1.23036496666667	10.908335975	-5.02567068497257	9.9164381840985e-06	0.000244592906845045	3.30399611624371	MXI1	down
FGR	0.962894333333333	10.37161795	5.02406585901932	9.96817742364652e-06	0.000245557849166563	3.29901276909513	FGR	up
BCL2L13	-0.571538033333333	7.206843575	-5.02288405022663	1.00064492633509e-05	0.000246150593112849	3.29534321247625	BCL2L13	down
SELENBP1	-1.89373443333333	9.600537075	-5.02147633781207	1.00522264442311e-05	0.000246150593112849	3.29097246867654	SELENBP1	down
MEGF6	0.8038265	5.588230175	5.02146945387147	1.00524508100397e-05	0.000246150593112849	3.29095109570673	MEGF6	up
CERS5	0.508099133333333	6.69925015	5.02143950713491	1.00534269109174e-05	0.000246150593112849	3.29085811841229	CERS5	up
TBC1D9	1.25555186666667	7.477817	5.02137648803679	1.00554812971952e-05	0.000246150593112849	3.29066245992644	TBC1D9	up
CHST15	1.03593806666667	8.40157335	5.01926130276802	1.01246764247718e-05	0.000247533075254377	3.28409565872405	CHST15	up
HBS1L	-1.24648486666667	4.97460675	-5.01762117169105	1.01786547506653e-05	0.000248540527105015	3.27900413614216	HBS1L	down
LEMD2	0.577580233333333	7.203195275	5.0160973346361	1.0229060673357e-05	0.000249458333037846	3.27427396371945	LEMD2	up
ALDOA	0.693338733333333	10.80516465	5.01517731832306	1.02596126421859e-05	0.000249486430970528	3.27141827910544	ALDOA	up
CHMP7	0.663915466666666	8.0816347	5.01495063313804	1.02671542636069e-05	0.000249486430970528	3.27071467768571	CHMP7	up
ITGAX	1.14336646666667	9.71523205	5.01449234957735	1.02824177097717e-05	0.000249486430970528	3.26929224675548	ITGAX	up
ABCB6	-0.994398966666666	4.433516175	-5.01430831185643	1.02885535232437e-05	0.000249486430970528	3.26872103451282	ABCB6	down
GPSM1	-0.673748033333333	5.097185975	-5.01413569337997	1.02943119094257e-05	0.000249486430970528	3.26818526935181	GPSM1	down
CX3CR1	0.992792633333334	10.918358075	5.01078846473227	1.04066043108316e-05	0.00025164685615775	3.25779711779901	CX3CR1	up
IFT22	-0.621313133333333	4.64873225	-5.01070804533322	1.04093170549812e-05	0.00025164685615775	3.25754755475066	IFT22	down
GALNS	0.669450100000001	7.396393075	5.01025165461499	1.04247254840794e-05	0.000251706678220432	3.25613126856963	GALNS	up
H3F3B	0.80127303333333	11.824977075	5.00952804800196	1.04492017503442e-05	0.000251985025109603	3.25388580916018	H3F3B	up
BACH1	1.26748073333333	8.39984795	5.00780740545526	1.05076315420149e-05	0.000253080467127663	3.24854669230886	BACH1	up
DUS2	0.618084933333334	6.7692579	5.00706589694251	1.05329112657822e-05	0.000253258550768639	3.24624593508933	DUS2	up
SP140L	0.421721266666666	7.79525065	5.00682746644383	1.05410526757411e-05	0.000253258550768639	3.24550614782266	SP140L	stable
RNF5	-0.479051066666667	7.2264543	-5.00639636012469	1.05557889604402e-05	0.000253299887742449	3.24416855827603	RNF5	stable
AOAH	1.1756891	8.367807625	5.00225215231978	1.06984912450489e-05	0.000256408051871795	3.23131169439998	AOAH	up
ERMAP	-0.8941045	5.553825525	-4.99993698836906	1.07790405216476e-05	0.000258020796545859	3.22413025255822	ERMAP	down
SVIL	1.2185984	6.8993186	4.99714399968764	1.08770124923805e-05	0.000260046118076433	3.21546764597298	SVIL	up
FCHSD2	0.7036137	7.080937575	4.99383296089141	1.09942973111478e-05	0.000262527631867789	3.20519970928141	FCHSD2	up
BCAP31	0.3735206	9.62006245	4.99248173534986	1.10425192936042e-05	0.000263355965652979	3.2010098404792	BCAP31	stable
OSBPL8	0.928966966666666	8.995533325	4.98975348068043	1.11405222136388e-05	0.000265368057282283	3.19255088309431	OSBPL8	up
GMEB2	0.428687466666667	7.3571313	4.98702369436252	1.12394404775741e-05	0.000267397006276368	3.18408823918603	GMEB2	stable
CYP2U1	0.768801433333334	3.552074975	4.98624808617752	1.12677039284015e-05	0.000267740885007801	3.18168396104344	CYP2U1	up
ARRB1	0.722254433333333	6.012694025	4.9858726469637	1.12814102927083e-05	0.000267740885007801	3.18052018230502	ARRB1	up
EML4	0.6575669	4.785375875	4.98360087899104	1.13646991906684e-05	0.000269389051095734	3.17347863351835	EML4	up
CLN3	0.272181399999999	7.12630025	4.98145023430699	1.14441072609043e-05	0.00027094132774265	3.16681319959875	CLN3	stable
B4GALT2	-0.5587641	6.093432925	-4.97234321026095	1.17864866389011e-05	0.000278708160971633	3.13859543939097	B4GALT2	down
CBX1	0.964187533333334	6.83098235	4.97125878897954	1.18279240346157e-05	0.000279348579657349	3.13523620198548	CBX1	up
SELPLG	0.819517099999999	8.962134725	4.96952596656395	1.18944368185589e-05	0.000280578951425424	3.12986875177538	SELPLG	up
CCNK	0.465325099999999	8.016342625	4.96834321299317	1.19400478079054e-05	0.000280885207736635	3.12620540110298	CCNK	stable
NUMB	1.12684386666667	8.2420602	4.9680535638326	1.19512439802113e-05	0.000280885207736635	3.12530829985088	NUMB	up
TPGS1	-0.449617700000001	5.440087425	-4.9679490008309	1.19552883329771e-05	0.000280885207736635	3.12498445037195	TPGS1	stable
PDE4B	1.06027196666667	7.673277975	4.96734750333564	1.19785797057071e-05	0.000280885207736635	3.12312154083192	PDE4B	up
GET4	0.365137300000001	6.701024875	4.96732154289178	1.19795859627669e-05	0.000280885207736635	3.12304113942623	GET4	stable
KCNH2	-0.811274566666666	4.682873675	-4.96688443331826	1.19965413875574e-05	0.000280944274299945	3.12168739366274	KCNH2	down
HBP1	0.654521766666667	9.272384925	4.96606935515007	1.20282215236236e-05	0.000281347619076008	3.1191631385775	HBP1	up
RELL1	1.23393603333333	8.453324925	4.96325138380483	1.21383875714339e-05	0.000283583626083644	3.11043677458565	RELL1	up
ND1	1.0000066	11.77682935	4.96214529286514	1.21819011360203e-05	0.000284258966436561	3.1070118792024	ND1	up
PITPNC1	0.500129366666665	7.815820525	4.96053205601152	1.2245642249514e-05	0.000285404124332684	3.10201698095689	PITPNC1	up
ICOS	0.641946866666666	5.57630695	4.95873691592365	1.231695800217e-05	0.000286518352610093	3.09645932382208	ICOS	up
SULF2	1.0796056	8.5249125	4.95858793284052	1.23228950791145e-05	0.000286518352610093	3.09599810150431	SULF2	up
YBX3	-1.00253626666667	11.5321078	-4.95712128148307	1.23814932630596e-05	0.000287537279704539	3.0914578118092	YBX3	down
SDCBP	0.9080015	10.960023625	4.9566912352478	1.23987273470125e-05	0.000287594318117055	3.09012658446739	SDCBP	up
ARHGEF6	0.596709199999999	9.0636038	4.95230958633751	1.25756782120975e-05	0.000291351516292417	3.07656455033977	ARHGEF6	up
DPYD	0.9969559	7.599143725	4.94797263708442	1.2753280161455e-05	0.000295114845686178	3.06314366903641	DPYD	up
EIF3J	-0.780411433333334	5.621434425	-4.94701341617202	1.27928944817253e-05	0.00029531747935858	3.06017569473576	EIF3J	down
SF3B2	0.535919933333334	7.71654355	4.94662515069504	1.28089637737584e-05	0.00029531747935858	3.05897438166281	SF3B2	up
CREB1	0.952209333333333	7.7235716	4.94653027177438	1.28128935945755e-05	0.00029531747935858	3.05868082488337	CREB1	up
PDPK1	0.6063433	6.748540775	4.94629276362843	1.28227362446945e-05	0.00029531747935858	3.05794597705524	PDPK1	up
LOC102724159	0.6059023	6.662447425	4.94560671091404	1.28512091375636e-05	0.000295623381827571	3.05582338400606	LOC102724159	up
THEMIS2	1.00005146666667	9.7011702	4.94300553937657	1.29597326451901e-05	0.000297767835900878	3.04777620173232	THEMIS2	up
OGFRL1	1.20518396666667	4.750001575	4.9372033457495	1.32050783588446e-05	0.00030269305568856	3.02982974008693	OGFRL1	up
BAHCC1	-0.521557133333333	4.52497475	-4.93690163206459	1.32179610489947e-05	0.00030269305568856	3.02889666338198	BAHCC1	down
CLASRP	0.417854166666667	6.639085125	4.93683625472889	1.32207541922448e-05	0.00030269305568856	3.02869447989515	CLASRP	stable
PDE1A	-0.362397966666667	2.253988325	-4.93036115882621	1.35003000174879e-05	0.000308730127661964	3.0086730316723	PDE1A	stable
TBC1D2B	0.616781966666665	8.073816775	4.92877530237106	1.3569650503761e-05	0.000309951840908091	3.00377041821459	TBC1D2B	up
ZBTB34	0.683880533333333	7.9719132	4.92673074640104	1.36595796154826e-05	0.000311640186280079	2.99745031542151	ZBTB34	up
ZNF106	0.794566866666667	8.20712575	4.92611024820732	1.36869882552682e-05	0.000311899857653132	2.99553236554829	ZNF106	up
ASAP1-IT2	0.7983651	6.538447825	4.9250615338146	1.37334355776234e-05	0.000312592268744011	2.99229093930082	ASAP1-IT2	up
ARPC2	0.734834000000001	11.2918185	4.9242563422346	1.37692029344332e-05	0.000313040255031547	2.98980232072607	ARPC2	up
UBE2S	-0.652914633333333	7.339210725	-4.9226003836891	1.38430515345905e-05	0.00031404651253568	2.98468453316867	UBE2S	down
TNFRSF1A	0.844939066666666	7.3429877	4.92230178491689	1.38564093106695e-05	0.00031404651253568	2.98376174952351	TNFRSF1A	up
COPG1	0.414477	7.49267745	4.92217968161591	1.38618752514336e-05	0.00031404651253568	2.9833844078514	COPG1	stable
UROS	-0.440502366666668	6.817179925	-4.92026457060693	1.39478840942085e-05	0.000315381216060571	2.97746634629787	UROS	stable
RAF1	0.961667000000001	7.52527935	4.92014658516745	1.39532000939392e-05	0.000315381216060571	2.97710176689602	RAF1	up
HSPA6	1.39431696666666	8.014021625	4.91873673788857	1.40168777444634e-05	0.000316330276051278	2.97274545090878	HSPA6	up
USF3	0.5952781	6.760576075	4.91842012905658	1.40312172181865e-05	0.000316330276051278	2.97176719658967	USF3	up
IKZF1	0.573702633333333	7.976587175	4.91813920904041	1.40439524437749e-05	0.000316330276051278	2.97089922600578	IKZF1	up
CDK19	0.753084033333333	7.766990025	4.91757583769789	1.40695267224199e-05	0.000316377098957896	2.96915858989099	CDK19	up
ABAT	0.8269657	6.106085975	4.91737741285408	1.4078545177408e-05	0.000316377098957896	2.96854553256515	ABAT	up
ABCC13	-2.07133053333333	6.6662476	-4.9139797452534	1.42338586118366e-05	0.000319498411124513	2.95804896827255	ABCC13	down
TCIRG1	1.1247817	8.625406675	4.91231492170617	1.43105770316945e-05	0.000320850391260145	2.95290640279163	TCIRG1	up
RBPJ	0.604461900000001	7.619396725	4.90906356176603	1.44615854073737e-05	0.000323862961579863	2.94286432824107	RBPJ	up
TLR1	1.0976456	8.7897661	4.9079740136235	1.45125402245907e-05	0.000324599388241203	2.93949954014996	TLR1	up
TLR2	1.49795353333333	6.54059035	4.90764785018134	1.45278283314366e-05	0.000324599388241203	2.93849230426182	TLR2	up
MAN1A1	-0.874032066666667	7.31348835	-4.90652670103096	1.45805007982681e-05	0.00032540266747144	2.93503017274838	MAN1A1	down
TMEM71	1.1232185	8.882818975	4.90557035424496	1.46255796966897e-05	0.000325891483421584	2.93207710807205	TMEM71	up
COPS7A	0.447120266666667	6.7098792	4.90535192046998	1.46358952011954e-05	0.000325891483421584	2.93140263510098	COPS7A	stable
KLHL5	0.6687833	3.864599875	4.90372273829821	1.47130600119903e-05	0.000327235269592391	2.92637233074179	KLHL5	up
RBM14-RBM4	0.549656133333333	8.797026	4.90332890121477	1.47317739676332e-05	0.000327277457972729	2.92515637114097	RBM14-RBM4	up
HECTD3	-0.573544333333333	4.52808055	-4.90174441981139	1.48073015093346e-05	0.000328554549974066	2.92026457811875	HECTD3	down
DNTTIP1	0.818338866666665	7.78913585	4.90141555679825	1.48230252750234e-05	0.000328554549974066	2.91924932334735	DNTTIP1	up
AKAP17A	0.694245200000001	8.0508623	4.8975247156352	1.50103119743513e-05	0.000331694369772326	2.90723892850935	AKAP17A	up
MBOAT7	1.1218985	7.876627875	4.89722056347212	1.50250504777694e-05	0.000331694369772326	2.90630015966569	MBOAT7	up
MFSD5	0.477580766666665	7.248228975	4.89717784984009	1.50271214242779e-05	0.000331694369772326	2.90616832474898	MFSD5	stable
HEXB	0.912889499999999	8.793418525	4.89705957861577	1.5032857208735e-05	0.000331694369772326	2.90580328406397	HEXB	up
TMED1	-0.425206166666666	7.325069675	-4.8930266749423	1.52297390160198e-05	0.000335657928641859	2.89335715361848	TMED1	stable
PIK3R2	-0.7332962	6.74924955	-4.89207507626617	1.52765648793409e-05	0.000336309082711372	2.89042075247268	PIK3R2	down
IST1	0.541115133333332	7.77068195	4.89105006149096	1.53271623603801e-05	0.00033667272374144	2.88725796616671	IST1	up
FAM198B	1.68214616666666	6.103800325	4.89103953747957	1.53276827108019e-05	0.00033667272374144	2.88722549412557	FAM198B	up
ZBTB38	0.835984299999999	7.987703625	4.88856409704574	1.54505643553719e-05	0.000338670664739212	2.87958795844881	ZBTB38	up
PTS	-0.4897471	4.955425975	-4.88850624119527	1.54534479363044e-05	0.000338670664739212	2.8794094659383	PTS	stable
CD300A	1.01193646666667	10.09489885	4.88777360681428	1.54900089936041e-05	0.000339090061894859	2.87714924316019	CD300A	up
ENC1	0.561080566666667	6.257801925	4.88726596259766	1.55153923042616e-05	0.0003392641007115	2.87558317868431	ENC1	up
GSTK1	0.5737895	9.856289625	4.88668807561187	1.55443378783866e-05	0.00033951555493971	2.87380046720045	GSTK1	up
RNF216P1	0.642937333333334	7.4763178	4.88343837885223	1.57081061353535e-05	0.000342611140005478	2.8637765275082	RNF216P1	up
MBD4	0.723375199999999	7.6803507	4.88317850447839	1.5721275783613e-05	0.000342611140005478	2.86297499709872	MBD4	up
AP5Z1	0.372853966666666	6.215912275	4.88244412033664	1.575855109296e-05	0.000343039332013529	2.86070999422701	AP5Z1	stable
ZNF777	-0.435290666666667	4.4588185	-4.88124508878807	1.58195981769497e-05	0.000343983463823037	2.85701209975578	ZNF777	stable
SNX27	0.617470033333333	7.870418925	4.87992980136282	1.58868327381663e-05	0.000344800647098727	2.85295592649212	SNX27	up
DPEP3	0.7714533	4.832636675	4.87938383140772	1.59148242626146e-05	0.000344800647098727	2.85127230767379	DPEP3	up
UBL3	0.9221616	5.8585863	4.87918187736216	1.59251906426621e-05	0.000344800647098727	2.8506495498107	UBL3	up
TIMP2	1.0791083	7.960492025	4.87912619453885	1.59280500355457e-05	0.000344800647098727	2.85047784398614	TIMP2	up
RNF38	0.612313933333332	7.90866065	4.87636259184091	1.60706034271207e-05	0.000347117839735671	2.84195650550078	RNF38	up
JAK3	0.7113042	9.31512445	4.87635945745858	1.60707658189117e-05	0.000347117839735671	2.84194684158434	JAK3	up
HLA-E	0.686595333333331	11.7730335	4.86893015700932	1.64602629444157e-05	0.000354888712139662	2.81904525718439	HLA-E	up
ATG4D	-0.473744666666667	4.5905476	-4.86880297281124	1.64670113078523e-05	0.000354888712139662	2.81865327569308	ATG4D	stable
LY86	0.9932796	8.247472	4.86796887796307	1.65113358948056e-05	0.000355450340540721	2.81608266106164	LY86	up
CHKB	0.722263266666666	7.20595415	4.86695829151251	1.65651971680433e-05	0.000356215803411371	2.81296826287791	CHKB	up
MAP3K7CL	1.452162	6.3754772	4.86417173217556	1.67146122802149e-05	0.000359032085634948	2.80438156986062	MAP3K7CL	up
DDB1	-0.604805066666666	8.143575	-4.86099962097062	1.68863196164027e-05	0.000362320469740698	2.79460833415596	DDB1	down
B2M	0.353125666666666	13.41464625	4.85909467789887	1.69902699501057e-05	0.000364149387113444	2.78874000911837	B2M	stable
PCYOX1L	0.687881600000001	6.7212569	4.85804459214847	1.70478414792816e-05	0.000364981345465675	2.78550538955195	PCYOX1L	up
KATNBL1	1.27797203333333	6.672301825	4.85712048599869	1.70986653000864e-05	0.000365585555042901	2.78265897761795	KATNBL1	up
CEP63	0.790505099999999	5.191335925	4.85684882486115	1.711363448148e-05	0.000365585555042901	2.78182223914982	CEP63	up
KCNJ2	1.20481016666667	8.859908525	4.85556438313367	1.7184585573457e-05	0.000366698705970447	2.77786621601677	KCNJ2	up
CKMT2	-0.406532333333333	2.51263875	-4.8531722351567	1.73174994901588e-05	0.000369130183546528	2.77049922165493	CKMT2	stable
SUN2	0.657396233333332	9.279004275	4.85215347044358	1.73744121530316e-05	0.000369889540844943	2.76736205888244	SUN2	up
RERE	0.671784066666666	6.05820415	4.85185470162038	1.73911376534157e-05	0.000369889540844943	2.76644206847419	RERE	up
ZNF350	0.6596226	5.75295815	4.85129170063375	1.74226984225875e-05	0.000370156259827484	2.76470847496286	ZNF350	up
ANPEP	1.02351006666667	8.40228695	4.84857190442267	1.75759626283866e-05	0.000373005243959686	2.75633440275462	ANPEP	up
PLEKHG3	0.667239733333333	7.3254739	4.84765103079151	1.76281559038556e-05	0.000373111799721724	2.75349936780242	PLEKHG3	up
PLEKHO1	1.2114767	7.065304825	4.84749771058453	1.7636860621475e-05	0.000373111799721724	2.75302736412495	PLEKHO1	up
IL13RA1	0.974756799999999	6.7101659	4.84727885919042	1.76492932028747e-05	0.000373111799721724	2.75235362618124	IL13RA1	up
KLHL10	-0.409862333333333	2.77214705	-4.84713144101835	1.76576726552442e-05	0.000373111799721724	2.75189980111229	KLHL10	stable
KMT2B	0.4622407	6.624268025	4.84474032977164	1.77941360699537e-05	0.000374773931882412	2.74453929109599	KMT2B	stable
KIF25-AS1	-0.418488533333333	3.7284735	-4.84462257616038	1.78008832126585e-05	0.000374773931882412	2.74417683672353	KIF25-AS1	stable
ATP11A	1.11291986666666	7.0859844	4.84424636786205	1.78224564190842e-05	0.000374773931882412	2.74301885485136	ATP11A	up
LOC100996732	0.834461633333334	6.278827925	4.84408199980687	1.78318899984863e-05	0.000374773931882412	2.74251293170765	LOC100996732	up
MAP2K1	0.410775466666667	7.3237921	4.84406924546081	1.78326222148458e-05	0.000374773931882412	2.74247367415015	MAP2K1	stable
FAM171B	-0.436081266666666	4.17261615	-4.84176007277189	1.79656798316501e-05	0.000377162993747294	2.73536653892344	FAM171B	stable
FCGR3B	0.842653666666667	12.67506625	4.84139834559516	1.79866115646421e-05	0.00037719552549515	2.73425330016027	FCGR3B	up
WDR37	0.597301999999999	7.9007937	4.83915239109902	1.81171155586562e-05	0.000379523343258352	2.72734171227257	WDR37	up
ATP2B1	1.16163573333333	5.2897991	4.83787614027447	1.81916894007889e-05	0.000380675771428766	2.72341461246072	ATP2B1	up
AGO4	0.909202599999999	5.68315155	4.83702354088446	1.824167706804e-05	0.000381311791000136	2.72079126317345	AGO4	up
CSAG2	-0.681408900000001	3.657032125	-4.83459957832083	1.83845346235691e-05	0.00038336434741227	2.71333366843841	CSAG2	down
NSMAF	0.7314354	8.10111635	4.83444894726229	1.83934484731541e-05	0.00038336434741227	2.71287026705611	NSMAF	up
TBRG1	0.776301433333333	5.506466075	4.83435572507939	1.83989671899214e-05	0.00038336434741227	2.71258348021905	TBRG1	up
MCMBP	0.679095400000001	7.38248415	4.83282422243916	1.84898656979971e-05	0.000384353259956733	2.70787220266617	MCMBP	up
ZER1	-1.32652933333333	7.2381829	-4.83257424722079	1.85047443393426e-05	0.000384353259956733	2.70710325453661	ZER1	down
POLDIP2	-0.390161399999999	5.90603315	-4.83255856311798	1.85056782580267e-05	0.000384353259956733	2.70705500905372	POLDIP2	stable
BTN3A3	0.911700499999999	8.001297775	4.83192227851145	1.85436054040095e-05	0.000384730388877857	2.70509778404753	BTN3A3	up
TM7SF2	-0.524163233333332	6.094120475	-4.82910129037717	1.87126820879559e-05	0.000387502699675149	2.69642117456458	TM7SF2	down
ACVR1	0.6163977	4.636393575	4.82870034091876	1.87368361779234e-05	0.000387502699675149	2.69518806806336	ACVR1	up
FAM49B	1.10189303333333	9.001847775	4.82869823412015	1.87369631773452e-05	0.000387502699675149	2.69518158874613	FAM49B	up
ADRB2	0.665805466666667	8.2060867	4.82798309395964	1.87801214586461e-05	0.000387982955102666	2.69298226607274	ADRB2	up
LTB	0.850710466666666	10.20657245	4.82749391245929	1.88096997219612e-05	0.000388181936679837	2.69147789961735	LTB	up
KRTAP19-4	-0.318386466666667	2.21948795	-4.8269949806395	1.88399148606424e-05	0.000388393626168392	2.68994358936198	KRTAP19-4	stable
TPGS2	-1.50604436666667	8.525002825	-4.82484511381057	1.89706584704522e-05	0.000390675115866106	2.68333281498186	TPGS2	down
RGS19	0.821077266666667	9.51963965	4.82364618311174	1.90439593502048e-05	0.000391770077076465	2.67964647530482	RGS19	up
TLR8	1.13103923333333	7.545389625	4.82069966740036	1.92252938204049e-05	0.000395082833198415	2.67058787645003	TLR8	up
TAL1	-0.943794433333334	6.013323075	-4.81988508131302	1.92757247932499e-05	0.000395393698059623	2.66808381649338	TAL1	down
SSX2IP	-0.769283199999999	4.0479245	-4.81956389092352	1.92956455084266e-05	0.000395393698059623	2.66709649904593	SSX2IP	down
PSMB3	0.788493399999999	10.05174875	4.81921191692468	1.93174987827129e-05	0.000395393698059623	2.66601457476524	PSMB3	up
TCEB2	-0.5251282	10.08802395	-4.81914445891214	1.93216898851396e-05	0.000395393698059623	2.66580721960355	TCEB2	down
TRAF6	0.490662533333333	5.6577514	4.81764734606501	1.94149351951793e-05	0.000396590818839826	2.66120553051299	TRAF6	stable
N4BP1	0.474634533333333	7.4064334	4.8175510655044	1.9420947040458e-05	0.000396590818839826	2.66090960499281	N4BP1	stable
VPS4B	0.698664566666666	8.003090625	4.81662591693916	1.94788077943738e-05	0.000397355428182713	2.65806617102699	VPS4B	up
RFWD2	0.822935766666666	8.160905825	4.81594111292069	1.95217463348418e-05	0.000397501773185123	2.65596152618765	RFWD2	up
TMEM184B	0.582716133333333	7.5276018	4.81586008832006	1.95268329050397e-05	0.000397501773185123	2.65571251417185	TMEM184B	up
OSBP2	-1.1042129	8.699318325	-4.81540458658657	1.95554527704433e-05	0.000397668407905535	2.6543126462823	OSBP2	down
PARN	0.436749233333333	7.194818425	4.81297430326143	1.97088516211882e-05	0.000400369479540651	2.64684438442838	PARN	stable
GOLGB1	0.511158666666667	7.2105237	4.8079824125635	2.00276693316054e-05	0.000406421765237093	2.63150743346928	GOLGB1	up
IRAK1	0.472613066666666	7.0283692	4.8076274498023	2.00505324441135e-05	0.000406461887390513	2.63041701620702	IRAK1	stable
ZEB2	0.5629932	5.7302786	4.80602543807416	2.0154038388956e-05	0.000407832522358243	2.62549603024919	ZEB2	up
NRF1	0.366139666666665	6.59503315	4.8056591112436	2.01777806593347e-05	0.000407832522358243	2.62437082559644	NRF1	stable
RPN1	0.504591666666667	7.55471335	4.80536536854612	2.01968385461038e-05	0.000407832522358243	2.62346858589176	RPN1	up
ZYG11B	0.6269014	6.53975455	4.8052863126102	2.02019706877008e-05	0.000407832522358243	2.62322576566601	ZYG11B	up
HLA-F	0.775009166666663	10.642853675	4.80441851258971	2.02583909870985e-05	0.000408547717098366	2.62056038869517	HLA-F	up
CD37	0.639584133333333	8.3133789	4.80310112037169	2.03443387099808e-05	0.000409856289477159	2.61651437102035	CD37	up
KCNMB1	-0.494835533333333	4.49463165	-4.80277745555693	2.03655098105866e-05	0.00040985851750137	2.61552036640037	KCNMB1	stable
FBP1	0.677883433333333	6.421889475	4.80217513064411	2.04049660620179e-05	0.000410228351790217	2.61367061835936	FBP1	up
GCC1	0.458385133333334	7.02201085	4.79967261554891	2.05697058476727e-05	0.000413113566049079	2.6059860233376	GCC1	stable
NUP214	0.6739924	7.2760095	4.7986605168603	2.06367037332049e-05	0.000414031846754538	2.6028784265102	NUP214	up
ARHGAP26	1.2591266	6.73637135	4.79823889215433	2.06646774508353e-05	0.00041407317689246	2.60158390130386	ARHGAP26	up
ELF4	0.690698299999999	8.164361525	4.7979883510173	2.06813179147768e-05	0.00041407317689246	2.60081467280356	ELF4	up
FAM25A	-0.477501633333334	4.033357575	-4.797051095881	2.07436858298176e-05	0.000414340857358038	2.59793714343399	FAM25A	stable
POU2F2	0.557977833333333	5.645514575	4.79693835444054	2.07512004822055e-05	0.000414340857358038	2.59759101857477	POU2F2	up
PRKD2	0.687494666666666	7.871015	4.79677573614982	2.07620443463922e-05	0.000414340857358038	2.59709177180129	PRKD2	up
NNMT	-0.5441041	2.910108325	-4.79650888574355	2.07798508186345e-05	0.000414340857358038	2.5962725367295	NNMT	down
CCNY	0.7614316	8.401359	4.79598119172034	2.08151072706579e-05	0.00041461904052638	2.59465254347073	CCNY	up
SCAF11	0.614767099999999	8.690355525	4.79559952399151	2.08406441109852e-05	0.000414703246466139	2.59348087312037	SCAF11	up
TM9SF4	0.4684335	5.731741325	4.7947043701879	2.09006587866382e-05	0.000415472646217331	2.59073296529224	TM9SF4	stable
RCOR1	0.894057633333332	7.706973225	4.79374987900089	2.09648393511169e-05	0.000416323202665393	2.58780305749453	RCOR1	up
RAB22A	0.456434799999999	7.3337793	4.79321492841471	2.10008946609817e-05	0.000416614078488649	2.58616104071313	RAB22A	stable
CD244	0.882019733333333	6.9998653	4.79234062334904	2.10599538577367e-05	0.000417360246461725	2.58347749020936	CD244	up
ENTHD2	0.527731833333333	5.763711875	4.78961099711053	2.12453951743182e-05	0.000420503344807292	2.57510015180609	ENTHD2	up
SIPA1L1	0.760049133333333	7.00696725	4.78929832521255	2.12667394848861e-05	0.000420503344807292	2.57414063051347	SIPA1L1	up
FEM1A	-0.730748	6.6681302	-4.7890548212847	2.1283376734761e-05	0.000420503344807292	2.57339338219447	FEM1A	down
FKBP1B	-1.15821186666667	7.1832341	-4.78519889567693	2.15485467640452e-05	0.000425310617216109	2.56156194510874	FKBP1B	down
RALBP1	-0.609952666666667	7.1088415	-4.78369367015236	2.16529416872577e-05	0.00042693809338979	2.55694404262694	RALBP1	down
MYO1G	0.5424947	8.173040725	4.78231873306441	2.17487359729022e-05	0.000427914191481511	2.55272619723713	MYO1G	up
RFX1	0.486768633333332	7.089022375	4.78223408925826	2.17546468846716e-05	0.000427914191481511	2.55246654917848	RFX1	stable
C3orf22	-0.4888866	3.14472545	-4.78203707370815	2.17684111590718e-05	0.000427914191481511	2.55186220138736	C3orf22	stable
LY75	0.7680891	7.771684125	4.78060232058553	2.18689077776926e-05	0.000429455917519351	2.54746128069867	LY75	up
PTTG1	-0.871380499999999	6.689123425	-4.77978437910142	2.19264046030162e-05	0.000429777384094216	2.54495251057229	PTTG1	down
ACAP2	0.776916866666667	8.04928395	4.7797411760402	2.19294456813913e-05	0.000429777384094216	2.54482000243553	ACAP2	up
CAPZB	0.454061733333334	9.0566595	4.77869756333766	2.20030323647744e-05	0.000430785727214159	2.54161923597386	CAPZB	stable
PPP2R5B	-0.9155145	7.289415625	-4.7772180763568	2.21077703851898e-05	0.000432401326096662	2.53708196564291	PPP2R5B	down
PIP4K2C	0.553919633333332	6.261109625	4.77629598302291	2.21732969507764e-05	0.000432833933047267	2.53425429558682	PIP4K2C	up
MTMR14	0.555419966666666	6.730501075	4.77628089333326	2.21743708570025e-05	0.000432833933047267	2.53420802312819	MTMR14	up
KAZALD1	-0.509573966666666	4.118392025	-4.77441079512079	2.23078599631344e-05	0.000435003269281121	2.52847368410895	KAZALD1	down
ATP6	0.754416333333333	12.01651225	4.77378799313939	2.23524916023889e-05	0.000435120613082497	2.52656410314908	ATP6	up
ITSN2	0.743952466666667	7.56770225	4.77345601792076	2.23763177663214e-05	0.000435120613082497	2.52554625749667	ITSN2	up
NLGN3	0.567940366666666	3.556525475	4.77339146939233	2.23809533783248e-05	0.000435120613082497	2.52534835207519	NLGN3	up
IFT122	-0.436704633333333	5.888196025	-4.77230893493139	2.24588377554118e-05	0.000436199043471126	2.52202941626807	IFT122	stable
AP2M1	-0.768711566666667	7.652154525	-4.7700703643805	2.26207428335753e-05	0.000438905559605393	2.5151668479092	AP2M1	down
KAT6A	0.6173552	8.555248	4.76887013157838	2.27080229858577e-05	0.000440160194549579	2.51148777290223	KAT6A	up
SZRD1	-0.5375664	6.7159531	-4.76489503895472	2.2999465236378e-05	0.000445365764144431	2.4993047258747	SZRD1	down
NUP98	-0.698797266666664	6.25095495	-4.76335324939883	2.31134940302257e-05	0.000447128933719903	2.49458012764707	NUP98	down
IFNGR1	1.0767595	10.051190125	4.76302793482345	2.31376249515696e-05	0.000447151260359976	2.49358330028726	IFNGR1	up
ZNF552	0.779317533333333	5.14096115	4.76243974712829	2.31813180908911e-05	0.000447551221594078	2.49178102583364	ZNF552	up
RIN2	1.4538637	6.415183775	4.76174155598255	2.323328829502e-05	0.000448110033210489	2.48964176757546	RIN2	up
CHTF8	0.507520266666666	7.7392547	4.76008610034009	2.33569721674633e-05	0.000449117052682909	2.48456979469753	CHTF8	up
KCTD12	0.974971633333333	7.042318925	4.75991412185239	2.3369858313551e-05	0.000449117052682909	2.48404291608224	KCTD12	up
CANT1	0.6317058	8.08392725	4.75975391995928	2.33818683543653e-05	0.000449117052682909	2.48355212131927	CANT1	up
RNF123	-1.16122413333333	6.3238993	-4.75964688327875	2.33898960856133e-05	0.000449117052682909	2.4832242061158	RNF123	down
PICALM	0.834182566666667	10.296975925	4.75950037586813	2.34008885165444e-05	0.000449117052682909	2.48277537254842	PICALM	up
TREX1	0.697799266666666	7.60638585	4.75903762405136	2.34356421591571e-05	0.00044934091828508	2.48135773170599	TREX1	up
RAB2B	-1.52277693333333	5.5049874	-4.75718386062096	2.35753743159825e-05	0.000451575157050527	2.47567910557651	RAB2B	down
TMEM14B	-0.8339488	8.2875883	-4.75660448870984	2.36192140699323e-05	0.000451905873001871	2.47390444300588	TMEM14B	down
DSCR3	0.539396699999999	7.185118225	4.75634226673901	2.36390822011153e-05	0.000451905873001871	2.47310125570469	DSCR3	up
ATP1A1	0.418905766666666	9.233941425	4.7550130644586	2.37400472278102e-05	0.000453390636997463	2.46903008998209	ATP1A1	stable
FAM120A	0.621989033333332	10.229436675	4.75352902006466	2.38532759177666e-05	0.000454773004325621	2.46448503528645	FAM120A	up
RNF216	0.456948133333333	7.0053561	4.7534520057628	2.38591664054498e-05	0.000454773004325621	2.46424918093287	RNF216	stable
FAM71D	0.377419866666667	7.5791116	4.75296889303226	2.38961502919355e-05	0.000455032270872168	2.46276968450637	FAM71D	stable
TNKS	0.494656933333335	6.7098266	4.75033889642691	2.40984780177051e-05	0.000458436442524495	2.4547162475558	TNKS	stable
LACTB2	0.659802733333333	3.63185765	4.7488367045748	2.42147990677517e-05	0.000460199418610856	2.45011686904678	LACTB2	up
MTHFR	0.529592033333332	6.197778325	4.74842842670577	2.4246509218358e-05	0.000460352503315576	2.44886688243168	MTHFR	up
RUNDC1	0.689517633333332	5.834526025	4.74793253246224	2.42850793808859e-05	0.000460635409192418	2.44734868897259	RUNDC1	up
PYCARD	0.881410533333333	9.5098613	4.74594775627542	2.44400592584929e-05	0.000462939149205008	2.44127268454957	PYCARD	up
NPRL3	-1.06039576666667	7.687839675	-4.74541453647466	2.44818611147172e-05	0.000462939149205008	2.43964045665366	NPRL3	down
ANKRD9	-0.879172566666667	6.409527575	-4.74538273854948	2.44843561423055e-05	0.000462939149205008	2.43954312230618	ANKRD9	down
TRIM58	-1.65543133333333	9.2955976	-4.745042412143	2.45110755806597e-05	0.000462939149205008	2.43850138492009	TRIM58	down
GAK	0.438700766666665	7.152011175	4.74485916175956	2.4525474684259e-05	0.000462939149205008	2.43794046504366	GAK	stable
IFI30	1.11630036666666	11.383369575	4.74382022149008	2.46072682411483e-05	0.000464032991512584	2.43476043698275	IFI30	up
NCK2	0.5664866	8.03495955	4.74237465201943	2.47215220266422e-05	0.000465736244105019	2.43033610535678	NCK2	up
AGBL5	-0.8599451	5.156259375	-4.74116925149207	2.48171929092854e-05	0.000467086451844877	2.42664712576159	AGBL5	down
TRIP12	-0.389118000000001	8.4358737	-4.74056695530383	2.48651328146925e-05	0.000467536569764957	2.42480397058833	TRIP12	stable
GSPT1	-0.739115033333334	6.461805325	-4.73200281221581	2.55567482657208e-05	0.000480077102315822	2.39860294821731	GSPT1	down
CASS4	0.5580236	4.401856	4.73165010622845	2.55856343544083e-05	0.000480156248959634	2.39752416906367	CASS4	up
TOR1AIP1	0.671760566666666	7.304082225	4.73081497368033	2.5654158709979e-05	0.000480978403328421	2.39496994018648	TOR1AIP1	up
KCMF1	-0.3856514	8.91614465	-4.73028957420994	2.56973614095798e-05	0.000481324687576355	2.39336308594792	KCMF1	stable
KIF26A	-1.18161296666667	2.453988775	-4.72932647765684	2.57767413134594e-05	0.000481576144712986	2.39041773216486	KIF26A	down
TMEM236	-0.476877866666667	3.2481516	-4.72923229956204	2.57845165660277e-05	0.000481576144712986	2.39012972460589	TMEM236	stable
SLC48A1	-0.6518113	3.869242125	-4.72922615998812	2.5785023523505e-05	0.000481576144712986	2.39011094913133	SLC48A1	down
SCAP	0.506831933333332	7.66874635	4.7283855117262	2.58545303737901e-05	0.000482411328479702	2.38754022148992	SCAP	up
LILRB1	1.0860985	8.138887575	4.72692274466028	2.59759156393687e-05	0.000484023488841584	2.38306734263085	LILRB1	up
PRPF8	0.620911033333334	8.506944975	4.72674533232556	2.59906760104545e-05	0.000484023488841584	2.38252487410158	PRPF8	up
PRR13	0.904268	10.2944066	4.7251950324095	2.61200099522313e-05	0.000485967030287164	2.37778481146695	PRR13	up
ERAL1	-0.520873133333333	3.95991005	-4.72277454933816	2.63232072201313e-05	0.000489279785779346	2.37038502981864	ERAL1	down
TNRC6A	0.665292566666666	7.642843025	4.72103495150687	2.64702053504982e-05	0.000491542620540119	2.36506747885862	TNRC6A	up
ATG9A	-0.667735199999999	5.4261008	-4.7173290716901	2.67860569674098e-05	0.000496933703186619	2.35374130536116	ATG9A	down
CLEC4A	1.19408993333333	8.79638275	4.71640776532026	2.68651539568374e-05	0.000497726141164387	2.35092593478523	CLEC4A	up
ITGB7	0.695206	7.4142137	4.71617272455069	2.68853697205571e-05	0.000497726141164387	2.35020771133474	ITGB7	up
MCAM	-0.5851046	5.27967635	-4.71593887139776	2.69054982017848e-05	0.000497726141164387	2.34949312701943	MCAM	down
LAMP2	0.7973973	7.410871375	4.71419056193616	2.70564515628849e-05	0.000500043308514059	2.34415114252142	LAMP2	up
IL27RA	0.461061066666666	7.2634226	4.71318016954092	2.7144071213891e-05	0.000501186688703542	2.3410641309577	IL27RA	stable
PPP1R11	0.403121633333332	7.903261525	4.70964976603622	2.74524212227188e-05	0.000506399591862872	2.33027930966736	PPP1R11	stable
PRAM1	0.698389199999999	7.7479284	4.70765047787188	2.76285683335307e-05	0.00050916625789663	2.32417282458943	PRAM1	up
CLEC10A	1.20219983333333	5.733875775	4.70686308201398	2.76982467607348e-05	0.000509967436339318	2.32176806136348	CLEC10A	up
RHOT2	0.432003799999999	8.25526645	4.70567507936938	2.78037033045707e-05	0.000511375635383646	2.31814003403154	RHOT2	stable
S100A11	1.00841243333333	11.505712225	4.70530329887937	2.7836786619106e-05	0.000511375635383646	2.31700471177557	S100A11	up
CENPN	-0.458197733333333	3.605507	-4.70511494630412	2.78535621759758e-05	0.000511375635383646	2.31642954111888	CENPN	stable
PCDH1	-0.869035166666666	3.594633025	-4.70098161092064	2.82242118977002e-05	0.000517441616206049	2.30380927088171	PCDH1	down
KIF3B	0.427352733333332	6.09536065	4.70083839970497	2.82371407641346e-05	0.000517441616206049	2.30337206257262	KIF3B	stable
RNH1	0.624744766666666	8.469293275	4.70051215453465	2.82666153975331e-05	0.000517494451788704	2.30237608572843	RNH1	up
LYSMD2	0.895292633333332	8.882437775	4.69881643105375	2.84203040716984e-05	0.000519819114228687	2.29719961987635	LYSMD2	up
CCR2	1.3517077	8.111856175	4.69482309859223	2.87854887863366e-05	0.00052600412889286	2.28501145955751	CCR2	up
CSF2RA	1.0191701	6.208470075	4.69303446036737	2.895055118333e-05	0.000528524086846891	2.27955327576425	CSF2RA	up
SLC25A44	0.7172362	6.83317255	4.69220470213098	2.90274404367712e-05	0.000529431132464859	2.27702140076129	SLC25A44	up
JUND	-0.454887933333333	5.46158955	-4.69091977650986	2.91469043829306e-05	0.000530905092282906	2.27310091021373	JUND	stable
ZNF780A	0.627622566666667	5.380861325	4.69042589713251	2.9192950669144e-05	0.000530905092282906	2.27159409666025	ZNF780A	up
MVP	0.770919266666666	6.85371665	4.69021416606009	2.92127130952693e-05	0.000530905092282906	2.2709481245346	MVP	up
PLCG2	0.6662762	8.98422665	4.69016422936971	2.92173759742558e-05	0.000530905092282906	2.27079577349115	PLCG2	up
PCGF5	-0.574767633333333	5.319744775	-4.68650156233193	2.95613850782296e-05	0.000536635849657497	2.25962268206903	PCGF5	down
ARHGAP19	0.484137333333333	5.328467	4.68573653640901	2.96337403474055e-05	0.000536635849657497	2.25728926360204	ARHGAP19	stable
RRM2B	0.925278333333333	7.50317885	4.68568818849915	2.96383188876459e-05	0.000536635849657497	2.25714180053913	RRM2B	up
RNF135	0.836404599999999	7.94501875	4.68563815998565	2.96430573136946e-05	0.000536635849657497	2.25698921203247	RNF135	up
PINK1	-0.884616	7.4562496	-4.68319682961775	2.9875194790516e-05	0.000540335655964899	2.24954365393736	PINK1	down
CXorf65	0.493097033333333	6.681271375	4.68235593384424	2.99555660764876e-05	0.000541072282209834	2.24697935492014	CXorf65	stable
ACP5	-1.10354906666667	7.3850274	-4.68218918686152	2.99715287098403e-05	0.000541072282209834	2.24647087841009	ACP5	down
CEBPB	0.980679666666666	10.03882925	4.6814152086749	3.00457310487747e-05	0.000541657287814396	2.24411078636307	CEBPB	up
NUP62	0.6418336	8.099198	4.68127075778921	3.0059599755385e-05	0.000541657287814396	2.24367032477935	NUP62	up
LIMD2	0.658559733333333	5.8399792	4.68049193055002	3.01344834488273e-05	0.000542504331542671	2.24129558244704	LIMD2	up
CD46	1.02935773333333	10.6463317	4.67866109853772	3.03112403849084e-05	0.000545182115647599	2.23571359832686	CD46	up
MMP25	1.26666863333333	9.293332575	4.67758952884784	3.04151675330575e-05	0.000546546237636965	2.23244680802377	MMP25	up
VPS52	0.520328066666667	6.85439905	4.67651045473848	3.05201768039094e-05	0.000547927270093064	2.22915736035358	VPS52	up
FSD1L	-0.355977233333333	2.239913675	-4.67612849663416	3.05574321833836e-05	0.000548090495595234	2.22799305301259	FSD1L	stable
GRASP	-0.553575399999999	6.56615565	-4.67552267666664	3.06166143632961e-05	0.000548646346338956	2.22614641363103	GRASP	down
SYCP3	-0.314997633333333	2.466933575	-4.67468387296982	3.06987428008639e-05	0.000549611990476185	2.22358971674686	SYCP3	stable
TMEM63B	-0.8515643	5.100146275	-4.67264310716838	3.08994633492436e-05	0.000552697110514365	2.21736996633118	TMEM63B	down
ADCY7	0.8557514	8.90070975	4.67182058826861	3.09807272153914e-05	0.000553641811146677	2.21486335651108	ADCY7	up
YTHDF3	0.640808066666666	6.38616595	4.67074776654663	3.10870367627236e-05	0.000555031947192077	2.21159414813299	YTHDF3	up
DGAT2	1.13466043333333	8.162180325	4.67027168694989	3.11343280073501e-05	0.000555366780340091	2.21014346183141	DGAT2	up
BIRC6	0.661914033333333	5.960986725	4.66922004493377	3.12390436062375e-05	0.000556430150859014	2.20693910377695	BIRC6	up
IL4R	0.753668933333332	8.1435415	4.66909893085403	3.12511255787936e-05	0.000556430150859014	2.20657008221468	IL4R	up
SPG7	0.516205733333333	7.5262981	4.66807812768504	3.13531406377086e-05	0.000557736261380664	2.20345991649578	SPG7	up
ZNF317	0.509699766666665	6.805331825	4.66741050353871	3.14200375083204e-05	0.000558415844702669	2.2014259186255	ZNF317	up
CDKN1B	0.667369233333332	9.406145425	4.66700009383446	3.14612308079277e-05	0.000558637785358651	2.20017559814457	CDKN1B	up
YTHDC1	0.691421033333333	9.247075775	4.66538971664935	3.16233801303104e-05	0.00056100510548402	2.19526986758493	YTHDC1	up
NPTN	0.901381866666664	8.847629	4.66423423115894	3.17402326092331e-05	0.000562565270317199	2.19175019140357	NPTN	up
FAM83A	-0.9206089	5.794786325	-4.66311436891507	3.18538878634641e-05	0.00056354020506325	2.18833927068013	FAM83A	down
IFITM2	0.788664333333333	11.57299525	4.66292326800544	3.18733227187688e-05	0.00056354020506325	2.18775723207188	IFITM2	up
NLRP3	0.669813499999999	6.877565125	4.66283688956556	3.18821111851723e-05	0.00056354020506325	2.18749415040368	NLRP3	up
ZBTB2	0.547722866666667	5.78446975	4.6618305981853	3.1984670862913e-05	0.00056447304729871	2.184429407961	ZBTB2	up
MLLT10	0.690003933333333	8.57992165	4.6614481743476	3.20237319639281e-05	0.00056447304729871	2.18326475613593	MLLT10	up
SPAG6	-0.737650333333332	2.95022475	-4.66126530074361	3.20424274137186e-05	0.00056447304729871	2.18270783408729	SPAG6	down
MSRB1	1.0669677	11.069081075	4.66118238231881	3.20509078292521e-05	0.00056447304729871	2.1824553169959	MSRB1	up
CREBRF	0.749703133333334	8.26862945	4.660040129522	3.2167955767504e-05	0.000565541039419414	2.17897687216837	CREBRF	up
H3F3A	0.513965333333334	12.566753	4.65977497295234	3.21951867385807e-05	0.000565541039419414	2.17816944023658	H3F3A	up
ALAS2	-1.44115386666666	11.7869936	-4.65974049374617	3.2198729339536e-05	0.000565541039419414	2.17806444812666	ALAS2	down
GPR137B	0.579872700000001	6.246907925	4.6588946566489	3.22857559166566e-05	0.000566558246973899	2.17548887422976	GPR137B	up
TRBC1	0.882873433333334	10.363463975	4.6579468632323	3.23835474992978e-05	0.000567762358453906	2.17260300752238	TRBC1	up
S1PR3	1.16150266666667	4.8175596	4.65749873390894	3.24298860526151e-05	0.000568063017524701	2.17123859184017	S1PR3	up
MARK3	-0.602979266666666	9.45460355	-4.65682942283982	3.24992172593155e-05	0.000568765527952823	2.16920081822267	MARK3	down
CCDC124	-0.4772442	5.20484315	-4.65604283348271	3.25808832217293e-05	0.000569682451372932	2.16680609181984	CCDC124	stable
CTSC	0.791689766666667	8.899252425	4.65341270557626	3.28554192726026e-05	0.000573967068639246	2.15879968785987	CTSC	up
LOC284009	-0.497780233333333	4.317540525	-4.65257500292258	3.2943336558422e-05	0.000574986791716099	2.15624990883068	LOC284009	stable
PLXDC2	0.684058633333333	6.459864175	4.65189426523552	3.30149506849311e-05	0.000575720390035344	2.15417799630557	PLXDC2	up
SURF4	0.478291433333332	7.955593675	4.64938268550559	3.32804979003972e-05	0.000579831485800922	2.14653446023409	SURF4	stable
ATG7	0.379095033333333	5.728151875	4.64850826160962	3.33734421207967e-05	0.000580930730870147	2.14387359822693	ATG7	stable
FAM117B	0.906291666666666	7.98846675	4.64759530601531	3.34707543671632e-05	0.000582103977425704	2.14109564365212	FAM117B	up
FAM65B	0.802334366666667	10.527868175	4.64684676847341	3.35507494016083e-05	0.00058253304340215	2.1388181039542	FAM65B	up
FAM83H	0.5388424	3.4124201	4.64672819271017	3.35634386484016e-05	0.00058253304340215	2.13845732912743	FAM83H	up
CLP1	0.381713766666666	7.311032425	4.64652470579717	3.35852255638052e-05	0.00058253304340215	2.13783821274409	CLP1	stable
ST20-AS1	0.7015009	4.843813575	4.64613301499899	3.36272022351424e-05	0.00058274174772761	2.13664650189628	ST20-AS1	up
NUDT4	-0.4687086	4.21423425	-4.64511209776357	3.37368544326462e-05	0.000583488531557446	2.13354052389708	NUDT4	stable
GUCD1	-0.761668199999999	8.19014585	-4.64491767091807	3.3757776784492e-05	0.000583488531557446	2.13294903427978	GUCD1	down
PISD	0.846901899999999	7.536438125	4.64489476191275	3.37602428720869e-05	0.000583488531557446	2.13287934048734	PISD	up
BGN	-0.514172099999999	3.373009225	-4.63927283245921	3.43708147213343e-05	0.000593514130693777	2.11577940800497	BGN	down
HERPUD1	0.628324166666666	8.947648625	4.63880187880495	3.44224530238066e-05	0.000593878863737854	2.11434721385519	HERPUD1	up
AMFR	-0.761681333333333	8.2291283	-4.63615411870965	3.47141933024351e-05	0.000598381679237104	2.10629605132704	AMFR	down
ANKHD1	0.564903033333333	6.948187975	4.63405388512053	3.49473330142762e-05	0.000601521681831129	2.09991075831753	ANKHD1	up
ST6GALNAC4	-1.08223076666667	7.322834625	-4.63395656083578	3.49581738939935e-05	0.000601521681831129	2.09961488655291	ST6GALNAC4	down
PPM1M	0.6263662	6.75361105	4.63327311852628	3.50343952238054e-05	0.000601890181135734	2.09753723284266	PPM1M	up
TBC1D10C	0.699376999999998	7.70331625	4.63320997376603	3.50414457235901e-05	0.000601890181135734	2.09734527842914	TBC1D10C	up
GPLD1	-0.492271233333333	2.710377775	-4.63260720453787	3.51088188686966e-05	0.000602515629632896	2.09551295358526	GPLD1	stable
SVIP	-0.573647433333333	5.943004225	-4.63126470414844	3.52593318500745e-05	0.000604565512893656	2.09143221869559	SVIP	down
PI4KA	0.365808599999999	7.68680985	4.62908396276037	3.5505176727729e-05	0.000608244933361209	2.08480428165581	PI4KA	stable
ZNF341	0.433840866666667	4.65083385	4.62879076379436	3.55383586489388e-05	0.000608277922310464	2.08391323249095	ZNF341	stable
F2RL1	0.923469866666666	6.2671846	4.62752859617748	3.56815491991398e-05	0.000610192116840473	2.08007762415621	F2RL1	up
PANK3	-0.764459266666667	3.25060455	-4.6270918160115	3.57312330853872e-05	0.000610505291549359	2.07875036396111	PANK3	down
CD86	1.090163	6.22551095	4.62678139330073	3.57665851125167e-05	0.00061057325690762	2.07780709387811	CD86	up
SH2D3C	0.5428165	7.314968175	4.62601364284631	3.5854166997114e-05	0.00061128446462516	2.07547424088911	SH2D3C	up
HSD17B11	0.917550599999999	8.06060035	4.62586569752722	3.58710682185876e-05	0.00061128446462516	2.07502471414731	HSD17B11	up
RILP	-0.917148166666666	8.040140175	-4.62496440532182	3.59742008671607e-05	0.000612505619488902	2.07228626278678	RILP	down
ELOVL5	0.710520933333333	8.5083439	4.62466366497082	3.60086786688196e-05	0.000612556726900261	2.07137254083992	ELOVL5	up
CASP1	1.2259551	9.280200225	4.62420688852522	3.6061107081889e-05	0.000612912842725451	2.06998477786277	CASP1	up
NIN	0.637973433333333	6.231796875	4.62302359480836	3.61972738126884e-05	0.000614461399828332	2.06638992722616	NIN	up
STX18	-0.5482647	4.981756875	-4.62286670792184	3.62153653770668e-05	0.000614461399828332	2.06591332520156	STX18	down
UBALD1	-0.716038233333334	6.464027825	-4.62242607050256	3.6266225471077e-05	0.000614788339627727	2.06457475203701	UBALD1	down
DCAF6	-0.697809633333334	8.139915875	-4.621559200811	3.63664880074684e-05	0.000615951456147383	2.06194147864118	DCAF6	down
DENND3	1.218302	8.8797389	4.62015060574677	3.65299881966484e-05	0.000618182695908674	2.05766293577316	DENND3	up
RAB14	0.356800766666667	8.007300475	4.61913961482826	3.66477824350411e-05	0.000619637266697076	2.05459234113938	RAB14	stable
LAPTM5	0.7342255	11.601307625	4.61773778357468	3.68117329641632e-05	0.000621869040985747	2.05033501878642	LAPTM5	up
LOC286052	0.948431033333332	6.553101375	4.61745081114646	3.68453844945742e-05	0.000621897682262713	2.04946353994455	LOC286052	up
EHBP1L1	0.610452366666668	6.960567675	4.61537625265447	3.70895566264316e-05	0.000625476483108307	2.04316400351153	EHBP1L1	up
LILRB2	1.29457246666667	8.11915715	4.61472706768047	3.7166290874927e-05	0.000626137561709247	2.04119288659507	LILRB2	up
SDPR	1.57446626666667	7.7048527	4.61450052402238	3.71931052533729e-05	0.000626137561709247	2.04050505314703	SDPR	up
KMT2E	0.579372766666666	8.628325575	4.61322225225827	3.7344762042051e-05	0.000627984903375501	2.03662414817164	KMT2E	up
RCL1	-0.480200433333334	5.036680575	-4.61303207700913	3.73673767077144e-05	0.000627984903375501	2.03604679341392	RCL1	stable
IGFLR1	0.460327033333334	8.194773275	4.61237850495399	3.74451988199726e-05	0.000628425610210393	2.03406266341843	IGFLR1	stable
AIF1	1.12013063333333	9.775581875	4.6122695864749	3.74581834357976e-05	0.000628425610210393	2.03373201437394	AIF1	up
RNF149	0.909772533333333	11.0687252	4.61193519982791	3.74980746884644e-05	0.000628552998718523	2.03271691568879	RNF149	up
HEATR5A	0.9907304	5.9720872	4.61089025604391	3.76230024534845e-05	0.000629694256597015	2.02954492099104	HEATR5A	up
MAPK3	0.624111633333332	6.714185225	4.61082453760705	3.76308730498088e-05	0.000629694256597015	2.02934543574063	MAPK3	up
RAB7A	0.554096633333334	8.200589975	4.60858960230289	3.78994997329377e-05	0.000633644471050431	2.02256191077086	RAB7A	up
TCEA1	-0.707464833333333	7.651490975	-4.60753843621956	3.80264948451786e-05	0.000635221988139074	2.01937173585254	TCEA1	down
NTN1	-0.505635833333333	3.629887625	-4.60721926151665	3.80651381898939e-05	0.000635322173510742	2.01840311934199	NTN1	down
SNORA60	-0.379427066666667	2.5095448	-4.60603220743722	3.82091970504218e-05	0.000637180106082484	2.01480088316957	SNORA60	stable
ADGRE5	0.896405766666666	9.978732725	4.60520124645197	3.83103597677357e-05	0.000638320129657452	2.01227941678537	ADGRE5	up
C2orf42	0.428405866666667	6.4481459	4.60327283238483	3.85461438592751e-05	0.000641580403625601	2.00642837817556	C2orf42	stable
ZNF148	0.689174666666667	5.9759471	4.60306232733161	3.85719681538437e-05	0.000641580403625601	2.00578972619747	ZNF148	up
CTC1	0.507776633333334	6.679428475	4.60258610836722	3.86304524051695e-05	0.000642004469903504	2.00434495697274	CTC1	up
IFNLR1	0.757981633333334	5.202857625	4.6003097475522	3.89112174606531e-05	0.000646118773892295	1.99743949052083	IFNLR1	up
ABHD3	0.995041533333334	8.70984465	4.59982668267759	3.89710558463625e-05	0.000646560714259216	1.99597422151566	ABHD3	up
RNF10	-1.19165633333333	9.10470335	-4.59732206952319	3.92827611344191e-05	0.000651144680423538	1.98837779799151	RNF10	down
CARD16	1.1329593	7.406691575	4.59706998110516	3.93142695389578e-05	0.000651144680423538	1.98761329123036	CARD16	up
SLC35B2	-0.396181366666667	3.618941875	-4.59625448316835	3.94163684366154e-05	0.000652280566449806	1.98514022487859	SLC35B2	stable
RBM5	0.732789133333332	9.19688255	4.59487229785555	3.95900109803387e-05	0.000654597454280689	1.98094894008639	RBM5	up
ACIN1	0.440643133333333	8.21158455	4.59288643469203	3.98408095438984e-05	0.000658185054782519	1.9749277670233	ACIN1	stable
NENF	-0.442813066666666	6.2939547	-4.59184925013567	3.99724175872898e-05	0.000659799167655849	1.9717833242366	NENF	stable
TEX11	-0.3492239	2.213604275	-4.58872847572556	4.03709935528014e-05	0.000665813479263617	1.96232336596594	TEX11	stable
STEAP4	1.2009996	9.2100142	4.58731450683565	4.05528644598121e-05	0.000667981305146379	1.95803787811755	STEAP4	up
CDIPT	-0.520984866666667	8.11063785	-4.58717318646046	4.05710858991326e-05	0.000667981305146379	1.95760958373263	CDIPT	down
STAT3	0.760819366666665	8.685632825	4.5841254183222	4.09660196089503e-05	0.000673913531369215	1.94837382284438	STAT3	up
GLT1D1	0.956474	9.264435	4.5834372245279	4.10557180430405e-05	0.000674818689894942	1.94628862835271	GLT1D1	up
UGT2B28	-0.295055133333333	1.96926935	-4.58292786932102	4.11222310842987e-05	0.000675340684116646	1.94474536893849	UGT2B28	stable
TM9SF2	0.732375466666668	9.6073375	4.58266284555478	4.11568804975254e-05	0.000675340684116646	1.94394241321169	TM9SF2	up
RNF152	-0.4512237	2.539870025	-4.58198950691554	4.12450423828628e-05	0.000676217160752226	1.94190243049531	RNF152	stable
ZNF20	0.483644333333332	5.37924945	4.58153103004125	4.13051780396803e-05	0.000676633055412642	1.9405134578253	ZNF20	stable
ABCG1	1.25849023333333	7.483470175	4.57967394844822	4.15496426192113e-05	0.000679240386739381	1.93488780293846	ABCG1	up
CCDC81	-0.3864432	3.1328528	-4.57959305921498	4.15603230502893e-05	0.000679240386739381	1.93464278143219	CCDC81	stable
ALAD	-0.633233366666667	5.440515875	-4.57952697279394	4.15690509535277e-05	0.000679240386739381	1.93444260011235	ALAD	down
CRYBA2	-0.4841373	3.133771625	-4.5783425702291	4.17257783392283e-05	0.000681229339144062	1.93085509793418	CRYBA2	stable
TRIM34	0.774750566666667	5.791009725	4.57793116778488	4.17803533505971e-05	0.00068154858051632	1.92960904610895	TRIM34	up
CCDC93	0.552342600000001	6.85165275	4.57744079892269	4.1845495345414e-05	0.000682039518356032	1.9281238671719	CCDC93	up
RAB2A	0.624322066666667	7.46079935	4.57706604831222	4.18953455366869e-05	0.000682280602083233	1.92698889440558	RAB2A	up
EPC1	0.494740499999999	5.469626775	4.57517697078944	4.21475246177424e-05	0.000685813525573482	1.92126806049117	EPC1	stable
SKI	0.789991699999999	7.884184075	4.57419072485261	4.22797736479398e-05	0.000687390705900215	1.91828163176122	SKI	up
LRRC8A	-0.660637399999999	8.71750445	-4.57269017860369	4.24817692268702e-05	0.000690098256197095	1.91373824826117	LRRC8A	down
LEPR	-0.7678659	3.692738475	-4.57211071308044	4.25600272726575e-05	0.000690792903046861	1.91198385598472	LEPR	down
PLXNC1	0.962827333333333	7.1822032	4.57071600639702	4.27489664400283e-05	0.000693281363241159	1.90776152159288	PLXNC1	up
BTN2A1	0.930767066666666	8.7594632	4.56986855804771	4.28641713574035e-05	0.000694458809461202	1.90519615399483	BTN2A1	up
SUPT20H	0.613044966666666	6.798501325	4.56940766131067	4.29269551524309e-05	0.000694458809461202	1.90380100525915	SUPT20H	up
INPP4A	0.772637866666666	8.7401095	4.56939542077622	4.29286238005152e-05	0.000694458809461202	1.90376395338283	INPP4A	up
THADA	0.339272833333333	7.032200225	4.56735277335622	4.32079748569589e-05	0.000698397341105712	1.89758133288248	THADA	stable
THUMPD3	0.324970333333333	3.93650425	4.56709098339018	4.32439059076872e-05	0.000698398052173859	1.89678901805097	THUMPD3	stable
CLEC7A	1.37127416666667	7.398833325	4.56317199474972	4.37853139686913e-05	0.000706555551529603	1.88492979355437	CLEC7A	up
PHC2	1.15854293333333	8.1347161	4.56277600225061	4.38403892407899e-05	0.000706858173169025	1.88373166160827	PHC2	up
CRYL1	0.474394033333333	6.594351225	4.56119083581576	4.40615388692869e-05	0.000709835768158273	1.87893584190452	CRYL1	stable
TUBB7P	-0.4535095	5.894142475	-4.56068229164113	4.41327187055735e-05	0.000709988699392256	1.87739738532149	TUBB7P	stable
SECTM1	0.851181433333333	9.262380875	4.56047688697246	4.41615007645367e-05	0.000709988699392256	1.87677600692468	SECTM1	up
ATP8B5P	0.624724266666666	7.6011209	4.56018542999856	4.42023724298641e-05	0.000709988699392256	1.87589432319202	ATP8B5P	up
NAGK	1.0937942	9.13119745	4.56008145320603	4.42169623176309e-05	0.000709988699392256	1.87557978828381	NAGK	up
FCN1	1.1855074	11.36085415	4.55876621599955	4.44019234762464e-05	0.000712045169617588	1.87160132650372	FCN1	up
ACOX1	0.794990399999999	6.6099579	4.55865064367674	4.44182126260599e-05	0.000712045169617588	1.87125174903723	ACOX1	up
TLE3	0.966914033333334	7.069659325	4.5526690588	4.52693372716046e-05	0.000725091829335553	1.8531627731088	TLE3	up
OR2W3	-1.33931073333333	6.44286885	-4.55100159137548	4.55094436487031e-05	0.000728338226025832	1.84812150792924	OR2W3	down
HAVCR2	0.771824333333333	5.81873975	4.54985723517806	4.56749479675624e-05	0.000729892425896527	1.84466210749321	HAVCR2	up
ARFGAP2	0.405719366666667	7.800101425	4.54975347841728	4.56899831427803e-05	0.000729892425896527	1.8443484634087	ARFGAP2	stable
ZNF564	0.685141399999998	5.49842955	4.54955283078981	4.57190723584536e-05	0.000729892425896527	1.84374193644851	ZNF564	up
GATAD2A	0.4435388	6.5384949	4.54787928999429	4.59624061069804e-05	0.000732850460037665	1.83868341080536	GATAD2A	stable
IL10RB	0.831646366666666	8.359578775	4.54757801043739	4.60063471939247e-05	0.000732850460037665	1.83777281144299	IL10RB	up
CRISPLD2	1.17072956666667	8.961669975	4.54750275052161	4.60173301560057e-05	0.000732850460037665	1.83754534586369	CRISPLD2	up
LDLRAD2	-0.581974066666667	3.44907985	-4.54641671693864	4.61761060357777e-05	0.000734777759249607	1.83426305117235	LDLRAD2	down
PTPRE	0.793170366666666	7.204347375	4.54357111529793	4.65946827320811e-05	0.000740832614909338	1.82566403798904	PTPRE	up
NDRG3	0.504137099999999	5.643001325	4.54236760654486	4.67728330376048e-05	0.000743058043873328	1.82202771808145	NDRG3	up
SLC35F6	0.414358966666668	6.219154625	4.54129337475047	4.6932411772726e-05	0.000744985045276525	1.81878225940192	SLC35F6	stable
FKBP8	-0.976482633333333	7.318795525	-4.53999230671727	4.71264032605289e-05	0.000746479440673903	1.81485181357492	FKBP8	down
HEXIM1	-0.5747144	6.3237942	-4.53954504889931	4.71932718287239e-05	0.000746479440673903	1.81350075857757	HEXIM1	down
RTN3	0.823945499999999	9.995750425	4.53946111386507	4.72058311547287e-05	0.000746479440673903	1.81324721638792	RTN3	up
EML3	0.5331527	8.006711325	4.53939169186722	4.72162213525303e-05	0.000746479440673903	1.81303751479615	EML3	up
TICAM1	0.371223666666666	6.31943925	4.53937751164795	4.72183439427355e-05	0.000746479440673903	1.81299468102745	TICAM1	stable
EIF5A2	-0.853504466666665	4.07383985	-4.53886995083314	4.72943807639173e-05	0.00074707462990795	1.81146153527128	EIF5A2	down
ARHGAP15	0.581666799999998	9.1474568	4.53823476239039	4.73897066322185e-05	0.000747671100686793	1.80954295285509	ARHGAP15	up
SLC7A5	-0.569703066666668	5.4711847	-4.53810649725544	4.74089788935565e-05	0.000747671100686793	1.80915553930383	SLC7A5	down
GAPT	1.0563158	7.52362605	4.53510913536023	4.78615396550905e-05	0.000753839171710287	1.80010326992516	GAPT	up
PPOX	-0.652533966666667	6.517560025	-4.53500353425375	4.78775610828793e-05	0.000753839171710287	1.79978438120318	PPOX	down
MFAP2	-0.387589766666667	5.709344375	-4.53448360804719	4.79565192609926e-05	0.000754471965511865	1.79821436984268	MFAP2	stable
RSRC1	-0.698410066666666	4.52540245	-4.53164559337307	4.83897705835519e-05	0.000760673122234656	1.78964548880465	RSRC1	down
TMEM245	-0.558707466666668	6.1333736	-4.53101705345614	4.84862419457608e-05	0.000761574458842979	1.78774795728057	TMEM245	down
MS4A7	1.75210696666667	7.576188225	4.53067482263719	4.85388485537357e-05	0.000761785912664718	1.78671481461059	MS4A7	up
PLAGL1	1.12471653333333	6.2501789	4.52864131883066	4.88525896362171e-05	0.000765918897023727	1.78057649432122	PLAGL1	up
MIF4GD	0.421108266666666	8.043507	4.52845843208065	4.88809038643168e-05	0.000765918897023727	1.78002447713012	MIF4GD	stable
SMARCA2	0.634783766666667	9.459728625	4.52765016138449	4.90062320453403e-05	0.000766986274768208	1.77758491496471	SMARCA2	up
HERC3	0.510682800000001	5.6827791	4.52751096820857	4.90278467607857e-05	0.000766986274768208	1.77716480946727	HERC3	up
ZBTB24	0.441463433333333	6.211785275	4.52662465804277	4.91656977524965e-05	0.000768490348751398	1.77448989251802	ZBTB24	stable
TAB1	0.265661566666666	6.605587275	4.52638544390943	4.92029687346098e-05	0.000768490348751398	1.77376796431821	TAB1	stable
RETSAT	0.497588333333333	5.82966735	4.52599678879553	4.92635826490667e-05	0.000768820033627496	1.77259506199458	RETSAT	stable
FAM210B	-1.3629705	10.852226325	-4.52570257856402	4.93095158546168e-05	0.00076892026285793	1.77170720163291	FAM210B	down
ARHGEF3	0.749945566666667	7.875952875	4.52535204125233	4.93642979377573e-05	0.000769158208299997	1.77064938310454	ARHGEF3	up
FPR2	1.13146953333333	8.92924565	4.52495851347144	4.94258697641362e-05	0.000769501481183883	1.76946186347678	FPR2	up
ODC1	-0.712766933333332	8.4070193	-4.52468422783947	4.94688293944318e-05	0.000769554667342155	1.76863419175446	ODC1	down
ART4	-0.479656166666667	2.939525175	-4.52378176648216	4.96104350600992e-05	0.000771141115578746	1.76591108012517	ART4	stable
MAU2	0.507161266666665	6.81485965	4.52156206463675	4.99604244950927e-05	0.000775961549161212	1.75921403753969	MAU2	up
CTDSP2	0.417746766666666	8.340068375	4.5203626684934	5.015054548874e-05	0.000777273795172041	1.75559579243831	CTDSP2	stable
OSTF1	0.807140733333333	9.36991085	4.52032285595504	5.01568684916912e-05	0.000777273795172041	1.75547569439135	OSTF1	up
CCNG2	0.888210233333333	7.851880075	4.52021625337323	5.01738029010178e-05	0.000777273795172041	1.75515411995025	CCNG2	up
TMC8	0.739566066666667	8.20780865	4.52002200982998	5.02046739906097e-05	0.000777273795172041	1.75456817648584	TMC8	up
TANGO2	-0.9644352	4.7060001	-4.51968170639885	5.02588032957245e-05	0.000777493299632826	1.75354165714056	TANGO2	down
RGS18	1.11707596666667	8.054510375	4.51878679029874	5.04014238545194e-05	0.000778595678986004	1.7508422778266	RGS18	up
PANK2	0.602804466666667	8.10615265	4.51873255836437	5.041007941639e-05	0.000778595678986004	1.75067870094748	PANK2	up
ALG2	-0.335708966666668	6.480090775	-4.51817070058482	5.04998393147131e-05	0.000779363499527068	1.74898403684879	ALG2	stable
MAF1	-0.693164366666667	8.440308325	-4.51691042286497	5.07017465715633e-05	0.000781859500815526	1.74518306104888	MAF1	down
LRRC4	0.9366128	5.0776211	4.51591094096575	5.08624352112321e-05	0.000783716430440053	1.74216888545226	LRRC4	up
NCOA6	0.595044666666666	7.1457045	4.51498082742532	5.10124202670117e-05	0.000785405625645819	1.73936410111874	NCOA6	up
PCED1B	0.7528599	7.040248625	4.51406943144766	5.11598080246365e-05	0.000786676233136038	1.73661594212378	PCED1B	up
S100A6	0.899721599999999	11.0217175	4.51397073956585	5.1175793183815e-05	0.000786676233136038	1.73631836441564	S100A6	up
NMRAL1	0.385992566666666	6.962946925	4.51264915002026	5.13903243804373e-05	0.000789350515207333	1.73233368531198	NMRAL1	stable
CEACAM4	1.16135326666667	7.17421835	4.51225215961089	5.1454939295546e-05	0.000789719695292288	1.73113680730221	CEACAM4	up
GPR137C	-0.312751766666666	2.880069375	-4.50943004131351	5.19165760441147e-05	0.0007956605146849	1.72262945016997	GPR137C	stable
ACAP1	0.667159500000001	7.894907825	4.50938614337294	5.19237887903922e-05	0.0007956605146849	1.72249713225117	ACAP1	up
SEMA4A	0.960046233333331	8.160720975	4.50762001448136	5.22147934358615e-05	0.000798581115345809	1.71717398481122	SEMA4A	up
ORAI3	0.475062433333334	6.812803325	4.50760319132261	5.2217573063923e-05	0.000798581115345809	1.71712328274729	ORAI3	stable
ZSWIM6	0.926973866666665	7.3979709	4.50748268391235	5.22374883014858e-05	0.000798581115345809	1.71676009625258	ZSWIM6	up
TUBA1A	0.899228733333332	10.91563515	4.50645901651658	5.24069619552445e-05	0.000800543082112256	1.71367508450999	TUBA1A	up
AKT1S1	-0.5507293	5.441369525	-4.50501822193472	5.26464076318036e-05	0.000803122811346157	1.70933337016539	AKT1S1	down
GDAP2	0.352281466666667	5.7021124	4.50493795522675	5.26597786780145e-05	0.000803122811346157	1.70909150646974	GDAP2	stable
TTC23	-0.3709067	3.367541275	-4.5046987434507	5.26996469908557e-05	0.000803122811346157	1.70837070982457	TTC23	stable
RASAL3	0.5316985	7.118020775	4.50251374397152	5.3065184101176e-05	0.000808060679024246	1.70178741464105	RASAL3	up
CCDC88C	0.674730499999999	7.716715275	4.50031361387532	5.34357657475375e-05	0.000813067581870858	1.69515958795316	CCDC88C	up
GLG1	0.670263899999999	5.429481625	4.49903853405259	5.36516963346812e-05	0.000815715361225962	1.69131893364298	GLG1	up
NEK6	0.342856133333334	4.9176423	4.49613705482698	5.41462476933804e-05	0.000822591823857046	1.68258074994385	NEK6	stable
MSL2	0.6401395	8.158418625	4.49500848492795	5.43398159010332e-05	0.000824888578198133	1.67918241445531	MSL2	up
ZNF200	0.635931133333334	6.07063555	4.49233112775727	5.48017460999432e-05	0.000831252362315662	1.67112151275899	ZNF200	up
PTTG3P	-0.352325666666666	2.76627865	-4.49179816071361	5.48941587120493e-05	0.000832005625152018	1.66951706125836	PTTG3P	stable
PPP4R1	0.872840466666667	7.40710115	4.4912146206705	5.4995515635668e-05	0.000832758261597289	1.66776043601176	PPP4R1	up
ADAM28	0.6797248	5.4666159	4.49101978278603	5.50293985105654e-05	0.000832758261597289	1.66717393406047	ADAM28	up
RAPGEF6	0.535111266666667	7.31869845	4.48936091370718	5.53187112763544e-05	0.00083602057880308	1.66218073805123	RAPGEF6	up
MNT	0.393457133333333	6.51628465	4.4892912536064	5.5330892836872e-05	0.00083602057880308	1.66197107445619	MNT	stable
DICER1	0.888764333333333	7.95112695	4.48765540516256	5.56177135953884e-05	0.000839702346221764	1.65704779186968	DICER1	up
CCDC34	-0.5334732	4.2347246	-4.48684551289083	5.57602549522002e-05	0.000841201799709123	1.65461054300989	CCDC34	down
ORMDL3	-0.525565333333334	8.0369568	-4.48576536875381	5.59509185084713e-05	0.000843424341667979	1.6513602380898	ORMDL3	down
SLC27A3	0.808266633333333	6.310792675	4.48436863763713	5.619841329586e-05	0.00084535808496956	1.64715766233633	SLC27A3	up
HPS3	0.697535099999999	6.574753925	4.4843633350157	5.61993549407434e-05	0.00084535808496956	1.64714170828798	HPS3	up
PCSK7	0.454291766666666	7.687517325	4.48417331695205	5.62331087565096e-05	0.00084535808496956	1.64657000322304	PCSK7	stable
LILRB4	1.17235986666667	5.7496066	4.48406165494059	5.62529530874868e-05	0.00084535808496956	1.64623405081131	LILRB4	up
TRIM10	-0.880168599999999	5.21230395	-4.48235181009009	5.65576822664788e-05	0.000849281677922796	1.64109006443402	TRIM10	down
ABI3	0.602434466666667	6.99016135	4.48105138757237	5.67905274466354e-05	0.000851662859521982	1.6371782407842	ABI3	up
CHTOP	0.425002199999999	8.52000295	4.48097752212282	5.68037814942466e-05	0.000851662859521982	1.63695605613283	CHTOP	stable
LOC105370447	0.483934633333333	7.619722475	4.4803973301915	5.69079937962793e-05	0.000852568489044951	1.63521090163552	LOC105370447	stable
PPP4R3A	0.485626966666666	8.299777325	4.47878889993507	5.71978765660855e-05	0.000856252212194299	1.63037330973073	PPP4R3A	stable
SNAP23	0.960248499999999	7.026490675	4.47735913944714	5.74567736873966e-05	0.000858847178835541	1.62607357789486	SNAP23	up
UBLCP1	0.590593333333333	7.3394219	4.47717253428697	5.74906483129455e-05	0.000858847178835541	1.62551243214062	UBLCP1	up
SAT2	0.500480200000001	7.82344775	4.47710112686286	5.75036161565546e-05	0.000858847178835541	1.62529770287467	SAT2	up
RNF169	0.640502566666667	7.386289825	4.4766905488875	5.75782342707846e-05	0.000858973816696734	1.62406307593469	RNF169	up
IRGM	-0.446628233333333	4.519467325	-4.47656884129209	5.76003715528101e-05	0.000858973816696734	1.62369710280685	IRGM	stable
ALDH3A2	0.323283599999999	6.8226173	4.47566423059535	5.77651721431733e-05	0.000860771833903749	1.62097705413286	ALDH3A2	stable
RBP7	0.9750478	6.67437295	4.47345097853347	5.81703311405417e-05	0.00086568325705395	1.61432285973558	RBP7	up
PCOLCE2	-0.4333441	2.619705625	-4.47337800686639	5.81837367158196e-05	0.00086568325705395	1.61410348736854	PCOLCE2	stable
EIF5	-0.504201200000001	8.5017081	-4.47259259659221	5.83282158282928e-05	0.000867169906978156	1.61174240931085	EIF5	down
SLC20A2	0.431846733333334	4.93041865	4.47196957243089	5.84430735928181e-05	0.000868214240602926	1.60986959007097	SLC20A2	stable
HBE1	-0.776922866666666	6.67639875	-4.47040177480624	5.87330874913962e-05	0.000871206673343803	1.60515715380105	HBE1	down
DCAF12	-1.19278566666667	10.50396075	-4.4703966372923	5.873404015349e-05	0.000871206673343803	1.60514171253135	DCAF12	down
VCAN	1.48052893333333	8.5385008	4.47005588025497	5.87972614298175e-05	0.000871480201588482	1.60411754920753	VCAN	up
TMEM241	-0.403775533333333	4.16979385	-4.46921204911591	5.89541063340288e-05	0.000871993433164792	1.601581482237	TMEM241	stable
GPHB5	-0.393686833333333	5.088012375	-4.46915421095353	5.89648718625097e-05	0.000871993433164792	1.60140766012395	GPHB5	stable
PIAS1	0.577009866666666	7.339971	4.46914648553453	5.89663099555453e-05	0.000871993433164792	1.60138444283439	PIAS1	up
MAML3	0.862076066666666	5.99258105	4.46865324748807	5.90581978496986e-05	0.000872025872260416	1.59990213668147	MAML3	up
KLF3	-0.8512692	7.3839741	-4.46851570224119	5.90838468996394e-05	0.000872025872260416	1.59948878787515	KLF3	down
SP110	0.9336765	8.574443775	4.46841340413015	5.91029302456959e-05	0.000872025872260416	1.59918136596257	SP110	up
CFP	0.878010966666665	7.980602125	4.46735177343552	5.93013308128196e-05	0.000874290302233547	1.59599113765909	CFP	up
CCSAP	0.741633199999999	6.8549133	4.46360472188309	6.000682444436e-05	0.000884021809622778	1.58473317665731	CCSAP	up
SMIM6	-0.741170766666666	3.492225725	-4.46302055994593	6.01175492063943e-05	0.000884570189115292	1.58297835590764	SMIM6	down
CEP19	1.04840673333333	6.39293015	4.46292882612783	6.01349550485346e-05	0.000884570189115292	1.58270279478228	CEP19	up
TTC25	-0.781718966666666	3.270780975	-4.46139117376148	6.04274503174092e-05	0.000888201367543126	1.57808409168319	TTC25	down
MSMO1	-0.628839966666667	5.354958825	-4.46047450895445	6.06024832645338e-05	0.000890101831555541	1.57533092595806	MSMO1	down
AQP1	-0.705108533333333	4.8343061	-4.45902633076195	6.08800197095443e-05	0.000892920704219554	1.57098176850389	AQP1	down
WWP2	0.448232166666667	8.372906125	4.45899430667468	6.08861710343429e-05	0.000892920704219554	1.5708855993781	WWP2	stable
CIR1	0.6811648	6.3283265	4.45822661306186	6.1033815462301e-05	0.000894411959873374	1.5685802659829	CIR1	up
C17orf62	0.455853533333332	9.82430005	4.45767709683446	6.11397150536819e-05	0.000895289687479084	1.56693018688958	C17orf62	stable
ARRDC3	0.9225252	6.2503937	4.45736422591208	6.12000901880143e-05	0.000895499966277403	1.56599073334093	ARRDC3	up
SLC6A9	-0.7202299	6.333308375	-4.45672551359228	6.13235249015166e-05	0.000896631944484159	1.56407294884811	SLC6A9	down
PATL1	0.574043066666666	7.854336	4.45639580446141	6.13873385077241e-05	0.000896891137161275	1.56308300718388	PATL1	up
DISC1	0.943527966666667	5.794744575	4.45575359559716	6.15118218748366e-05	0.000898035683050408	1.56115486534352	DISC1	up
C1orf162	0.866527199999999	9.0758007	4.45290910388588	6.2066169502961e-05	0.000905449568738474	1.55261580480099	C1orf162	up
CMTM6	0.852899700000002	10.223427475	4.44939069639615	6.27586315887749e-05	0.000914865714868277	1.54205621973307	CMTM6	up
VNN3	1.30165076666666	7.607472575	4.44893035043656	6.28497912416533e-05	0.000915508822869621	1.54067481972069	VNN3	up
TNS1	-1.5054231	7.684426675	-4.44865493296251	6.29043926177262e-05	0.000915618836749117	1.53984837375061	TNS1	down
TMBIM4	0.901739899999999	6.703620925	4.44735228680303	6.31632722423229e-05	0.000918699881246522	1.53593975440735	TMBIM4	up
TBC1D10A	0.403813	7.23304465	4.44633286136441	6.33665945266934e-05	0.000920746989063601	1.53288121554398	TBC1D10A	stable
RAB8B	0.821565266666665	8.58653865	4.44617247472385	6.33986416599982e-05	0.000920746989063601	1.53240003593487	RAB8B	up
TESK2	0.461757199999999	6.1147173	4.44526809460476	6.35796449886005e-05	0.000922687152217117	1.52968689464089	TESK2	stable
GPS2	-0.527746199999998	7.14431635	-4.44489358491261	6.36547478626807e-05	0.00092308870950494	1.52856341994616	GPS2	down
LAT2	0.792737433333334	9.803269175	4.44404776140526	6.38246864756644e-05	0.000924863904320852	1.52602619033967	LAT2	up
ZNF212	0.468673766666666	6.275667825	4.44312692040032	6.40102028213464e-05	0.000926862021656415	1.52326411583633	ZNF212	stable
PDK1	0.654272766666667	6.705164275	4.44181865418145	6.42746805516679e-05	0.000929999671536067	1.51934028848795	PDK1	up
ARHGEF17	-0.505141066666666	4.9199637	-4.4392302226666	6.48011147777506e-05	0.000936920129784402	1.5115780726067	ARHGEF17	down
GGTA1P	0.865020733333332	5.87216145	4.4383993881042	6.49709837409847e-05	0.000938678778458281	1.50908688334117	GGTA1P	up
MX2	1.26742926666667	9.57308925	4.43779940074859	6.50939259403646e-05	0.000939757338817089	1.50728796916758	MX2	up
NSF	0.565075233333332	7.947341825	4.4371826938244	6.52205317203148e-05	0.000940887151822866	1.50543901178698	NSF	up
AQR	0.531313799999999	5.54638475	4.43368610438585	6.59429340084868e-05	0.000950604028695676	1.49495749573347	AQR	up
CLCN3	-0.476800066666666	5.29847155	-4.43243900045948	6.62024805105865e-05	0.00095363913635568	1.49121980933349	CLCN3	stable
MTHFS	0.882922066666666	6.45310645	4.43179632077141	6.63366252141481e-05	0.00095486469178442	1.48929377878734	MTHFS	up
CHD8	0.424181066666667	6.3998511	4.43029380516842	6.66512811579558e-05	0.000958684835635608	1.4847913001254	CHD8	stable
MGRN1	0.4585854	8.46873185	4.42888213449836	6.694824470893e-05	0.0009622450445203	1.48056152562383	MGRN1	stable
DKFZP586I1420	0.579717766666667	8.860764825	4.427465576241	6.72475395469404e-05	0.000965833481271592	1.47631757034983	DKFZP586I1420	up
TRAPPC4	0.405070899999999	7.641939275	4.42461177994097	6.78544850288223e-05	0.00097383195659728	1.46776911691826	TRAPPC4	stable
ATG4A	-0.414116766666667	5.949436525	-4.42325935620384	6.8143989903658e-05	0.000976780188345182	1.46371863634881	ATG4A	stable
ALS2CR12	-0.4517607	2.763040275	-4.42318335565248	6.8160294731656e-05	0.000976780188345182	1.46349102891837	ALS2CR12	stable
NPEPPS	0.826996766666666	7.505999875	4.42057196483617	6.87228591022084e-05	0.000984117410587253	1.45567121855239	NPEPPS	up
HSPA1L	0.440577366666666	5.978029825	4.41973003940668	6.89052005207534e-05	0.00098600302009881	1.45315041123607	HSPA1L	stable
HIST1H1D	-0.435577633333333	2.935315775	-4.41700301508353	6.94990704020134e-05	0.000993304413337948	1.44498656801243	HIST1H1D	stable
CNPY3	0.586825433333334	7.433562675	4.41680957372003	6.95413864816184e-05	0.000993304413337948	1.44440753206153	CNPY3	up
SFSWAP	0.592743366666666	5.865336925	4.41658853398162	6.95897707173404e-05	0.000993304413337948	1.44374589546866	SFSWAP	up
TMEM41B	0.446620666666667	4.1364631	4.41645229295325	6.96196094647223e-05	0.000993304413337948	1.44333809190662	TMEM41B	stable
FGD5	-0.461102366666666	4.020632025	-4.41591612477657	6.97371597893436e-05	0.00099425264956807	1.44173324823677	FGD5	stable
NBPF11	0.682455366666666	10.421886125	4.41469502114753	7.00056025522536e-05	0.000997349217620358	1.43807852571992	NBPF11	up
UBE2D1	1.07084706666667	7.7420331	4.41387730480935	7.0185931825542e-05	0.000999186846566842	1.43563132299243	UBE2D1	up
MPST	-0.399875300000001	5.584015725	-4.41358134487515	7.02513113386068e-05	0.000999386527748996	1.43474563394246	MPST	stable
TMEM44	-0.507066033333333	3.972151675	-4.41283868482597	7.04156326674418e-05	0.0010009924231856	1.43252324144634	TMEM44	down
AGT	-0.431831033333333	2.924687825	-4.4119486548749	7.06130571760452e-05	0.00100306620854235	1.42986001830207	AGT	stable
TRBC2	0.7303651	11.040225825	4.41109930068429	7.08019646357053e-05	0.00100501607131689	1.42731868183354	TRBC2	up
PHKA2	0.411262966666666	7.116994725	4.40686416688314	7.17513267489205e-05	0.00101774968648742	1.41464934723141	PHKA2	stable
FUCA2	1.21051606666667	6.11230975	4.40661477189159	7.18076190671139e-05	0.00101780631803722	1.41390341762466	FUCA2	up
ADAM19	0.752988033333334	7.423297425	4.40625818243182	7.18881819892144e-05	0.00101820663005248	1.4128368994476	ADAM19	up
ASB13	-0.4455707	4.169219675	-4.40483149847582	7.22113939499475e-05	0.00102204068193449	1.40857015099489	ASB13	stable
GHRL	0.678879366666667	6.314862925	4.40441350233148	7.23063593071125e-05	0.00102264103086898	1.40732015111525	GHRL	up
CEBPA	1.06258676666667	7.564594375	4.40184166231361	7.28933580211317e-05	0.00103019436488689	1.39963007884582	CEBPA	up
KDM3B	0.464613333333333	6.8736298	4.40094759356256	7.30985121972924e-05	0.00103234408263535	1.39695708509795	KDM3B	stable
ZNF316	0.366356033333334	7.029251525	4.39998857736893	7.33191978980454e-05	0.00103470986968373	1.39409012831085	ZNF316	stable
DHX40	-0.470078200000001	7.57508355	-4.39862354010723	7.36344415952593e-05	0.00103774204093836	1.39000975620311	DHX40	stable
JOSD1	-0.4123748	4.7285172	-4.398596477279	7.3640704924509e-05	0.00103774204093836	1.38992886440233	JOSD1	stable
COG5	0.5105605	6.486880775	4.39829095678869	7.37114497543514e-05	0.00103798735431942	1.38901566431891	COG5	up
GMCL1	0.493654899999999	4.731690275	4.39741971054331	7.39135569987997e-05	0.00103900633461957	1.38641163262309	GMCL1	stable
PHF12	0.621139999999999	5.8772726	4.39739690636308	7.39188542773234e-05	0.00103900633461957	1.3863434765722	PHF12	up
MKRN1	-1.10988603333333	9.227021775	-4.39728876950134	7.39439789038646e-05	0.00103900633461957	1.38602028393352	MKRN1	down
KLHL21	0.586017033333333	7.764481875	4.39683596363366	7.40492751297995e-05	0.00103964722483435	1.3846669963946	KLHL21	up
KBTBD2	0.448811866666666	6.8999017	4.39663337079401	7.40964339368604e-05	0.00103964722483435	1.38406152889292	KBTBD2	stable
DPM2	-1.01095066666667	8.6729434	-4.3952840413343	7.44112769655148e-05	0.00104331257998983	1.38002918096972	DPM2	down
HSPA5	0.655095799999999	7.69845175	4.39426903597315	7.46489741886167e-05	0.00104589178307032	1.37699621492764	HSPA5	up
SLC16A2	-0.428711066666666	3.6631347	-4.39383196604224	7.47515575075946e-05	0.00104651142548309	1.37569026936334	SLC16A2	stable
CD44	0.562921266666667	7.31633295	4.39362258381329	7.48007498508288e-05	0.00104651142548309	1.37506466063457	CD44	up
PLA2G7	0.948402966666666	5.387808325	4.39326356343396	7.48851720286701e-05	0.00104693989428876	1.3739919754974	PLA2G7	up
C9orf72	1.14882146666667	7.5234511	4.39162382235287	7.52719381589218e-05	0.00105159166440113	1.36909312833529	C9orf72	up
CCDC47	0.527152066666667	6.91287735	4.39119772466686	7.53727616871236e-05	0.00105224484590611	1.36782023487233	CCDC47	up
ACKR1	-0.860883	6.19739045	-4.39054293799776	7.55279555581242e-05	0.00105365558646355	1.36586425671823	ACKR1	down
UBAP1	-0.548219600000001	7.1742501	-4.39026341938978	7.55943007492331e-05	0.00105382570693469	1.36502931008565	UBAP1	down
CHP1	-0.433792433333333	9.315935775	-4.38917249779433	7.58537830595385e-05	0.00105625081463097	1.36177080961236	CHP1	stable
LPAR1	0.886919133333333	4.35486205	4.38907585548047	7.5876812026828e-05	0.00105625081463097	1.3614821599953	LPAR1	up
ASAP1	0.787698966666666	6.586201125	4.38701775473311	7.63688667860323e-05	0.00106169799074842	1.35533558878181	ASAP1	up
TGFB1	0.501984600000001	7.48673755	4.38698290495279	7.63772255818196e-05	0.00106169799074842	1.35523151771592	TGFB1	up
STAT6	0.693023833333334	9.230422675	4.38342355407576	7.7235678186739e-05	0.00107286476316355	1.34460384237743	STAT6	up
MBOAT1	0.622009166666665	7.448839675	4.38303472532089	7.73300272250263e-05	0.00107340917248662	1.34344304307371	MBOAT1	up
CXCL1	0.988650066666666	6.26699925	4.38205224611714	7.75689282092025e-05	0.00107595788444711	1.34051013646675	CXCL1	up
MON2	0.3471107	4.921516125	4.38054801273123	7.79361003584717e-05	0.00108028094663548	1.33602013251669	MON2	stable
ATP6AP2	0.6586139	8.501571625	4.38020474974396	7.80201264380361e-05	0.00108067592926023	1.33499559885452	ATP6AP2	up
MRPL49	0.414604633333332	7.370231575	4.37973910061495	7.8134252741724e-05	0.00108148697909437	1.33360582568682	MRPL49	stable
COLGALT1	0.4524533	7.789587575	4.37897988252935	7.83206806493602e-05	0.00108329691977057	1.33133998029772	COLGALT1	stable
SORBS1	-0.6206611	5.288382075	-4.37755104655799	7.8672716586209e-05	0.00108651793247672	1.32707607209314	SORBS1	down
POMGNT2	-0.388609366666667	5.621381075	-4.37741331853813	7.87067316911044e-05	0.00108651793247672	1.3266650923963	POMGNT2	stable
TNIK	0.5783262	5.62299795	4.377355375173	7.87210464411991e-05	0.00108651793247672	1.3264921910588	TNIK	up
ATP6V0A2	0.389803566666666	6.655414875	4.3761774238054	7.9012609292818e-05	0.00108912769968932	1.32297739314202	ATP6V0A2	stable
PCIF1	0.327939133333334	6.81789435	4.3761393124956	7.90220601182529e-05	0.00108912769968932	1.32286368133146	PCIF1	stable
VPS8	0.708236466666666	6.57109615	4.37454166592996	7.94192408694348e-05	0.00109382720917202	1.31809713588997	VPS8	up
ITPRIPL2	1.06366553333333	6.44881985	4.37390398293323	7.9578316260562e-05	0.00109524300760028	1.31619479361962	ITPRIPL2	up
SNX30	0.700173466666666	6.3538302	4.37334155257841	7.97188780751757e-05	0.00109546140782537	1.31451702716121	SNX30	up
GDE1	-0.574460566666667	8.368524575	-4.3731908180701	7.97565907114846e-05	0.00109546140782537	1.31406738924953	GDE1	down
U2AF2	0.613892233333333	8.876857875	4.37301103823467	7.98015931055336e-05	0.00109546140782537	1.31353111689754	U2AF2	up
ASTE1	0.378805433333333	6.013675375	4.37294014790771	7.98193451670715e-05	0.00109546140782537	1.31331965749299	ASTE1	stable
AGER	0.567614033333333	7.521056525	4.37250439508329	7.99285495196376e-05	0.00109618710514564	1.31201987304769	AGER	up
CDC42EP3	0.8276362	8.16012045	4.37215877501174	8.00152696221545e-05	0.00109660363529349	1.31098897349826	CDC42EP3	up
TET3	0.709567799999999	6.63991985	4.37185075749655	8.00926324143689e-05	0.00109689142816047	1.31007025741837	TET3	up
NUP50	0.574940433333333	7.809765725	4.37089308766605	8.03336322228837e-05	0.00109864579494483	1.30721398613565	NUP50	up
CSF3R	0.771671766666665	9.558566925	4.37089305718107	8.03336399057858e-05	0.00109864579494483	1.30721389521705	CSF3R	up
DENND5A	0.757710433333333	8.743707725	4.37047698422944	8.04385666821684e-05	0.00109930824873713	1.3059730175694	DENND5A	up
UGT2B7	-0.524347833333333	2.199092425	-4.36973084361029	8.06270671957759e-05	0.00110111112610315	1.3037478654704	UGT2B7	down
KLC1	0.441048766666668	8.510944575	4.36716813177034	8.12777940109978e-05	0.00110853742872475	1.29610633251811	KLC1	stable
FBXO33	0.674604666666666	6.7509596	4.36714076729452	8.12847700935314e-05	0.00110853742872475	1.29602474529215	FBXO33	up
CSNK1G2	0.592154933333332	7.8114273	4.36580749283398	8.16253753180545e-05	0.00111240296152987	1.29204980534921	CSNK1G2	up
ACTR1A	-0.426281566666666	6.931825025	-4.36510311412364	8.18058830930842e-05	0.00111367843594861	1.28994998936839	ACTR1A	stable
ABCD2	0.331404933333333	2.7328083	4.36499579781027	8.18334188071787e-05	0.00111367843594861	1.28963008040138	ABCD2	stable
C5	-0.704751233333333	4.775440975	-4.3644902488781	8.19632569494564e-05	0.00111466592836714	1.28812308117464	C5	down
RPS6KA3	0.976256533333333	5.5855928	4.36327146597804	8.22771016573957e-05	0.0011181527062532	1.28449024611257	RPS6KA3	up
NUF2	-0.4990533	2.536206025	-4.36289726798704	8.2373695897909e-05	0.00111868422600782	1.28337494384994	NUF2	stable
CMTM2	1.05520176666667	9.470333425	4.36257808824281	8.24561756095115e-05	0.00111902345434917	1.28242365112652	CMTM2	up
DDIT4L	-0.563294066666667	4.38092535	-4.36095148429988	8.28777658672674e-05	0.00112396111605776	1.27757605764069	DDIT4L	down
POGK	0.378104766666666	8.014631175	4.36021742533958	8.30687125645687e-05	0.0011251493131898	1.27538863121559	POGK	stable
PRX	-0.423428233333333	6.504808025	-4.36017020134378	8.30810114101921e-05	0.0011251493131898	1.275247912657	PRX	stable
RIPK3	0.750398133333332	5.9266849	4.35779423206375	8.37021058269419e-05	0.001132772379345	1.26816867596905	RIPK3	up
JADE1	0.457474533333333	7.4756285	4.35559717351447	8.42804738067544e-05	0.00113902768122056	1.26162373211294	JADE1	stable
ELL	0.467966466666667	6.43796535	4.35557884689066	8.42853146348039e-05	0.00113902768122056	1.26156914283908	ELL	stable
CHI3L1	1.99439616666667	7.653341125	4.35537224800876	8.43399048681373e-05	0.00113902768122056	1.26095375513866	CHI3L1	up
ZSCAN5A	-0.398291433333334	3.511529125	-4.35347760809471	8.48421473796413e-05	0.00114479174585625	1.25531075485208	ZSCAN5A	stable
GLIPR1	0.777920800000001	9.3815604	4.35331887503743	8.48843579091812e-05	0.00114479174585625	1.25483802378289	GLIPR1	up
DHX8	0.439536599999999	5.39861255	4.35306455851588	8.49520289742303e-05	0.00114491096666724	1.25408064354636	DHX8	stable
GRN	0.788721933333333	9.88758065	4.35094218644992	8.5518833109784e-05	0.00115138388715087	1.24776062331217	GRN	up
MAGEE1	0.425030966666666	4.723861025	4.35082347686925	8.55506449216459e-05	0.00115138388715087	1.24740716136384	MAGEE1	stable
INPP5K	-0.583709699999999	7.980280125	-4.3498785527591	8.5804279067125e-05	0.00115399936069476	1.24459373986501	INPP5K	down
CRIPAK	0.588409133333334	8.81784345	4.348492491829	8.61776536862949e-05	0.0011582205237493	1.24046727194827	CRIPAK	up
TMEM144	0.331612633333334	4.087517775	4.34762778291897	8.64113921482731e-05	0.00116056045727919	1.23789316986957	TMEM144	stable
MALSU1	0.538704499999999	7.773985375	4.34486470073448	8.71624429434983e-05	0.00116984020836098	1.22966914224024	MALSU1	up
AK1	-0.549898833333333	5.821753375	-4.34280500678356	8.7726452393684e-05	0.00117586069311269	1.22353989965816	AK1	down
OGFR	0.4845853	7.058642975	4.34264944842788	8.77691939158338e-05	0.00117586069311269	1.22307703117563	OGFR	stable
IQCF5	-0.558713533333333	4.30685825	-4.34256545226808	8.77922813366602e-05	0.00117586069311269	1.22282710060237	IQCF5	down
SLC18A2	-0.350929866666667	2.7063231	-4.34216687563772	8.79019162413591e-05	0.00117651938925247	1.22164115956395	SLC18A2	stable
MYO18B	-0.663718666666668	3.0733027	-4.34159360670199	8.80598379679584e-05	0.00117782302865597	1.21993550070486	MYO18B	down
GIMAP1-GIMAP5	0.603015566666667	9.631027575	4.34096964285115	8.8232040379994e-05	0.0011793157540076	1.21807910042142	GIMAP1-GIMAP5	up
MGST1	0.861436933333333	4.114902	4.33728199522258	8.92565094090832e-05	0.00119219006836662	1.2071096761248	MGST1	up
MAP3K2	0.776573633333333	6.446983825	4.33669991450659	8.94192775853629e-05	0.00119354496645319	1.20537850298041	MAP3K2	up
SFRP2	-0.6821984	2.3124907	-4.33562440112324	8.97207893584423e-05	0.00119674865092848	1.20218002673053	SFRP2	down
CRYBG3	0.474330366666667	5.600146075	4.33408200611876	9.01549241530729e-05	0.00120171573900202	1.19759358873421	CRYBG3	stable
ZNF224	0.569060166666667	6.511939025	4.33378800006134	9.02379102932504e-05	0.00120199861205814	1.19671940459484	ZNF224	up
C9orf153	-0.376341833333333	2.214898325	-4.33129869476936	9.09435424629601e-05	0.00120962981033743	1.18931867866841	C9orf153	stable
MACROD1	-0.576753733333333	4.6457169	-4.3311318723387	9.09910233487782e-05	0.00120962981033743	1.18882276921707	MACROD1	down
PRPF3	0.455295466666667	7.157829	4.33110990044858	9.09972787798162e-05	0.00120962981033743	1.18875745436771	PRPF3	stable
PABPC1L	0.605091166666667	7.102023975	4.32978979302468	9.13738882164411e-05	0.00121380698879192	1.18483345079218	PABPC1L	up
IRX1	-0.368383833333333	2.834717125	-4.32810877280727	9.18556685934797e-05	0.00121937460197661	1.17983726623047	IRX1	stable
STRAP	-0.448405533333333	8.01268245	-4.32756230486229	9.20128207365522e-05	0.00122062815566056	1.17821325257741	STRAP	stable
SIGLEC9	0.727344533333333	6.5129264	4.32684058213803	9.22207753246742e-05	0.00122255347996831	1.17606852439777	SIGLEC9	up
NOL12	0.303164066666668	7.49465785	4.32589595558619	9.24936512624759e-05	0.00122403933503123	1.17326159396599	NOL12	stable
SLC44A2	0.482221499999999	8.544093425	4.32587443329568	9.24998776361469e-05	0.00122403933503123	1.17319764369805	SLC44A2	stable
ZNF862	0.438060666666666	6.6773926	4.3257995349626	9.25215488325849e-05	0.00122403933503123	1.17297509540256	ZNF862	stable
ATP6AP1	0.4187238	8.45391095	4.32387440461053	9.30802761099181e-05	0.00122947285777956	1.16725536242122	ATP6AP1	stable
IER2	0.696262966666666	9.353202025	4.32377454090783	9.31093492298879e-05	0.00122947285777956	1.1669586837712	IER2	up
UBQLN2	0.562330933333334	6.7658636	4.3237318459637	9.31217816333733e-05	0.00122947285777956	1.16683184486911	UBQLN2	up
LOC105369247	-0.576120733333332	5.29750255	-4.32102400978929	9.39136057616719e-05	0.00123908656388332	1.15878828846885	LOC105369247	down
NCF1	0.981180666666666	7.756439	4.31933116007481	9.44119688132077e-05	0.00124481797091723	1.15376065558807	NCF1	up
RAB3C	-0.270944866666666	2.57007205	-4.31873265747309	9.4588781805088e-05	0.00124630486303915	1.15198332102006	RAB3C	stable
SLCO4A1	-0.503067800000001	5.42119635	-4.31847326653284	9.46655130699786e-05	0.00124647195524686	1.1512130523923	SLCO4A1	down
SPAST	0.842427166666666	7.461400775	4.31546497466203	9.55598638598582e-05	0.00125685820622899	1.14228108007095	SPAST	up
CCNI	-0.416429000000001	11.12132725	-4.31538590457089	9.55834821036381e-05	0.00125685820622899	1.14204634234731	CCNI	stable
CCR5	0.9051711	6.557054625	4.31394671060015	9.60143682399838e-05	0.00126110968714817	1.1377740394049	CCR5	up
EMP3	0.603875466666666	8.6058743	4.31382146684479	9.60519551818762e-05	0.00126110968714817	1.13740227313181	EMP3	up
ARPC5	0.719223733333334	10.9632864	4.31365741386774	9.61012109367834e-05	0.00126110968714817	1.13691531379892	ARPC5	up
SERINC1	0.677308899999998	10.348927875	4.31182516561282	9.66530116019217e-05	0.00126749613125674	1.13147710217155	SERINC1	up
NLRP12	0.995728433333333	8.454985825	4.31143586131888	9.67706530533817e-05	0.00126818429567129	1.13032173502829	NLRP12	up
PYY	-0.409792833333333	3.999071975	-4.31106655533295	9.68823807285486e-05	0.00126841697290765	1.12922575367169	PYY	stable
CORO1A	0.786627433333333	10.448491975	4.31094638817267	9.69187625874144e-05	0.00126841697290765	1.12886914361779	CORO1A	up
ATXN3	-0.567357	4.47279385	-4.30971556805416	9.72921761244794e-05	0.00127244827927318	1.1252167512773	ATXN3	down
IKBKB	0.647798799999999	7.9974928	4.30899465906411	9.75115426106625e-05	0.0012736185921842	1.12307767034368	IKBKB	up
STX10	0.5040508	8.4984717	4.30899135771623	9.75125482942534e-05	0.0012736185921842	1.12306787488721	STX10	up
SNAI3	0.350074266666667	5.8440479	4.30807722728589	9.77914086806882e-05	0.00127631969910334	1.12035565693278	SNAI3	stable
TEP1	0.804614099999999	7.550863775	4.30788377865572	9.7850521096664e-05	0.00127631969910334	1.11978172341399	TEP1	up
DPP8	0.478390333333333	8.87527705	4.30704628295806	9.81068392776709e-05	0.00127876174163096	1.11729710652401	DPP8	stable
HN1	0.668102833333332	9.166116525	4.30684297589182	9.81691609884723e-05	0.00127876174163096	1.11669397774597	HN1	up
MTSS1	0.806482266666667	7.4056695	4.30532178983296	9.86366948511786e-05	0.00128399245384534	1.11218157386963	MTSS1	up
FARP1	-0.603865233333333	4.037907875	-4.30272475916718	9.94399229093162e-05	0.00129358311479826	1.10447916946403	FARP1	down
CA3	-0.5521238	2.25445895	-4.30231129557767	9.95683905042773e-05	0.00129419075139186	1.10325305617142	CA3	down
PPP1R12C	0.4339563	6.215950725	4.30214650961762	9.96196364824524e-05	0.00129419075139186	1.10276440067411	PPP1R12C	stable
SNX10	1.04037446666667	6.60106095	4.30102357375829	9.99695399433988e-05	0.00129787005793094	1.09943463564434	SNX10	up
KDELR3	-0.489745166666667	2.512455025	-4.29810398820841	0.000100884905892151	0.00130888076904477	1.09077888793489	KDELR3	stable
KLC3	-1.5174395	6.352438375	-4.29736828840957	0.000101116856172512	0.00131096580808152	1.08859808768196	KLC3	down
LINC00570	-0.550581	2.49642095	-4.2971672103025	0.000101180342415006	0.00131096580808152	1.08800206531041	LINC00570	down
UBN2	0.830602999999999	5.23826615	4.29665957597075	0.000101340790814786	0.00131217107787528	1.08649741516679	UBN2	up
ATP6V0E1	0.837156699999999	9.937695925	4.29560542469997	0.000101674772102069	0.00131562017279146	1.08337307496544	ATP6V0E1	up
ZNF586	0.455545699999999	6.491597575	4.29499415849875	0.000101868928939087	0.00131725662862696	1.08156150694429	ZNF586	stable
ENG	-0.498809966666665	5.882772025	-4.29466263888204	0.000101974381222957	0.00131737784348193	1.08057904470023	ENG	stable
SLC35A2	0.606465333333332	5.711811	4.29442080192247	0.00010205137386084	0.00131737784348193	1.07986237574821	SLC35A2	up
JADE3	-0.475731333333333	3.9917406	-4.29432659137359	0.000102081382661258	0.00131737784348193	1.07958319262283	JADE3	stable
TM6SF1	0.903793433333333	7.299528275	4.29311826999875	0.000102467033701545	0.0013213546944671	1.0760026593226	TM6SF1	up
ZNF589	0.497987166666667	5.513298175	4.29293598021048	0.000102525337271739	0.0013213546944671	1.07546252525599	ZNF589	stable
TLX2	-0.516814599999999	4.56814925	-4.2919419376216	0.000102843842810362	0.00132458241226502	1.0725172750987	TLX2	down
NR1I3	-0.351620333333333	2.68175985	-4.28979770936685	0.000103534180738107	0.00133259172707957	1.06616499880788	NR1I3	stable
YIPF1	0.682416799999999	7.2619777	4.28851932045923	0.000103947912934605	0.00133630166564237	1.06237833175074	YIPF1	up
STX1B	-0.3114063	3.003868475	-4.28848281410529	0.000103959751389062	0.00133630166564237	1.06227020382125	STX1B	stable
RAB3GAP2	0.355754133333334	6.7202303	4.28765163072669	0.000104229648298084	0.00133888659110826	1.05980841969118	RAB3GAP2	stable
FZD1	0.616313666666667	4.72805915	4.28642804018086	0.000104628211732296	0.00134311980773233	1.05618473344303	FZD1	up
SLC39A3	-0.311156133333333	6.5074991	-4.28583712797405	0.000104821224087124	0.00134471050887246	1.05443487350366	SLC39A3	stable
CD74	0.848226866666664	10.37072065	4.28520173866159	0.000105029152423616	0.00134649033947035	1.05255340418946	CD74	up
SUGT1	-0.5651116	6.276348	-4.28345022690496	0.000105604416010014	0.00135291303301975	1.04736749022876	SUGT1	down
UROC1	-0.473448699999999	4.592663575	-4.28306605695119	0.000105731003260779	0.00135291303301975	1.04623013699566	UROC1	stable
LTBR	0.752440333333334	7.91759065	4.28253421077967	0.000105906495831195	0.00135291303301975	1.04465564404555	LTBR	up
GATAD1	0.574877266666666	6.50126505	4.28206772366697	0.000106060656249053	0.00135291303301975	1.04327470189805	GATAD1	up
TNFSF10	1.2772871	10.154427325	4.28204213915129	0.000106069117526944	0.00135291303301975	1.04319896565778	TNFSF10	up
RTFDC1	0.412550633333332	7.765781675	4.28191587655545	0.000106110884590061	0.00135291303301975	1.04282520086732	RTFDC1	stable
EFHD2	0.846969433333333	8.557049975	4.28186959582505	0.00010612619805903	0.00135291303301975	1.04268820085104	EFHD2	up
FAM229B	-0.364487933333333	3.10745355	-4.28180319626771	0.000106148172261032	0.00135291303301975	1.04249164613437	FAM229B	stable
TNFSF13B	1.2104991	9.647455925	4.2817801230562	0.000106155809127031	0.00135291303301975	1.04242334551486	TNFSF13B	up
IRF1	0.8667496	10.2788135	4.28149866811704	0.000106249009464333	0.00135321464213704	1.04159020219482	IRF1	up
LPCAT1	0.673408000000001	8.680243	4.27979032177625	0.000106816425187152	0.00135955163542654	1.03653371220699	LPCAT1	up
ARPC1A	0.545082466666666	7.08254085	4.27743213523257	0.000107604548025094	0.00136868765301722	1.02955501379145	ARPC1A	up
WDR13	-0.377753733333334	7.4883683	-4.27684550975196	0.000107801483256004	0.00137029697298831	1.02781920693476	WDR13	stable
ABCC4	-0.691929533333333	3.51776745	-4.27646682383493	0.000107928798374572	0.00137101980755062	1.02669873411788	ABCC4	down
MYOZ2	-0.286575466666667	1.9151635	-4.2759267186825	0.00010811063725224	0.00137243386273048	1.02510071099169	MYOZ2	stable
CRISP2	-0.679834633333334	2.732484125	-4.27494771448263	0.000108441004950804	0.00137573037636741	1.02220429817389	CRISP2	down
BTBD7	0.678228699999999	6.093135125	4.27463765712196	0.000108545840180269	0.0013761632545591	1.02128703602544	BTBD7	up
LOC100134368	-0.422482966666666	2.917603875	-4.27406968493321	0.000108738137323364	0.00137770370472005	1.01960683279491	LOC100134368	stable
GLTSCR1L	0.527983599999999	7.7151039	4.27384223677239	0.000108815237261379	0.00137778356040579	1.0189340078919	GLTSCR1L	up
PMM1	0.334693699999999	5.676205875	4.27283001192968	0.00010915900752365	0.00138123761080478	1.01593986136908	PMM1	stable
FAAH	-0.419158233333334	3.935000125	-4.2717990331541	0.000109510237616224	0.00138452811589344	1.01289051392864	FAAH	stable
SARDH	-0.379189133333333	3.78145565	-4.27164929054673	0.000109561343120903	0.00138452811589344	1.01244764001456	SARDH	stable
ZNF384	0.391457166666667	4.449175775	4.27132054151156	0.000109673623292076	0.00138504762030311	1.01147536285325	ZNF384	stable
ITGA9	-0.319823	4.32249235	-4.27069393660706	0.000109887943867678	0.00138685426433779	1.00962225289924	ITGA9	stable
SAP30BP	0.343333099999999	6.373032125	4.26936436946038	0.000110344057910107	0.00139170817303214	1.0056905527466	SAP30BP	stable
ZMIZ1	0.833878233333333	5.559229675	4.26868755811843	0.000110576950951113	0.00139340766850018	1.00368931137022	ZMIZ1	up
TNFSF12-TNFSF13	0.857574599999999	9.03489515	4.26840279944007	0.00011067508081757	0.00139340766850018	1.00284735330256	TNFSF12-TNFSF13	up
TGOLN2	0.537234066666666	5.30510595	4.26834907133679	0.000110693605441719	0.00139340766850018	1.00268849550329	TGOLN2	up
DNM2	0.371170433333333	9.305841325	4.26777325734633	0.000110892327533065	0.00139500684299999	1.00098603429738	DNM2	stable
PPP2R4	-0.423331066666666	6.5646434	-4.26742498832358	0.000111012689517852	0.00139551800865031	0.999956378166732	PPP2R4	stable
C1orf116	-0.963656933333332	4.9457796	-4.26724085357879	0.000111076378161417	0.00139551800865031	0.999411997196706	C1orf116	down
ALDH2	0.962445600000001	7.8831485	4.26638559123846	0.00011137266506499	0.00139833230728189	0.996883591992836	ALDH2	up
NAMPT	1.1319522	10.18021365	4.26617975235734	0.000111444088617964	0.00139833230728189	0.996275100581579	NAMPT	up
CAPN12	-0.6542172	5.2882525	-4.26566171921638	0.000111624037786392	0.00139968775732022	0.994743763708881	CAPN12	down
ABCC10	0.461723700000001	5.591008275	4.26487925380709	0.000111896381048735	0.0014021992733995	0.992430881794109	ABCC10	stable
RHPN2	-0.301374566666667	2.624892775	-4.26448941007535	0.000112032311379225	0.00140222700679619	0.991278606028378	RHPN2	stable
FAM204A	-0.464413033333333	5.038802325	-4.26429927799124	0.000112098664951977	0.00140222700679619	0.990716639854188	FAM204A	stable
CSNK1D	0.5272975	7.550393825	4.26425319311162	0.000112114753742093	0.00140222700679619	0.990580429946047	CSNK1D	up
HNRNPH2	0.684321966666666	8.501215975	4.26387247919	0.000112247751899391	0.00140298876025308	0.989455201181926	HNRNPH2	up
SAR1A	0.613625533333332	7.05075345	4.2625876443264	0.000112697733251231	0.00140770897740835	0.985658053725428	SAR1A	up
DDX27	0.587533466666666	6.417898	4.26191674907072	0.000112933397324138	0.00140974781611613	0.983675489024606	DDX27	up
IBA57	-0.5466284	4.9589766	-4.2590800905737	0.000113935156191199	0.00142134107348521	0.975294170178286	IBA57	down
MFHAS1	-0.474009733333332	6.220569	-4.25718034726607	0.00011461089284982	0.00142885495563763	0.969682279942394	MFHAS1	stable
TRIM27	0.437089766666665	8.307954825	4.25692687161448	0.000114701349319229	0.00142906719532748	0.968933577861072	TRIM27	stable
PPP1CA	0.466306366666667	10.129603675	4.25654578684514	0.000114837476187901	0.00142984780812075	0.967807982848526	PPP1CA	stable
FAM32A	0.581457699999999	8.056378275	4.25592914980988	0.000115058078705054	0.00143020528992661	0.96598672705211	FAM32A	up
ELMO1	0.4695596	7.2152986	4.25585889329152	0.000115083239293629	0.00143020528992661	0.965779228664737	ELMO1	stable
CHST6	-0.377214166666666	3.218400275	-4.25584934362351	0.00011508665967962	0.00143020528992661	0.965751024396468	CHST6	stable
CCL4L1	1.00372723333333	6.062160625	4.25455675091239	0.000115550542443972	0.00143505367358145	0.961933664091685	CCL4L1	up
SNX8	-0.533499866666667	4.6486092	-4.2532052173043	0.000116037530578648	0.00144018264195859	0.957942705050805	SNX8	down
SPANXN5	-0.2464222	2.05530425	-4.2529102724519	0.000116144072013676	0.00144058622400136	0.957071822795371	SPANXN5	stable
LENG8	0.411096433333334	7.589085625	4.25262014840256	0.000116248965254648	0.00144096886166923	0.956215197202318	LENG8	stable
AOC2	0.5898675	6.117657225	4.25237982505198	0.000116335923294696	0.00144112883719801	0.955505630817419	AOC2	up
LGALS3	-0.785529666666665	11.10811375	-4.2519950323941	0.000116475288070355	0.0014419373925809	0.954369543387953	LGALS3	down
LHPP	-0.564461266666666	6.27941075	-4.25098555719212	0.000116841676663638	0.00144555363607823	0.951389286731678	LHPP	down
TMEM185A	0.464009366666668	5.825528725	4.24979377926702	0.00011727568083634	0.00145000128637612	0.947871165940864	TMEM185A	stable
SEMA6C	-0.368588033333334	2.293386675	-4.24803009818274	0.000117920842337671	0.00145665965133724	0.942665477059135	SEMA6C	stable
TMEM251	0.675946300000001	6.547051525	4.24791270552003	0.000117963907841709	0.00145665965133724	0.942319009455284	TMEM251	up
LRRC47	0.551631633333334	8.417112825	4.24610818043802	0.000118627833649984	0.00146392915070536	0.936993669924425	LRRC47	up
SETX	0.717363166666666	7.997772475	4.2447812414939	0.000119118371261172	0.0014690510919605	0.933078284731557	SETX	up
ZNF44	0.495611333333333	5.8681464	4.24422404493168	0.000119324943462474	0.00147066670343459	0.931434309200381	ZNF44	stable
BEX1	-0.827936933333333	4.2960324	-4.24380426002378	0.000119480803358392	0.00147165564187194	0.930195812838154	BEX1	down
PRKAG2	0.826196866666667	5.94139605	4.2417329393363	0.00012025276877718	0.00148022715570696	0.924085453417222	PRKAG2	up
KRTAP13-1	-0.3527961	2.583082025	-4.24042358879943	0.000120743263613612	0.00148481297557093	0.920223478409636	KRTAP13-1	stable
RACGAP1	-0.514678666666666	5.3841848	-4.24033129390433	0.000120777911737772	0.00148481297557093	0.919951268540031	RACGAP1	down
LILRA1	0.591309966666667	6.823733675	4.23892319403683	0.000121307727230219	0.0014903848987546	0.915798570467654	LILRA1	up
MT1G	-0.6187845	6.813873125	-4.23822383109651	0.000121571714125694	0.00149268588555213	0.913736239557368	MT1G	down
TM2D3	0.604680799999999	7.4823189	4.23726736145862	0.000121933658718552	0.00149586861152657	0.910915944427636	TM2D3	up
PKN2	1.07819376666667	6.090070425	4.23713280658248	0.000121984660936882	0.00149586861152657	0.910519208552803	PKN2	up
PLCL2	-0.566057866666667	7.5123599	-4.23657670367273	0.000122195669406786	0.001497512545545	0.908879586739291	PLCL2	down
CRHR1	-0.503226666666666	3.2156886	-4.23637021199906	0.00012227411158593	0.0014975308279256	0.908270784640439	CRHR1	down
HLA-DPA1	0.912428566666668	12.159024525	4.23548415604014	0.000122611265463484	0.00149968546797235	0.905658542940325	HLA-DPA1	up
PGAM1	0.564298099999999	9.709017375	4.23543507850436	0.00012262996649996	0.00149968546797235	0.905513860227738	PGAM1	up
HDAC4	0.626818933333333	7.2585494	4.23530060453502	0.000122681222188581	0.00149968546797235	0.905117428392528	HDAC4	up
PLEK	0.8195249	8.923763875	4.23460772041565	0.000122945651473104	0.00150197446535975	0.90307486899028	PLEK	up
EPB42	-1.5879646	9.35589915	-4.23385688195924	0.000123232826361339	0.00150453828972273	0.90086160969152	EPB42	down
RASD1	-0.872177766666667	3.866093775	-4.23207971931569	0.000123915153451419	0.00151192025161007	0.895623635283844	RASD1	down
TMEM9B	-0.501527933333334	7.46890685	-4.23015136207942	0.000124659702480536	0.00151913679512598	0.889940985243221	TMEM9B	down
DMTN	-1.2213904	8.6082357	-4.23010679519237	0.000124676961519589	0.00151913679512598	0.889809663411187	DMTN	down
IFNAR1	0.713947533333333	7.05240395	4.2299420161916	0.000124740794337975	0.00151913679512598	0.889324126356173	IFNAR1	up
LILRA6	0.998094833333334	9.669009825	4.2293496282399	0.000124970539806882	0.00152098291130815	0.887578658580944	LILRA6	up
GATA1	-0.715439733333332	7.056016	-4.22802150656157	0.000125487126535238	0.00152631560593891	0.883665696140752	GATA1	down
BPTF	0.649141066666666	5.882073	4.22614467233656	0.000126220696227329	0.00153427918131171	0.878136899990576	BPTF	up
ARHGAP4	-0.2926023	8.158520975	-4.22518305858457	0.000126598167563326	0.0015372417943253	0.875304534208712	ARHGAP4	stable
UBR5	0.612879866666667	6.9919736	4.22512141259263	0.000126622403591977	0.0015372417943253	0.875122968713185	UBR5	up
RGS16	-0.482053366666667	4.190596975	-4.22480612270239	0.000126746430164153	0.00153778820288315	0.874194363588424	RGS16	stable
ATHL1	0.399199100000001	6.332177625	4.22416615893549	0.000126998539414443	0.00153908623707701	0.872309597111755	ATHL1	stable
PTK7	-0.4831438	3.97740345	-4.22413307192214	0.000127011587109896	0.00153908623707701	0.872212155057376	PTK7	stable
LOC102724788	-0.519075266666667	7.34326875	-4.22385758360677	0.000127120275335758	0.00153944472825711	0.871400846699087	LOC102724788	down
S100A4	0.651734633333332	11.774853675	4.22265581235736	0.000127595472045497	0.00154423848350586	0.867861888995425	S100A4	up
FBXL5	0.888516500000001	10.989328875	4.22206024132451	0.000127831610988991	0.00154613485485193	0.866108204038164	FBXL5	up
AFF1	-0.477232933333334	3.9168509	-4.22098169381282	0.000128260332131056	0.00155035672273446	0.86293261603597	AFF1	stable
MDK	-0.313326533333334	5.4352447	-4.22052746540936	0.000128441306938993	0.00155086691696023	0.861595316170336	MDK	stable
ZNF137P	0.614180533333333	4.8580231	4.22047576254553	0.000128461922313339	0.00155086691696023	0.861443100596881	ZNF137P	up
PLEKHA1	0.7677451	6.205345125	4.21955599909247	0.000128829197812617	0.00155433665135234	0.858735395377217	PLEKHA1	up
RPL34	-0.401542266666666	5.6675744	-4.21847070686066	0.0001292638895884	0.00155861496609656	0.855540680058113	RPL34	stable
PCDHGA4	-0.360310500000001	2.798079925	-4.21800971856169	0.00012944896191633	0.00155973760437711	0.85418378991731	PCDHGA4	stable
ISG20L2	0.521373133333334	6.65663075	4.21758993725126	0.000129617715863828	0.00155973760437711	0.852948239713453	ISG20L2	up
PPP1R3B	1.02677476666667	8.087213675	4.21747817959186	0.000129662679112483	0.00155973760437711	0.852619309293731	PPP1R3B	up
NUDT19	0.530263533333333	7.07125915	4.21744114368323	0.000129677583057508	0.00155973760437711	0.852510304200591	NUDT19	up
CTSZ	0.810487433333333	8.199284175	4.2159328472758	0.00013028597231288	0.00156608728053178	0.848071359075097	CTSZ	up
TRIB1	0.912820599999999	7.34211115	4.21550485371652	0.000130459115324955	0.00156634626043238	0.846811877502564	TRIB1	up
CBX2	-0.440265033333333	3.470834125	-4.2154816956637	0.000130468490219459	0.00156634626043238	0.846743730359989	CBX2	stable
MTCH1	0.340992266666666	8.7786876	4.2149041685556	0.000130702498773172	0.00156818824206208	0.845044289589049	MTCH1	stable
LOC100293612	-0.541981399999999	4.14640615	-4.21418347244455	0.000130995092574481	0.00157073043536166	0.842923683523932	LOC100293612	down
PTPN12	0.793839166666666	9.098519875	4.21367421038334	0.000131202232037956	0.00157224546655829	0.841425294259125	PTPN12	up
TRANK1	0.673986966666667	6.771742025	4.21253733579879	0.00013166580319565	0.00157682965907111	0.838080548674706	TRANK1	up
PANK4	0.388254366666666	6.320292275	4.2121534286377	0.00013182270558449	0.00157773780650661	0.836951152199592	PANK4	stable
CERS2	0.412746666666667	8.9116564	4.21080114144125	0.00013237683823031	0.00158258844526505	0.832973246211502	CERS2	stable
PCDH20	-0.251089666666667	2.04673405	-4.2107675626505	0.000132390626837855	0.00158258844526505	0.832874476685229	PCDH20	stable
PPIF	0.4207461	5.686355075	4.20915041399614	0.000133056345256624	0.00158935303555434	0.82811811478933	PPIF	stable
FAM49A	0.656308499999999	6.368363875	4.20899655648523	0.000133119852420408	0.00158935303555434	0.827665625546692	FAM49A	up
LGALSL	1.25023586666667	6.6341807	4.20766382311386	0.000133671198630605	0.00159495720205408	0.82374637435696	LGALSL	up
IFRD1	0.900675166666666	7.937964275	4.20718998974457	0.000133867757885977	0.00159632379670282	0.822353059332266	IFRD1	up
AKAP8	0.518349633333334	6.800926425	4.20609446423368	0.000134323292678639	0.00160077501458603	0.819131881154423	AKAP8	up
LRRK2	1.1816822	8.80150185	4.20353642804532	0.000135392856322583	0.00161253389038787	0.811611745048949	LRRK2	up
SERPINB3	-0.763444566666667	4.738492775	-4.20277305263769	0.000135713644707153	0.00161536589580789	0.809367912073393	SERPINB3	down
TRAV17	0.899169600000001	4.7488652	4.20210549431049	0.000135994776125526	0.00161687396372313	0.80740584959161	TRAV17	up
BCL11B	0.820627533333333	8.19651865	4.20207766253405	0.000136006509357935	0.00161687396372313	0.80732405010683	BCL11B	up
PAFAH1B1	0.537501333333332	8.6857433	4.20117085778476	0.000136389337979234	0.00162043522980089	0.804659004554305	PAFAH1B1	up
ZNF766	0.527836033333332	6.505195725	4.20084113937016	0.000136528796685318	0.00162110244801279	0.803690037109975	ZNF766	up
HLA-DRB1	1.10989753333333	10.77106165	4.20061828590878	0.000136623134240867	0.00162123342406189	0.803035138226769	HLA-DRB1	up
FCGR2A	0.895296433333333	8.763544325	4.19968816373419	0.000137017557366175	0.00162406850096467	0.800301936670674	FCGR2A	up
MAP3K8	0.959355666666666	5.41597855	4.19954994939762	0.000137076262587146	0.00162406850096467	0.799895808377716	MAP3K8	up
SMPDL3A	1.1231359	4.761966925	4.19946488114088	0.000137112406715223	0.00162406850096467	0.799645846839418	SMPDL3A	up
GPAT3	0.977431133333334	6.15719865	4.19890383920188	0.000137351017333202	0.00162590519970891	0.797997350572515	GPAT3	up
OAT	-0.6700012	7.8344626	-4.19793972190052	0.000137762002005295	0.00162977891855626	0.795164707960693	OAT	down
SERPINA9	-0.4582864	3.076168	-4.19611571276366	0.000138542826185193	0.00163802061992104	0.789806338127067	SERPINA9	stable
VAPA	0.713864199999998	5.39676745	4.19501097255137	0.000139017842164969	0.00164263887454308	0.786561397830204	VAPA	up
FCMR	0.780916466666667	8.26309925	4.19410090560453	0.000139410345637575	0.00164627714590585	0.783888519602716	FCMR	up
CAST	0.559972333333332	6.05481665	4.19373959821248	0.00013956647376078	0.00164712137408038	0.782827417999195	CAST	up
KALRN	-0.231458533333333	2.521156	-4.19136534000765	0.000140596688952734	0.00165731735648989	0.775855493015988	KALRN	stable
SF3A3	0.506462066666667	6.53476655	4.19135604278147	0.000140600737658127	0.00165731735648989	0.775828195075806	SF3A3	up
RC3H1	0.618073133333333	8.37100005	4.19105205445332	0.000140733179500519	0.00165787433792955	0.77493565640779	RC3H1	up
FLNA	0.573694699999999	9.535406125	4.19055415527239	0.000140950367463959	0.00165942837339147	0.773473831735258	FLNA	up
RIPK1	0.3523117	6.404979375	4.18913569775109	0.000141570904833941	0.00166572634762595	0.769309634032961	RIPK1	stable
RPP14	0.372034299999999	3.744680625	4.18784818811448	0.000142136462306887	0.00167137020722316	0.76553034103658	RPP14	stable
C10orf76	0.314572933333334	6.5190128	4.18710951399835	0.000142461929845146	0.00167418575888671	0.763362278587445	C10orf76	stable
QPRT	-0.553470199999999	5.42779465	-4.18595672286539	0.00014297131443852	0.00167854407971057	0.759979052102924	QPRT	down
PRKAR1A	0.609493966666665	8.243951175	4.18587995941699	0.000143005296961108	0.00167854407971057	0.759753778707227	PRKAR1A	up
MAN1B1	0.557385533333334	6.77797995	4.18421443949186	0.000143744550951727	0.00168620416279178	0.754866469796725	MAN1B1	up
CD48	0.689667400000001	10.25784835	4.18185985867198	0.000144796011908173	0.00169751517334033	0.747958480973433	CD48	up
LAMTOR5P1	-0.298074933333333	2.4382204	-4.17994864913588	0.000145654992399553	0.00170593581650487	0.742352401440005	LAMTOR5P1	stable
YTHDC2	0.785077666666667	6.61824885	4.17987187619259	0.000145689601101233	0.00170593581650487	0.742127227297346	YTHDC2	up
TOMM40	-0.4748253	6.311355325	-4.17874151911739	0.000146200087214267	0.00171088388290851	0.738812091694204	TOMM40	stable
MXD3	0.911607066666666	7.512685	4.17760100216551	0.000146716929283728	0.00171508779061299	0.73546751686952	MXD3	up
ARPC3	0.467718866666667	10.94149595	4.17755991330236	0.000146735582517374	0.00171508779061299	0.735347030171291	ARPC3	stable
NPC2	0.847140733333332	10.04811465	4.17701564412396	0.000146982884307009	0.00171694712574953	0.733751089550509	NPC2	up
PI3	1.3598466	8.01674545	4.17588559165783	0.00014749764936976	0.00172192666729748	0.73043773978728	PI3	up
PACSIN2	0.568140599999999	6.67122625	4.17469153767381	0.000148043478515893	0.00172726267110179	0.726937119743967	PACSIN2	up
ADCY6	-0.85848	3.7546882	-4.17347293390436	0.000148602560353638	0.00173274681069032	0.723364934214763	ADCY6	down
TIMM17A	-0.3068594	2.91393085	-4.17317953767706	0.000148737474444805	0.00173328143123973	0.722504941134071	TIMM17A	stable
POLR2C	0.310236899999999	7.723657175	4.1724663427606	0.000149065925169949	0.00173486949182142	0.720414547937703	POLR2C	stable
TRPT1	0.657434533333333	4.9944866	4.17244771996532	0.000149074511072588	0.00173486949182142	0.720359965922166	TRPT1	up
C10orf25	-0.450316666666666	4.5722952	-4.17230313349034	0.000149141188007669	0.00173486949182142	0.719936197088062	C10orf25	stable
C6orf47	0.417078533333334	5.9572232	4.17139660215979	0.000149559903594311	0.00173870088640913	0.71727937457289	C6orf47	stable
FBXO9	-0.906624733333334	9.12854125	-4.17012592005182	0.000150148745589125	0.00174450432114028	0.713555699027347	FBXO9	down
JADE2	0.452183266666666	6.76004305	4.16977779391569	0.000150310463450578	0.00174534124654636	0.712535609683103	JADE2	stable
MIA3	0.459625833333333	6.917218075	4.16915760116573	0.00015059898745199	0.00174764871484984	0.710718386310057	MIA3	stable
NR5A2	-0.3153373	2.173086525	-4.16840339307144	0.000150950585219032	0.00174997769336074	0.708508629473362	NR5A2	stable
NOP2	0.425574633333332	5.673940475	4.16834138977774	0.000150979525571794	0.00174997769336074	0.708326972854684	NOP2	stable
FCGR2B	0.843018	7.1871049	4.16740629579941	0.000151416641925199	0.00175399956458708	0.705587473797717	FCGR2B	up
CNN3	-1.3854047	2.882433475	-4.16640242317314	0.000151887282515873	0.00175840476207103	0.70264674831819	CNN3	down
ABLIM1	0.802715500000001	8.874069225	4.16517670019641	0.000152463865973483	0.00176403049685491	0.699056519395236	ABLIM1	up
CIB1	0.4128408	8.5219206	4.16381115992024	0.000153108732585821	0.00177043912350128	0.695057249172541	CIB1	stable
KCTD7	0.5344889	6.069137575	4.16114813820408	0.000154373982687136	0.00178400954695627	0.687259530977262	KCTD7	up
ETS1	0.7289148	10.8075962	4.15954658203366	0.000155139812765282	0.00179179578410988	0.682570894293527	ETS1	up
ARHGAP8	-0.615515966666667	4.849672925	-4.1587890164531	0.000155503353362499	0.00179492927626785	0.680353332837867	ARHGAP8	down
ADAT1	0.425820899999999	6.358878775	4.15844143067833	0.000155670430589351	0.00179501373752688	0.679335926438524	ADAT1	stable
TTC36	-0.499021666666667	3.36450495	-4.15839004892181	0.000155695143566383	0.00179501373752688	0.679185531532488	TTC36	stable
FBXL3	0.698167833333332	9.254969475	4.15773281084263	0.000156011591481061	0.00179759714731375	0.677261854463114	FBXL3	up
SNORA70C	-0.392737233333333	4.399447075	-4.15639183266082	0.0001566591930637	0.0018039908616643	0.673337306821479	SNORA70C	stable
DUSP26	-0.522894600000001	4.91790825	-4.15582963855756	0.000156931473496051	0.00180605760242854	0.671692122456254	DUSP26	down
IQSEC1	0.588612966666666	8.977028525	4.15247280425086	0.000158566871496522	0.00182380016914529	0.661870651681724	IQSEC1	up
PTPN1	0.442169433333333	8.713363675	4.15122469828535	0.000159179155423715	0.00182916085351189	0.658219734373626	PTPN1	stable
TARM1	-0.477812433333334	3.170525675	-4.15113971719966	0.000159220928310423	0.00182916085351189	0.657971166519088	TARM1	stable
OSGEPL1	0.6549633	5.486670875	4.15041998289328	0.000159575146029683	0.00183214862353018	0.655866040625703	OSGEPL1	up
WDFY4	0.632320099999998	7.070632275	4.1493187189397	0.000160118620737016	0.00183730452721879	0.65264527432014	WDFY4	up
SPTY2D1	0.388436066666666	4.77059515	4.1467925419555	0.000161372114337985	0.0018505672302467	0.645258486455985	SPTY2D1	stable
IER5	0.692601099999999	7.056331725	4.14660685351066	0.000161464629616099	0.0018505672302467	0.644715586376504	IER5	up
MAFG	-0.363670933333333	7.2492111	-4.14386211586306	0.000162838179138878	0.00186521118553366	0.636691892026656	MAFG	stable
ELMO2	0.331062300000001	7.604865525	4.14366446272625	0.00016293752899804	0.00186525132460639	0.636114174614757	ELMO2	stable
TRABD	0.434260733333333	6.85621515	4.14345808739448	0.000163041326074088	0.00186534229672418	0.635510975022888	TRABD	stable
ABCC5	0.727911133333334	6.83720135	4.14235659431295	0.000163596415767503	0.00187059332975992	0.632291704070441	ABCC5	up
EGFL7	-0.844321466666668	5.1146786	-4.14183010159311	0.000163862388061348	0.00187253431242624	0.630753075176989	EGFL7	down
TMEM169	0.351283766666666	4.959755825	4.14045544861307	0.000164558819491018	0.0018790098771793	0.626736142327691	TMEM169	stable
ADAM30	-0.389714666666667	2.8260627	-4.14033070665768	0.000164622159220528	0.0018790098771793	0.626371654976047	ADAM30	stable
SPATA9	-0.233297033333333	1.849943025	-4.13974298509587	0.000164920904009317	0.00188131636162094	0.624654432653028	SPATA9	stable
SRRM2	0.399285299999999	8.240474475	4.13875407158654	0.000165424771212339	0.00188453465301417	0.621765216902199	SRRM2	stable
HPGDS	-0.3961977	3.579208325	-4.13866184161721	0.000165471840241065	0.00188453465301417	0.621495771407284	HPGDS	stable
HPD	-0.3820054	3.18258415	-4.13861933640704	0.000165493536920057	0.00188453465301417	0.621371595258086	HPD	stable
SLC31A2	1.00931336666667	9.261398525	4.13836472152219	0.000165623562495494	0.00188491236826012	0.620627765514823	SLC31A2	up
GIT2	0.641248133333333	6.4261809	4.13656768231137	0.000166544100671833	0.00189428097204824	0.615378434057813	GIT2	up
CCDC115	0.520778233333332	6.589012275	4.13618635991433	0.000166740074177596	0.00189540221002932	0.614264671164512	CCDC115	up
FGL2	1.19217056666667	9.168797725	4.13557580124923	0.000167054327290626	0.00189727245407099	0.612481443209139	FGL2	up
CTSG	-1.65636373333333	4.6678843	-4.13542340291192	0.000167132856295904	0.00189727245407099	0.612036357590235	CTSG	down
RBL2	0.664354266666665	9.2593447	4.13505922854455	0.000167320656580843	0.00189727245407099	0.610972798111246	RBL2	up
GPR107	0.4674491	6.283785625	4.1349281189691	0.000167388318507004	0.00189727245407099	0.610589906067011	GPR107	stable
PQLC3	0.803621966666665	8.322232675	4.13492087809352	0.00016739205609372	0.00189727245407099	0.610568759976368	PQLC3	up
ND4	0.789297999999999	12.2218205	4.13446474677288	0.000167627665369777	0.00189883701732318	0.609236714368549	ND4	up
CCDC183	-0.414945033333333	2.979654925	-4.13288855606519	0.000168444317772085	0.0019051883348789	0.604634202252053	CCDC183	stable
RILPL2	0.7343394	7.34100535	4.13286822564992	0.000168454876597594	0.0019051883348789	0.604574841606961	RILPL2	up
PPFIBP1	-0.345483066666666	2.3357289	-4.13281591554119	0.000168482047393586	0.0019051883348789	0.604422107353733	PPFIBP1	stable
ZNF407	0.332377733333333	6.6436988	4.13038045858421	0.000169751804100673	0.00191843197421789	0.597311961077597	ZNF407	stable
WRB	0.679838533333333	6.4907889	4.12953800227782	0.000170193195614423	0.00192230399294968	0.594852862700253	WRB	up
MYO10	-0.261496333333333	2.13076005	-4.12825358896492	0.000170868295714538	0.00192880968845744	0.591104098435863	MYO10	stable
ARID4A	0.789248733333334	6.31494795	4.12747516708849	0.000171278710486133	0.00193232173030182	0.588832379966377	ARID4A	up
TAF4	0.680771299999999	6.982280475	4.12696624602185	0.000171547552697511	0.00193423344324812	0.58734725664515	TAF4	up
CD1E	0.521080066666666	3.21039855	4.12652317003905	0.000171781946291818	0.00193575475204694	0.586054341457587	CD1E	up
NBPF8	0.639105966666666	6.576551375	4.12574188610808	0.00017219601696887	0.00193929785082823	0.583774657463988	NBPF8	up
POGLUT1	0.471701899999999	7.237653025	4.12408088408785	0.000173079560030794	0.001948121062903	0.578928652233413	POGLUT1	stable
NCF4	1.05324166666667	8.77496825	4.12373254880132	0.000173265410624253	0.00194908563939802	0.577912477614552	NCF4	up
ATG14	-0.721481633333332	5.534192975	-4.12246511865698	0.000173943276113676	0.00195558064497299	0.574215384205854	ATG14	down
TAF12	0.647656966666666	6.439753925	4.1221255535252	0.000174125325543275	0.00195594023543199	0.57322495105475	TAF12	up
KRT16P1	-0.407415166666666	3.472578825	-4.12203058841596	0.00017417627192866	0.00195594023543199	0.572947965659446	KRT16P1	stable
IGSF6	0.954423733333334	8.2246578	4.12166601004463	0.000174371993908346	0.00195617550695084	0.571884621424302	IGSF6	up
PXDN	-0.820848833333334	4.727386375	-4.12161711676973	0.000174398258288871	0.00195617550695084	0.57174202019374	PXDN	down
PCDHA7	-0.432131366666667	3.613125275	-4.12105692065392	0.000174699458281307	0.001958425205998	0.570108211430061	PCDHA7	stable
SPG11	0.722342133333332	7.8390721	4.1200737044608	0.000175229328316851	0.00196271249299849	0.567240884913303	SPG11	up
DAPP1	0.934989466666667	7.7551037	4.11984048661411	0.000175355242397698	0.00196271249299849	0.566560798827764	DAPP1	up
FUK	0.308143066666666	6.0682238	4.11973311863745	0.000175413239876142	0.00196271249299849	0.566247708544631	FUK	stable
RNF103	0.566333833333334	6.965230375	4.11958569903985	0.000175492902666214	0.00196271249299849	0.565817831168563	RNF103	up
CYSLTR1	1.01342176666667	6.656570025	4.11941318679568	0.000175586169791397	0.00196271249299849	0.565314791254986	CYSLTR1	up
BRAT1	0.357005566666667	6.472937375	4.11766002113988	0.000176536744441136	0.00197220527185359	0.560203104414868	BRAT1	stable
NUFIP2	0.546106166666666	6.765307425	4.11733347718311	0.000176714350903845	0.00197305678883518	0.559251101285117	NUFIP2	up
SLA	0.7496016	9.6377078	4.11569126108953	0.000177610189454829	0.00198192195927777	0.554463865613304	SLA	up
TTLL5	-0.386808766666666	5.266148025	-4.11504461042084	0.000177964153385024	0.00198473374729281	0.552579022895921	TTLL5	stable
SYNE1	0.616699833333333	7.752311375	4.11375332105139	0.00017867303649617	0.00199091287695209	0.54881556262702	SYNE1	up
RAB29	0.602430766666666	7.245423875	4.11366282420872	0.000178722819795247	0.00199091287695209	0.548551827794698	RAB29	up
SAA2-SAA4	-0.353925833333334	2.367326925	-4.11240631541569	0.000179415436203386	0.00199748501370372	0.54489023005943	SAA2-SAA4	stable
LRRC2	-0.3080379	2.088672475	-4.11163817922723	0.000179840136945013	0.00200065804112331	0.542652025567866	LRRC2	stable
RAD21	0.610875233333331	6.634636625	4.11147570154653	0.000179930095825809	0.00200065804112331	0.542178617980606	RAD21	up
CALHM2	0.5793865	7.838191175	4.11133352595693	0.000180008850008063	0.00200065804112331	0.541764370399912	CALHM2	up
NFRKB	0.589350433333333	5.514876325	4.11104212368689	0.000180170369031426	0.00200131024641586	0.540915349198021	NFRKB	up
PRELID1	0.7012753	9.133328175	4.11082854490617	0.000180288841504551	0.00200148382459787	0.540293087842614	PRELID1	up
EXO1	-0.443208633333333	4.036395325	-4.10987958258047	0.000180816150195753	0.00200510449371251	0.537528447451725	EXO1	stable
GPCPD1	0.562898966666666	8.395249125	4.10977635207859	0.00018087360263695	0.00200510449371251	0.537227718641186	GPCPD1	up
DNMT3B	-0.306564033333334	4.598375275	-4.10968568349673	0.000180924078462524	0.00200510449371251	0.536963587480249	DNMT3B	stable
CPXM1	-0.6292917	3.694480825	-4.10938204764834	0.000181093214524761	0.0020058366806297	0.536079068087083	CPXM1	down
S1PR1	0.773863099999999	7.531694925	4.10785268524283	0.000181947467467396	0.00201319014358143	0.531624299174506	S1PR1	up
LARP4	-0.3140902	3.57531725	-4.10782315081314	0.000181964003009081	0.00201319014358143	0.531538277139675	LARP4	stable
MFSD3	-0.400657266666667	4.30562025	-4.10742254142418	0.000182188438119759	0.00201442482038756	0.530371486444221	MFSD3	stable
GPX1	-0.594204666666666	11.7399335	-4.10725456917802	0.000182282622100739	0.00201442482038756	0.529882274464623	GPX1	down
CDKN3	-0.7939913	3.833299825	-4.10563803277285	0.00018319145941453	0.00202331951853925	0.525174599379213	CDKN3	down
SLC6A10P	-1.62984423333333	7.798760025	-4.10499010060065	0.000183556972256059	0.00202419446154791	0.523287904929787	SLC6A10P	down
TKFC	-0.3585125	4.898794325	-4.10493926773464	0.00018358567821491	0.00202419446154791	0.523139891369465	TKFC	stable
CCDC92	0.442776333333332	7.28507395	4.10484916495887	0.000183636571125182	0.00202419446154791	0.522877534748062	CCDC92	stable
KLHDC4	0.446133133333333	6.34263235	4.10476038857209	0.000183686728281877	0.00202419446154791	0.522619042541873	KLHDC4	stable
RAB31	1.09909753333333	7.63441265	4.10440112220638	0.000183889843932727	0.00202528593818608	0.521572981925429	RAB31	up
RAG2	-0.890156066666668	2.27138965	-4.10376772150966	0.000184248477487381	0.00202808802057801	0.51972882728084	RAG2	down
FBXL12	0.541865966666666	6.970363475	4.10333006015331	0.000184496680476914	0.00202967207391816	0.518454638415823	FBXL12	up
PLEKHA2	0.718837033333332	7.022000275	4.10309614318988	0.000184629471028382	0.00202998538739171	0.517773645221363	PLEKHA2	up
SOS2	0.653974133333333	5.7121352	4.10212137214197	0.000185183833842605	0.00203493088109031	0.5149360040307	SOS2	up
HSDL2	0.682538399999999	6.597607	4.1017534604013	0.000185393490146234	0.00203608505176967	0.513865053542361	HSDL2	up
FYN	0.541688	8.6887292	4.10087278797726	0.000185896284601001	0.00204045549611962	0.511301673154273	FYN	up
PQLC2	-0.459289199999998	6.0475373	-4.09980398491622	0.000186508270020752	0.00204601885167635	0.508191002498769	PQLC2	stable
PLAUR	0.757793199999999	8.4079791	4.0996053283671	0.000186622234612306	0.00204611566636062	0.507612864249031	PLAUR	up
MRPS12	-0.529594966666666	4.600310775	-4.09913799410118	0.000186890600660615	0.00204790426771184	0.506252854656591	MRPS12	down
ANKHD1-EIF4EBP3	0.424617299999999	6.317790475	4.09747521751103	0.000187848497253454	0.00205724232135592	0.501414452768333	ANKHD1-EIF4EBP3	stable
SH3BGR	-0.484172433333333	3.231712575	-4.09720418334197	0.000188005087613928	0.00205779921825346	0.50062586503763	SH3BGR	stable
CCDC18	-0.232822866666666	2.23356995	-4.0967259911223	0.000188281673715829	0.00205966815749508	0.499234592642562	CCDC18	stable
ACTR2	0.817208033333331	9.613384125	4.09423020505867	0.000189731675165772	0.00207436411820286	0.49197433163802	ACTR2	up
KIAA0040	0.942782566666667	7.237437725	4.09402562586128	0.00018985101236597	0.00207450339789677	0.491379289835755	KIAA0040	up
FAM50B	0.510421566666667	5.709286775	4.09365986194945	0.000190064555556383	0.00207567133315532	0.490315454489578	FAM50B	up
AVL9	0.547705966666666	4.991205375	4.09301492406713	0.000190441657970013	0.0020781926636732	0.488439728519375	AVL9	up
ATPAF1	0.506522266666667	4.7697906	4.09289987791783	0.000190509003236884	0.0020781926636732	0.488105143108552	ATPAF1	up
ZFX	0.941820899999999	5.903811175	4.09149914863757	0.000191330818077396	0.00208598826364381	0.484031752926441	ZFX	up
ZNF276	0.433431466666666	6.6273119	4.09110220760056	0.000191564332093719	0.00208719424790979	0.482877533125143	ZNF276	stable
SIRPA	0.667585966666666	6.136486275	4.09094662672775	0.000191655933457418	0.00208719424790979	0.482425149742004	SIRPA	up
NFATC3	0.575879133333332	8.14399305	4.0903480994685	0.000192008726016691	0.00208986678803737	0.480684874735136	NFATC3	up
PRDM4	0.284755066666666	6.6118758	4.08972743733869	0.000192375233120505	0.00209156846454514	0.478880351313792	PRDM4	stable
LIN7C	0.604673333333332	5.994973	4.08971934014181	0.0001923800190913	0.00209156846454514	0.478856810134503	LIN7C	up
MLX	0.433440300000001	6.876201025	4.08778126802717	0.000193528885244874	0.00210288421873283	0.473222758375786	MLX	stable
FAM212A	-0.641565833333334	5.879679225	-4.08697770149876	0.000194007185567473	0.00210598998791277	0.470887082044014	FAM212A	down
TNPO3	0.534554266666666	5.8935132	4.08693750483649	0.000194031141684785	0.00210598998791277	0.470770249909262	TNPO3	up
OPRL1	0.730909033333333	6.111772675	4.08636707051104	0.000194371415473808	0.00210850731133544	0.469112326073295	OPRL1	up
LACTB	0.817179566666667	7.528537975	4.08572318340384	0.000194756202801879	0.00211150443605981	0.467241032146721	LACTB	up
PKD1L1	-0.326655933333333	3.48545325	-4.08492911137893	0.000195231761603845	0.00211491019360891	0.464933431741634	PKD1L1	stable
LOC100128751	0.563035133333332	7.56476645	4.08483585779715	0.000195287683978994	0.00211491019360891	0.464662445810286	LOC100128751	up
RAB37	0.4239294	8.23576115	4.08379117371418	0.000195915227271474	0.00211872979265715	0.461626869204742	RAB37	stable
BSPRY	-0.6187818	2.65387965	-4.0837338018592	0.000195949747413004	0.00211872979265715	0.461460171013001	BSPRY	down
PPP1R7	0.599528	6.5735048	4.0837051457358	0.000195966991767272	0.00211872979265715	0.461376908877727	PPP1R7	up
ACAA1	0.760216866666666	8.37974865	4.08192463740943	0.00019704134695155	0.00212916249473854	0.456204006037108	ACAA1	up
SDC3	-0.522285266666667	4.11321135	-4.08169833537739	0.000197178306980231	0.00212946006223212	0.455546598616194	SDC3	down
MAP2K3	-0.872522366666666	8.923927025	-4.08109378986398	0.000197544637785205	0.00213223305376477	0.453790467836411	MAP2K3	down
ULK2	0.5343852	2.8846719	4.08077686732096	0.000197736944874476	0.00213286062692484	0.452869889634814	ULK2	up
EEPD1	0.519966866666667	5.15932835	4.08063683509783	0.000197821973773153	0.00213286062692484	0.452463141593407	EEPD1	up
ATP6V0B	0.633208300000001	10.304757425	4.0802429280857	0.000198061348697309	0.00213425908471668	0.451319000901222	ATP6V0B	up
SIRT1	0.605651833333334	7.265996575	4.07886716403144	0.000198899605396815	0.00214157859793186	0.44732332126655	SIRT1	up
LRRC45	-0.3790692	5.1659816	-4.07876712153166	0.000198960696010524	0.00214157859793186	0.447032786116476	LRRC45	stable
KCNQ1	0.473291133333334	7.63693245	4.07833952367196	0.000199222013031735	0.00214320596772282	0.445791025087872	KCNQ1	stable
TRPM6	0.991731066666666	6.0739788	4.07809493728752	0.000199371636721154	0.00214354450031583	0.445080760858611	TRPM6	up
PHBP19	-0.486927166666666	2.703404325	-4.07792808054532	0.000199473772677251	0.00214354450031583	0.444596228995278	PHBP19	stable
OPA1	-0.654937366666667	4.632650575	-4.07774437267889	0.000199586282383339	0.00214356989043165	0.444062773007118	OPA1	down
PDK4	1.3572096	5.8515991	4.0770808243021	0.000199993179216647	0.00214675524585503	0.442136025883253	PDK4	up
TCL6	-0.279813666666666	2.48072135	-4.07614027251153	0.000200571321379854	0.00215177424772511	0.439405166123771	TCL6	stable
UBE2Z	0.418400599999999	7.23521085	4.07562135161169	0.00020089098946462	0.00215401627877189	0.437898609082315	UBE2Z	stable
TRRAP	0.435471133333333	3.20424985	4.07515316760425	0.000201179827681298	0.00215592545512431	0.436539422250502	TRRAP	stable
KIAA1586	-0.510732	2.9157415	-4.07437511266214	0.000201660729406031	0.00215988962849244	0.43428079131553	KIAA1586	down
AQP4	-0.2581327	2.750282175	-4.07287029303951	0.000202594006501407	0.00216869194748288	0.4299129293863	AQP4	stable
CLK3	-0.403403266666667	7.79651775	-4.07195923952185	0.000203161075208424	0.00217356662156742	0.427268848074728	CLK3	stable
DERL2	0.541782199999999	6.74927655	4.07060807904194	0.000204004924634235	0.00218139551555321	0.423347930871651	DERL2	up
NOSIP	0.551823733333332	9.442852	4.07018437203386	0.000204270246801142	0.00218303309884515	0.422118491863779	NOSIP	up
FMO4	-0.475249966666666	6.569215625	-4.06943714910477	0.000204738970426165	0.00218684143988122	0.419950460681106	FMO4	stable
MED8	0.369955999999999	6.7677066	4.06862346606685	0.00020525057362534	0.00219110335344089	0.417589787253562	MED8	stable
SOX17	-0.4910554	3.58075995	-4.06808728176756	0.000205588378989529	0.00219350627385703	0.416034306184958	SOX17	stable
VPS16	0.422728099999999	7.745599175	4.06726861649328	0.000206105195715665	0.00219715123585814	0.413659507128368	VPS16	stable
STK16	-0.483817633333334	5.935226775	-4.06718855316804	0.000206155806827859	0.00219715123585814	0.413427268679162	STK16	stable
JPH1	-0.546704466666667	2.97751695	-4.06693874043521	0.000206313800798379	0.00219763156942379	0.412702653000318	JPH1	down
C3orf70	-0.367101833333334	2.754186325	-4.06607343327217	0.00020686197505709	0.00220226526071445	0.410192855823686	C3orf70	stable
LCN6	-0.775151366666667	3.613658675	-4.06300968926218	0.000208814275948326	0.00222091000502199	0.40130835094182	LCN6	down
E2F2	-0.708334266666666	3.6530239	-4.06296709340101	0.000208841545099956	0.00222091000502199	0.401184847559547	E2F2	down
MED31	0.590684000000001	6.9450577	4.06269458996102	0.000209016079178401	0.00222155211190107	0.400394757857059	MED31	up
YIF1B	-0.390083533333332	5.65284885	-4.06234949396306	0.000209237311224861	0.00222268958173964	0.399394226872597	YIF1B	stable
USP34	0.602981066666667	6.424981	4.06212828181377	0.000209379244334348	0.00222298389197531	0.398752888914294	USP34	up
OCEL1	0.315522100000001	6.080549075	4.06104700009505	0.000210074359869108	0.00222914782846931	0.395618248536762	OCEL1	stable
CAB39	0.634335466666664	9.3193418	4.06022273500682	0.000210605756119014	0.00223356873015375	0.393228934892207	CAB39	up
FEM1B	-0.945831599999999	4.5808647	-4.05634506088214	0.00021312324923275	0.00225903679374648	0.381991368012731	FEM1B	down
HP	-1.12626513333333	5.80153435	-4.05578264789172	0.000213490804834121	0.00226170089976964	0.380361858968759	HP	down
HSDL1	0.452202433333333	5.345415225	4.05372363236354	0.000214841706790915	0.00227477391504788	0.374396972417958	HSDL1	stable
RAD54L	-0.485146333333334	3.99790985	-4.05326304818841	0.000215145027732414	0.00227674681060386	0.373062852234016	RAD54L	stable
CSAD	0.882309833333334	7.433586475	4.05300215089919	0.000215317028179429	0.00227732863336949	0.372307169874858	CSAD	up
ARAP3	0.735014600000001	5.84708405	4.05273415534631	0.00021549384748021	0.00227796076361345	0.371530948839383	ARAP3	up
S100A1	-0.4327306	4.79591165	-4.05157776377447	0.00021625843709936	0.00228409618868848	0.368181829022115	S100A1	stable
ANKRD17	0.3651511	6.899415625	4.05150144435558	0.000216308991097728	0.00228409618868848	0.367960808260252	ANKRD17	stable
RNF146	0.674902366666666	7.932635475	4.05043962522494	0.000217013533522875	0.00229029304549278	0.364885965395675	RNF146	up
KLK13	-0.4224092	2.5335051	-4.04990590191651	0.000217368513880615	0.00229279601551797	0.363340523801243	KLK13	stable
PBXIP1	0.470018666666666	6.8779164	4.04971241869976	0.000217497339309577	0.00229291209117208	0.362780297708333	PBXIP1	stable
TMEM216	0.485765833333333	6.560716775	4.04938717952432	0.000217714058083101	0.00229395413338128	0.361838600706334	TMEM216	stable
ARID4B	0.627799766666666	5.743253125	4.04699353910264	0.00021931549992166	0.00230957735063605	0.354909036960662	ARID4B	up
CD163	1.60511163333333	6.736817625	4.04487039764263	0.000220745547389862	0.00232337971755224	0.348764008926215	CD163	up
USP8	0.625880233333332	6.158051575	4.04434799386216	0.000221098801166874	0.00232583987541002	0.347252219152574	USP8	up
USP30	0.491022933333334	5.4151838	4.04377690310898	0.000221485606291096	0.00232865012643491	0.345599627841077	USP30	stable
GJC1	-0.4377456	3.2134539	-4.04240963796158	0.000222414342696522	0.00233715201037636	0.341643510433166	GJC1	stable
FDX1L	-0.2954828	4.8620664	-4.04217415052192	0.000222574682982851	0.00233757469267634	0.340962195590727	FDX1L	stable
SETDB1	0.464525033333333	6.742086775	4.04179108364614	0.000222835748261247	0.00233804250694807	0.339853938098911	SETDB1	stable
SIK2	-0.296859433333334	5.471917225	-4.04175624473945	0.000222859506211843	0.00233804250694807	0.339753147247047	SIK2	stable
COPB2	0.3821002	7.80508095	4.04050459000772	0.000223714691604015	0.0023457497916518	0.336132285396559	COPB2	stable
KDM1B	0.839311866666665	7.7099591	4.0402048515107	0.000223919959057269	0.00234663776155816	0.335265254204589	KDM1B	up
RPS27A	-0.700117133333333	5.13151565	-4.03797155950998	0.000225455140725955	0.00236145451758224	0.328806032959803	RPS27A	down
E2F1	-0.805049233333333	4.926693375	-4.03660373979994	0.000226400437139789	0.0023691428007482	0.324850713047627	E2F1	down
ALDH3B1	0.757596666666666	7.3681687	4.03655724075216	0.000226432640120839	0.0023691428007482	0.324716261865257	ALDH3B1	up
TCF19	-0.5878233	4.030133925	-4.03619702067331	0.000226682261936741	0.0023704801179747	0.323674714026773	TCF19	down
ACSL5	0.447772699999999	7.385978125	4.03554009387339	0.000227138181584642	0.00237397215457504	0.321775363518791	ACSL5	stable
SEC24D	0.821751599999999	4.1360503	4.03535721366055	0.000227265262440429	0.00237402537431733	0.321246631364784	SEC24D	up
ITIH3	-0.363369333333334	3.4766614	-4.03465269383757	0.000227755469479114	0.0023778697379469	0.319209861338553	ITIH3	stable
ZNF700	0.796094133333332	6.4993406	4.03249261927041	0.000229264870708598	0.00239234512003218	0.312966015345075	ZNF700	up
TMEM217	-0.682515933333334	3.17509535	-4.0319645686315	0.000229635334420952	0.00239492671123588	0.311439863855864	TMEM217	down
SCARF2	-0.512218099999999	3.485139925	-4.03154134182344	0.000229932677008093	0.00239674334614596	0.310216731348719	SCARF2	down
PCCB	-0.457149033333334	5.613675425	-4.03005090405389	0.000230982782432361	0.00240640039021208	0.305909775280755	PCCB	stable
CIAO1	0.746252733333332	7.62929025	4.0290485672821	0.000231691610328289	0.00241132202132279	0.303013677422349	CIAO1	up
SH3GL1	-0.395600633333334	6.936656625	-4.02903247872887	0.000231703004977833	0.00241132202132279	0.302967194518732	SH3GL1	stable
NET1	-0.956140500000001	4.131812925	-4.02827594029425	0.000232239435488124	0.00241561285624499	0.300781499509855	NET1	down
NTRK1	-0.439512066666666	3.24138045	-4.0270259731627	0.00023312838168736	0.00242356380129152	0.297170635061128	NTRK1	stable
FAM8A1	1.01602026666667	9.3794738	4.02675740570205	0.000233319811447324	0.0024242588630947	0.296394868289765	FAM8A1	up
LCE2D	-0.393577433333333	2.333774725	-4.02404305592573	0.000235263141847893	0.00244161389822722	0.288555606991987	LCE2D	stable
FBXO34	-0.3869595	5.991880575	-4.02378524487814	0.000235448536685316	0.00244161389822722	0.287811144893996	FBXO34	stable
TAX1BP1	-0.564758033333334	7.967375175	-4.02371825159533	0.000235496735546004	0.00244161389822722	0.287617696618405	TAX1BP1	down
NR2C2	0.674648099999999	8.450794075	4.02363361407758	0.000235557642403178	0.00244161389822722	0.287373301213758	NR2C2	up
HSBP1	0.6362653	6.576197275	4.02355054576278	0.000235617434914481	0.00244161389822722	0.28713343909657	HSBP1	up
ZBED6CL	0.4607794	5.01959955	4.02193142071128	0.000236785829553344	0.00245241566202109	0.282458590933281	ZBED6CL	stable
VPS35	0.5113836	8.647261	4.02134960960173	0.000237207050118519	0.00245547149061516	0.280778942137791	VPS35	up
KHNYN	-0.437850933333333	7.7753912	-4.02076234573035	0.000237632956716983	0.0024585725521899	0.279083656675232	KHNYN	stable
PPP1R3D	0.904177066666666	5.3567557	4.02051747881011	0.000237810763154379	0.0024591048149561	0.27837681767181	PPP1R3D	up
DNAJC25-GNG10	0.981783933333333	8.88847095	4.02017555463034	0.000238059262565767	0.00246036713159448	0.277389841470707	DNAJC25-GNG10	up
SORD	-0.415457433333333	5.272461325	-4.01968141335932	0.000238418834273105	0.00246187948238365	0.275963548550647	SORD	stable
HR	-0.693699466666667	4.5494187	-4.01962680911708	0.000238458600498083	0.00246187948238365	0.275805943063527	HR	down
OST4	-0.370205833333334	10.454513625	-4.01885549524605	0.000239021008442971	0.00246632137477274	0.273579779625504	OST4	stable
ZNF324	0.395515933333333	6.77590945	4.01868937180527	0.00023914230688023	0.00246632137477274	0.27310033859299	ZNF324	stable
MOV10L1	-0.240027366666666	2.338256775	-4.01849479914618	0.000239284454149855	0.00246648027659445	0.272538802372304	MOV10L1	stable
LYL1	-0.829113233333334	9.309655275	-4.01769897989542	0.000239866704000661	0.00247117306858489	0.270242190818956	LYL1	down
ANKZF1	0.409992599999999	7.47138595	4.01692586334643	0.000240433661836173	0.00247440244962586	0.268011281839918	ANKZF1	stable
BAD	-0.337781566666667	5.963297325	-4.0169247757685	0.000240434460317686	0.00247440244962586	0.268008143648838	BAD	stable
GADD45GIP1	-0.425346833333333	6.790367475	-4.01565649776529	0.000241367364265559	0.00248199452823672	0.264348792145594	GADD45GIP1	stable
FUS	0.640873933333334	10.22995035	4.01557525108246	0.000241427246387755	0.00248199452823672	0.264114388635456	FUS	up
DBNDD1	-0.418343233333333	3.857566175	-4.01501452820663	0.000241840915771439	0.00248493456273917	0.262496711302024	DBNDD1	stable
WDR34	-0.406730333333333	4.78897745	-4.01468390235795	0.000242085155326122	0.00248613150807475	0.261542905826396	WDR34	stable
PHF3	0.579311399999999	7.92362945	4.0138092385176	0.000242732442134368	0.00249146416475576	0.259019795232864	PHF3	up
BRWD3	0.380317533333333	4.48745195	4.01125440320797	0.000244632767309452	0.00250964590648879	0.251651303738027	BRWD3	stable
MAP3K4	0.535079133333334	6.60784445	4.01070753391028	0.000245041410899052	0.00251206494460449	0.250074319685477	MAP3K4	up
NFS1	0.405740833333332	6.265756625	4.01059346444615	0.000245126731915314	0.00251206494460449	0.2497453939728	NFS1	stable
ZFC3H1	0.588871033333333	8.275152575	4.01012844682707	0.000245474851824981	0.00251430846913998	0.248404531024271	ZFC3H1	up
ADGRE1	0.702310733333332	7.12219795	4.00983437817933	0.00024569524433181	0.00251524205678135	0.247556628195965	ADGRE1	up
STX12	0.658310633333333	6.901268175	4.00859931998888	0.000246622971046358	0.00252341200816675	0.243995814407242	STX12	up
NEUROG1	-0.5611179	2.962734875	-4.00832577266328	0.000246828908777628	0.00252419200931236	0.243207209890572	NEUROG1	down
DUSP22	0.379851166666667	8.170986375	4.0080097855081	0.000247067004899636	0.00252529988568898	0.242296285122366	DUSP22	stable
CRTAM	0.904209833333334	5.988255275	4.00761704581034	0.000247363244995528	0.00252700058312755	0.241164141815735	CRTAM	up
CD3EAP	-0.3738161	4.493290225	-4.0069364163751	0.0002478774550912	0.00253092505431787	0.239202216996094	CD3EAP	stable
THRB	-0.2821737	2.387010825	-4.00620002745954	0.000248434960406204	0.00253528723883856	0.237079725782391	THRB	stable
WNT9A	-0.4756073	4.331381525	-4.00308356451614	0.000250807886318665	0.00255816157004588	0.228099011754236	WNT9A	stable
MTMR10	0.562482266666666	7.5467291	4.00284778585234	0.000250988305097237	0.002558391103188	0.227419690465427	MTMR10	up
VPS33B	0.374278899999999	6.175044975	4.00271063011955	0.000251093315199069	0.002558391103188	0.227024527729957	VPS33B	stable
IARS2	0.5176969	6.766146875	4.00083330162166	0.000252534944573786	0.00257173341514937	0.221616296552124	IARS2	up
SCGN	-0.427116766666666	4.489491125	-4.00049178963329	0.000252798059663072	0.00257235842862723	0.220632582033684	SCGN	stable
RBP2	-0.262049966666666	2.701941225	-4.00033441609731	0.000252919396398827	0.00257235842862723	0.220179284698048	RBP2	stable
CLEC14A	-0.773972366666667	3.762735825	-4.00023917063739	0.000252992859174376	0.00257235842862723	0.219904944252543	CLEC14A	down
SLC9A3	-0.458127366666667	3.713930375	-3.99957824378813	0.000253503202871486	0.0025762014783718	0.218001319841145	SLC9A3	stable
SCNM1	0.544681599999999	7.2704641	3.99906759614823	0.00025389819094871	0.00257886883823217	0.216530627639751	SCNM1	up
PGGT1B	0.830438066666667	6.38098935	3.99855350685947	0.000254296444887811	0.00258156656962008	0.215050105073832	PGGT1B	up
CCDC6	-0.456112133333334	3.4850245	-3.99769273621999	0.000254964624108696	0.00258700028664199	0.212571360783199	CCDC6	stable
TRAF5	0.627095999999999	7.5239418	3.99619530499021	0.000256131080777756	0.00259643991109309	0.208259786136318	TRAF5	up
RAB8A	0.6670305	9.217154775	3.99611114731711	0.000256196790815623	0.00259643991109309	0.208017490463162	RAB8A	up
LBR	0.741550399999999	10.0391581	3.99598513766284	0.000256295209352543	0.00259643991109309	0.20765470420362	LBR	up
MARS	0.630857233333333	7.259930825	3.99518777213787	0.000256918835208703	0.00260140346097636	0.205359175116858	MARS	up
CYBB	1.20046696666667	9.038964425	3.99467350385178	0.000257321829892268	0.00260412903355873	0.203878757297398	CYBB	up
STRIP2	-0.273624666666667	2.2376885	-3.99445508057843	0.000257493178001835	0.00260450869911316	0.203250009800493	STRIP2	stable
PIP4K2A	-1.17745386666667	7.6502744	-3.99416277070666	0.000257722661840719	0.00260547569978298	0.202408597521229	PIP4K2A	down
FRMPD2	-0.342834266666666	3.9058541	-3.99087011729374	0.000260321383823827	0.00263038133468094	0.192932552546213	FRMPD2	stable
CWC25	0.301344033333333	6.358991525	3.99033061156752	0.000260749606947459	0.00263334099678489	0.191380212082496	CWC25	stable
HAGH	-1.001584	9.3323402	-3.98882422086564	0.000261948902149649	0.00264408069747631	0.187046297548153	HAGH	down
CHMP1B	0.663781399999999	7.94793725	3.98724448469888	0.00026321234338947	0.00265545640990279	0.182502128275939	CHMP1B	up
C17orf96	-0.3914514	3.39125955	-3.98573691387983	0.0002644235844172	0.00266540557808057	0.178166273017249	C17orf96	stable
GTF3C2	0.412633799999999	7.95597455	3.98567624550711	0.000264472440844437	0.00266540557808057	0.177991802380013	GTF3C2	stable
EGLN1	0.884268766666666	8.384310875	3.98544134011674	0.000264661693553856	0.00266593230758364	0.177316270269688	EGLN1	up
FBXO38	0.892165099999999	5.794208325	3.98494487632674	0.000265062104786222	0.00266858438760717	0.175888615164856	FBXO38	up
SLC9A3R1	0.5467518	8.70107125	3.98359588422308	0.000266153075197834	0.00267749047105496	0.172009778599917	SLC9A3R1	up
PYCRL	-0.416386966666667	4.732473475	-3.98351098321128	0.000266221882816471	0.00267749047105496	0.17176567678595	PYCRL	stable
ZNF101	0.553937100000001	5.229982525	3.98283253396064	0.000266772349499938	0.00268107227055383	0.169815125227024	ZNF101	up
ZNF160	0.497836366666667	4.826441675	3.9827325662681	0.000266853552646975	0.00268107227055383	0.169527728842064	ZNF160	stable
FAM63A	0.581689866666667	7.7413968	3.98152858548057	0.000267833425658607	0.00268952853289069	0.166066659536449	FAM63A	up
TAGLN2	0.744294966666666	11.203409925	3.98135814537663	0.000267972422138444	0.0026895365173988	0.16557673413924	TAGLN2	up
ACAD10	0.375154866666666	5.47357835	3.98118698544684	0.0002681120761163	0.00268955108932954	0.165084748797879	ACAD10	stable
GRM1	-0.2266134	1.89880035	-3.98062811340692	0.000268568566961981	0.0026927423398491	0.163478380468482	GRM1	stable
BASP1	1.02894093333333	10.4409619	3.98019842511815	0.000268920052517318	0.00269487803400594	0.162243392243883	BASP1	up
CEACAM3	0.783726033333332	7.338237725	3.97990617649459	0.000269159367352374	0.00269588803296168	0.161403459247423	CEACAM3	up
TRIOBP	0.403897466666666	4.9758924	3.979213711823	0.000269727234301612	0.00269890609746736	0.159413398128026	TRIOBP	stable
OTUB1	0.616042033333332	6.748600125	3.97907184542994	0.000269843717606709	0.00269890609746736	0.15900570958237	OTUB1	up
IRF9	0.858787666666666	8.67952055	3.97903163609723	0.000269876741466085	0.00269890609746736	0.158890159163399	IRF9	up
AIF1L	-0.441005733333333	4.2421462	-3.97876545930739	0.000270095450994598	0.00269970599476419	0.158125254049573	AIF1L	stable
SUMF1	0.642802666666666	7.1262555	3.97839000609702	0.000270404242223889	0.00270140500919872	0.157046362078623	SUMF1	up
KCNS1	-0.385813766666666	4.417491175	-3.97787290742083	0.000270830090723939	0.00270427111112292	0.155560514175866	KCNS1	stable
LOC100288504	-0.5419202	6.15736435	-3.97638730041189	0.00027205716398977	0.0027151304966179	0.151292191409584	LOC100288504	down
RNF31	0.5372611	6.279536525	3.97525408430945	0.000272996797901586	0.00272282327353492	0.148036796075094	RNF31	up
SASH1	0.713126733333333	5.34730915	3.97512045552245	0.000273107806892769	0.00272282327353492	0.147652946678988	SASH1	up
GPR21	0.415404933333332	7.45951	3.97402068939247	0.000274023077511803	0.00272889085809823	0.144494076399401	GPR21	stable
FNDC3B	1.0244063	5.926942425	3.97399032556594	0.00027404838972421	0.00272889085809823	0.144406867456876	FNDC3B	up
PDZD8	-0.654912666666667	5.2666002	-3.97388396196743	0.000274137075565595	0.00272889085809823	0.14410137936817	PDZD8	down
SYTL3	0.585663566666666	6.495590075	3.9720967152435	0.000275631452913974	0.00274101792709853	0.138968741688313	SYTL3	up
PDHB	0.621191366666666	6.777357125	3.97209007243965	0.000275637021906984	0.00274101792709853	0.138949666680573	PDHB	up
TRIM72	-0.413515033333334	4.938831125	-3.97179656376866	0.000275883193871887	0.00274167686519297	0.13810686175546	TRIM72	stable
C2orf47	-0.493491666666665	5.67902595	-3.97167520078379	0.000275985045933561	0.00274167686519297	0.137758378052439	C2orf47	stable
GNA13	0.608230566666665	9.512124525	3.97062872653455	0.000276864799075897	0.00274808934529233	0.134753707380463	GNA13	up
PABPN1	0.622148800000001	7.0706561	3.97057152630796	0.000276912964704705	0.00274808934529233	0.13458948221302	PABPN1	up
HEYL	-0.3490612	3.0249416	-3.97025270527361	0.000277181577970469	0.00274935305243797	0.133674147476203	HEYL	stable
SCAPER	0.577865666666666	4.22880975	3.96917429034256	0.000278092040298749	0.00275697870415382	0.130578257871708	SCAPER	up
VIM	0.754472599999999	11.91669385	3.96895274890369	0.000278279437854689	0.00275743184322306	0.129942307164226	VIM	up
FRYL	0.391642366666666	7.962500575	3.9654686067675	0.000281242774290029	0.00278421839836999	0.119942868552177	FRYL	stable
KIAA1429	0.430191166666667	5.053380375	3.96543808974633	0.000281268864456883	0.00278421839836999	0.119855302119405	KIAA1429	stable
KLHDC8A	-0.484006433333333	4.742209775	-3.96518287395048	0.000281487150161816	0.00278496259750844	0.119122990010635	KLHDC8A	stable
CDH23	0.405897466666666	6.411687	3.96466386715567	0.000281931563117324	0.00278786147223253	0.117633823939043	CDH23	stable
KCNK12	-0.817441933333334	2.97370975	-3.96450625375248	0.000282066658384761	0.00278786147223253	0.117181606820925	KCNK12	down
ICAM1	0.751922266666667	5.5235029	3.96398105517961	0.000282517275695672	0.00279089781843324	0.115674788132557	ICAM1	up
CNEP1R1	0.795319433333333	7.306559175	3.96303235952385	0.000283333022232622	0.00279753624843686	0.11295315879591	CNEP1R1	up
PUDP	0.7957082	6.22966225	3.96194543513496	0.000284270435737742	0.00280536863584797	0.109835328415673	PUDP	up
PRL	-0.3191169	4.391910725	-3.96110687810552	0.000284995701606637	0.0028111005316608	0.107430193440089	PRL	stable
MRPS16	-0.4053963	4.883064675	-3.96053969229671	0.000285487276744451	0.00281452274200798	0.105803527464555	MRPS16	stable
MT1IP	-0.518243700000001	5.866736625	-3.95909946311795	0.000286739210852658	0.00282454707680123	0.101673468052149	MT1IP	down
EMILIN1	-0.467091833333333	5.968716025	-3.95903616069937	0.000286794359167526	0.00282454707680123	0.10149195461636	EMILIN1	stable
RMDN3	-0.3498682	7.32410325	-3.95853578991824	0.000287230638560152	0.00282700702073833	0.100057235680151	RMDN3	stable
IRF2BPL	0.600957766666667	8.633629025	3.95841659208827	0.000287334663533242	0.00282700702073833	0.0997154701147762	IRF2BPL	up
CFLAR	0.387246400000001	8.1523663	3.95795200194774	0.000287740464343158	0.00282892610708937	0.0983834344062764	CFLAR	stable
PLK1	-0.5201677	5.192593525	-3.95786050860158	0.000287820445611066	0.00282892610708937	0.0981211200986731	PLK1	down
UBL7	-0.511698233333333	7.675625525	-3.95702260864603	0.000288553921456703	0.00283470361709687	0.0957189585251959	UBL7	down
SIRT7	0.299876766666666	7.440204875	3.95618026870732	0.000289293111728006	0.0028405314063263	0.0933042935079831	SIRT7	stable
XRN2	0.435080133333334	7.0748595	3.95167188752292	0.000293280749642635	0.00287823331759724	0.0803843443789365	XRN2	stable
TMX2	0.5445251	7.644710225	3.95119459937528	0.00029370601644581	0.00288095402522777	0.0790169299853369	TMX2	up
ABO	-0.479207766666666	4.701674175	-3.95080779947797	0.000294051096405575	0.00288288583735461	0.0779088148015905	ABO	stable
RHPN1	-0.444550566666667	4.185219075	-3.95020385422651	0.000294590687186007	0.00288672173380004	0.076178711212914	RHPN1	stable
PPFIBP2	0.448290133333333	5.4186232	3.94880435845338	0.000295844751367708	0.00289755143752741	0.0721700668549223	PPFIBP2	stable
CRK	0.545569233333332	7.196973425	3.94841823721217	0.000296191658458328	0.00289948987185992	0.0710641912206871	CRK	up
CRH	-0.5864991	4.552464375	-3.94798495338865	0.000296581408156762	0.00290184554255342	0.0698232958293987	CRH	down
HLA-DMB	1.19210093333333	8.0355913	3.94768587114718	0.000296850730314815	0.00290302113701337	0.0689667797253684	HLA-DMB	up
FIG4	0.4899733	6.833932775	3.94727637300517	0.000297219866265389	0.00290517117900087	0.0677940994389976	FIG4	stable
MICAL2	-0.696082866666667	5.91706635	-3.94602850638853	0.000298347484600037	0.00291472911536211	0.0642209139189944	MICAL2	down
NRDE2	0.236507366666667	5.984013425	3.94543277320425	0.000298887273358475	0.00291835515937456	0.0625152465184176	NRDE2	stable
ELF2	0.6503526	6.06456795	3.94528803808663	0.000299018559570056	0.00291835515937456	0.0621008668333776	ELF2	up
HTATIP2	0.686674800000001	7.3418068	3.94508624674848	0.000299201693647985	0.00291867877698418	0.0615231452094225	HTATIP2	up
MAMLD1	-0.461600333333333	4.76407425	-3.94473807728514	0.000299517927803339	0.00292029979608255	0.060526378802928	MAMLD1	stable
LINC01296	-0.581001266666667	4.58227285	-3.94307551800009	0.00030103246675018	0.00293359681293203	0.0557672125092061	LINC01296	down
C16orf90	-0.3900234	4.55060925	-3.94210700168144	0.000301918175520506	0.0029402442297877	0.052995191294972	C16orf90	stable
LAT	0.612502333333333	8.50128595	3.941999367973	0.000302016762517117	0.0029402442297877	0.0526871480693707	LAT	up
[truncated: 17,462 more rows]
