# Supplementary material for: Exploration of potential mechanisms and biomarkers related to ERS-associated RCD in steroid-induced osteonecrosis of the femoral head based on bioinformatics, with experimental validation
Source: Front Endocrinol (Lausanne). 2026 May 18;17:1734283. doi: 10.3389/fendo.2026.1734283 (PMC13223048; doi:10.3389/fendo.2026.1734283)
Supplement: Supplementary file 4 [file DataSheet4.csv]

	ONTOLOGY	ID	Description	GeneRatio	BgRatio	pvalue	p.adjust	qvalue	geneID	Count
GO:0006979	BP	GO:0006979	response to oxidative stress	28/100	434/18614	8.87598805150629e-23	6.94338718843721e-20	3.631651819666e-20	3162/207/23411/7295/4217/351/5743/6622/4353/5595/65018/10628/7099/6667/5580/1147/3717/5621/2729/240/140809/2643/4170/6772/824/1612/4257/10365	28
GO:0032496	BP	GO:0032496	response to lipopolysaccharide	26/100	345/18614	7.31470718670852e-23	6.94338718843721e-20	3.631651819666e-20	1432/207/3576/7040/5743/3553/4790/6622/4353/5595/1051/7099/5609/387/114548/5606/841/7431/3717/6197/64127/2643/4792/824/7538/834	26
GO:0062197	BP	GO:0062197	cellular response to chemical stress	26/100	349/18614	9.82925706177409e-23	6.94338718843721e-20	3.631651819666e-20	3162/207/23411/7295/4217/5743/6622/4353/5595/65018/7099/6513/5580/6737/114548/1147/355/3717/240/140809/2643/4170/1612/4257/834/10365	26
GO:0002237	BP	GO:0002237	response to molecule of bacterial origin	26/100	366/18614	3.31510670830094e-22	1.95089558647277e-19	1.02039153432071e-19	1432/207/3576/7040/5743/3553/4790/6622/4353/5595/1051/7099/5609/387/114548/5606/841/7431/3717/6197/64127/2643/4792/824/7538/834	26
GO:1901653	BP	GO:1901653	cellular response to peptide	26/100	375/18614	6.15530328605855e-22	2.41561457848431e-19	1.26345699029623e-19	207/23411/351/3553/4790/5595/1535/837/7099/6667/5580/9518/6774/10018/7431/3480/3717/5621/5296/5894/2729/64127/6772/5579/4303/10365	26
GO:0043434	BP	GO:0043434	response to peptide hormone	26/100	427/18614	1.64125193742813e-20	4.45915526384321e-18	2.3323053847663e-18	1432/207/23411/5743/3553/1385/4790/5595/1535/6667/6513/5580/9518/1536/6774/1027/3480/3717/8743/5296/5894/2729/6772/5579/4303/6794	26
GO:0031667	BP	GO:0031667	response to nutrient levels	26/100	477/18614	2.60893296467129e-19	4.91219495706299e-17	2.56926212959574e-17	3309/1432/3162/207/23411/4217/5743/4353/5595/1535/6667/6513/9518/1536/3480/355/7421/81631/2729/64127/3920/253260/6772/7037/7538/4303	26
GO:0009612	BP	GO:0009612	response to mechanical stimulus	25/100	215/18614	1.00961765922829e-26	3.56596957239433e-23	1.86513578099542e-23	1432/5743/3553/4790/4353/5595/1535/10628/7099/6513/6416/387/841/8795/3480/355/1647/5894/7132/2729/4792/6772/824/834/7846	25
GO:0071496	BP	GO:0071496	cellular response to external stimulus	25/100	327/18614	3.86644085654287e-22	1.95089558647277e-19	1.02039153432071e-19	3309/3162/23411/4217/5743/3553/4790/5595/1535/7099/6667/6513/6416/841/8795/3480/355/1647/7421/81631/7132/2729/3920/253260/834	25
GO:0071214	BP	GO:0071214	cellular response to abiotic stimulus	25/100	339/18614	9.39507071336906e-22	3.01667179632905e-19	1.57783244994858e-19	3309/1432/23411/5743/3553/4790/5595/1535/7099/6513/6416/598/5580/5728/114548/841/8795/3480/355/1647/7132/2729/22861/834/6794	25
GO:0104004	BP	GO:0104004	cellular response to environmental stimulus	25/100	339/18614	9.39507071336906e-22	3.01667179632905e-19	1.57783244994858e-19	3309/1432/23411/5743/3553/4790/5595/1535/7099/6513/6416/598/5580/5728/114548/841/8795/3480/355/1647/7132/2729/22861/834/6794	25
GO:0052547	BP	GO:0052547	regulation of peptidase activity	25/100	425/18614	2.29805838075677e-19	4.77455423578406e-17	2.49727087196788e-17	207/23411/4217/351/5743/6622/65018/387/114548/6774/841/10018/355/3717/6197/8743/5894/1612/5045/22861/834/6195/960/4210/332	25
GO:0034612	BP	GO:0034612	response to tumor necrosis factor	24/100	257/18614	2.45031877140674e-23	4.3272629503043e-20	2.26332075990464e-20	1432/207/23411/3576/4217/5743/4790/5595/1535/837/5609/3551/841/1147/355/3717/7132/2643/4792/6772/7538/834/7846/10365	24
GO:0070997	BP	GO:0070997	neuron death	24/100	373/18614	1.67525802408638e-19	3.69813208817068e-17	1.93426173175763e-17	3309/3162/207/23411/4217/351/6622/65018/1051/7099/5609/6416/387/598/841/10018/355/3717/5621/2729/4170/824/22861/7846	24
GO:0071216	BP	GO:0071216	cellular response to biotic stimulus	23/100	264/18614	1.10921462633352e-21	3.26478838350834e-19	1.70760672738187e-19	3309/1432/207/3576/7040/3553/4790/5595/1051/10628/7099/5609/387/114548/5606/10018/7431/3717/64127/4792/824/7538/834	23
GO:0052548	BP	GO:0052548	regulation of endopeptidase activity	23/100	336/18614	2.64246048086628e-19	4.91219495706299e-17	2.56926212959574e-17	207/23411/4217/5743/6622/387/114548/6774/841/10018/355/3717/6197/8743/5894/1612/5045/22861/834/6195/960/4210/332	23
GO:0045862	BP	GO:0045862	positive regulation of proteolysis	23/100	365/18614	1.67983661484345e-18	2.57964474940307e-16	1.3492509194738e-16	9709/207/23411/4217/3553/6622/65018/387/5728/114548/6774/841/10018/355/3717/8743/2729/1612/5045/22861/834/1075/4210	23
GO:0050727	BP	GO:0050727	regulation of inflammatory response	23/100	414/18614	2.72007564282665e-17	3.69511814248605e-15	1.93268532516631e-15	1432/351/5743/3553/4790/6622/1051/837/7099/5580/114548/3717/7132/64127/240/253260/4792/5045/22861/7538/834/1075/4210	23
GO:0001819	BP	GO:0001819	positive regulation of cytokine production	22/100	489/18614	1.16629721454461e-14	1.02984044044289e-12	5.38645160927839e-13	1432/3162/23411/7040/351/5743/3553/1535/1051/7099/1536/114548/6774/841/1147/3717/64127/6772/5045/22861/834/4210	22
GO:2000116	BP	GO:2000116	regulation of cysteine-type endopeptidase activity	21/100	234/18614	4.1928054855337e-20	1.05778492677893e-17	5.532611749708e-18	207/23411/4217/5743/6622/387/114548/841/10018/355/3717/6197/8743/5894/1612/22861/834/6195/960/4210/332	21
GO:0007249	BP	GO:0007249	I-kappaB kinase/NF-kappaB signaling	21/100	293/18614	4.47546147946426e-18	6.32293197818711e-16	3.30713048271991e-16	3162/207/23411/3553/4790/65018/7099/387/3551/6737/841/8795/1147/8743/7132/64127/4792/6772/7037/834/5579	21
GO:0033674	BP	GO:0033674	positive regulation of kinase activity	21/100	430/18614	1.01708251914276e-14	9.2111165579801e-13	4.81775930120256e-13	207/23411/7295/4217/7040/3553/6622/65018/7099/5609/387/5580/5606/8795/1027/3480/3717/5621/64127/4683/6794	21
GO:0031331	BP	GO:0031331	positive regulation of cellular catabolic process	21/100	450/18614	2.48757534180588e-14	2.09193240649009e-12	1.09415907891462e-12	9709/3162/207/23411/351/3553/6622/5595/65018/5580/6737/5728/10018/203228/2729/64127/1612/5045/7538/6794/4210	21
GO:0051090	BP	GO:0051090	regulation of DNA-binding transcription factor activity	21/100	465/18614	4.7270921165556e-14	3.72946613275942e-12	1.9506506118474e-12	3162/207/23411/351/3553/5595/65018/7099/3551/6737/5728/114548/6774/1147/3717/5621/1869/64127/4792/7037/5579	21
GO:0043281	BP	GO:0043281	regulation of cysteine-type endopeptidase activity involved in apoptotic process	20/100	204/18614	6.05328181310849e-20	1.42534609092661e-17	7.45509444351257e-18	207/23411/4217/5743/6622/387/114548/841/10018/355/3717/6197/8743/5894/1612/22861/834/6195/960/332	20
GO:0071222	BP	GO:0071222	cellular response to lipopolysaccharide	20/100	224/18614	3.95248597415778e-19	6.98009023036264e-17	3.65084888665626e-17	1432/207/3576/7040/3553/4790/5595/1051/7099/5609/387/114548/5606/7431/3717/64127/4792/824/7538/834	20
GO:0071356	BP	GO:0071356	cellular response to tumor necrosis factor	20/100	235/18614	1.02746493256175e-18	1.72809816276576e-16	9.03860128644548e-17	1432/207/23411/3576/4217/4790/5595/1535/837/3551/841/1147/355/3717/7132/4792/6772/7538/834/10365	20
GO:0071219	BP	GO:0071219	cellular response to molecule of bacterial origin	20/100	237/18614	1.21594852333943e-18	1.95215008383404e-16	1.02104768347402e-16	1432/207/3576/7040/3553/4790/5595/1051/7099/5609/387/114548/5606/7431/3717/64127/4792/824/7538/834	20
GO:0031098	BP	GO:0031098	stress-activated protein kinase signaling cascade	20/100	245/18614	2.34906065354105e-18	3.45703426179457e-16	1.80815852937041e-16	1432/4217/351/3553/4790/5595/65018/7099/5609/6416/387/3551/5606/3480/355/1647/64127/1843/22861/7538	20
GO:0034599	BP	GO:0034599	cellular response to oxidative stress	20/100	290/18614	6.44801989341332e-17	8.43496528279105e-15	4.41180308496701e-15	3162/207/23411/7295/4217/6622/4353/5595/65018/7099/5580/1147/3717/240/140809/2643/4170/1612/4257/10365	20
GO:0097193	BP	GO:0097193	intrinsic apoptotic signaling pathway	20/100	301/18614	1.329948126561e-16	1.67763456536195e-14	8.77465775231037e-15	9709/3162/207/23411/4217/5743/65018/1051/837/598/5580/10018/8795/3717/1869/7132/4683/4170/960/6794	20
GO:0031349	BP	GO:0031349	positive regulation of defense response	20/100	441/18614	1.89797262345248e-13	1.36808965429269e-11	7.15562181344599e-12	351/5743/3553/6622/5595/1535/1051/837/7099/3551/114548/3717/6197/7132/64127/4792/22861/834/1075/4210	20
GO:0018105	BP	GO:0018105	peptidyl-serine phosphorylation	19/100	309/18614	3.44603313746029e-15	3.6882997095484e-13	1.92911902910456e-13	1432/207/7295/7040/351/5743/6622/65018/3551/5580/5728/1147/1647/6197/5894/253260/7037/5579/960	19
GO:0018209	BP	GO:0018209	peptidyl-serine modification	19/100	327/18614	9.67103081716872e-15	8.98896864374735e-13	4.70156761333272e-13	1432/207/7295/7040/351/5743/6622/65018/3551/5580/5728/1147/1647/6197/5894/253260/7037/5579/960	19
GO:1901214	BP	GO:1901214	regulation of neuron death	19/100	327/18614	9.67103081716872e-15	8.98896864374735e-13	4.70156761333272e-13	3162/207/23411/4217/6622/65018/1051/7099/5609/6416/387/598/841/10018/3717/5621/2729/4170/824	19
GO:0045860	BP	GO:0045860	positive regulation of protein kinase activity	19/100	366/18614	7.39841803941629e-14	5.68069837287355e-12	2.9712182286443e-12	207/23411/7295/4217/7040/3553/6622/65018/7099/5609/387/5580/5606/8795/1027/3717/5621/64127/6794	19
GO:2001233	BP	GO:2001233	regulation of apoptotic signaling pathway	19/100	381/18614	1.5185669991346e-13	1.11741221686321e-11	5.84448483219566e-12	9709/3162/207/23411/5743/3553/65018/598/5580/5728/10018/355/3717/8743/5894/2729/4170/1075/960	19
GO:0051403	BP	GO:0051403	stress-activated MAPK cascade	18/100	237/18614	4.91098866436507e-16	5.98124550432325e-14	3.12841564644671e-14	1432/4217/351/3553/4790/5595/65018/7099/5609/6416/3551/5606/3480/355/1647/64127/1843/7538	18
GO:0043122	BP	GO:0043122	regulation of I-kappaB kinase/NF-kappaB signaling	18/100	258/18614	2.18922709076321e-15	2.57745002819189e-13	1.34810299799629e-13	3162/23411/3553/65018/7099/387/3551/6737/841/8795/1147/8743/7132/64127/6772/7037/834/5579	18
GO:0051402	BP	GO:0051402	neuron apoptotic process	18/100	259/18614	2.34281718481383e-15	2.66930009572982e-13	1.39614402694339e-13	3309/3162/351/6622/65018/1051/5609/6416/387/598/10018/355/3717/5621/2729/4170/22861/7846	18
GO:0071375	BP	GO:0071375	cellular response to peptide hormone stimulus	18/100	308/18614	4.75158482373086e-14	3.72946613275942e-12	1.9506506118474e-12	207/23411/3553/4790/5595/1535/6667/5580/9518/6774/3480/3717/5296/5894/2729/6772/5579/4303	18
GO:0050673	BP	GO:0050673	epithelial cell proliferation	18/100	488/18614	1.05810532823077e-10	5.2637014356494e-09	2.75311319650852e-09	3162/207/23411/7040/1535/1051/6667/598/6774/1027/7421/5894/64127/240/6772/7538/6195/6794	18
GO:0097191	BP	GO:0097191	extrinsic apoptotic signaling pathway	17/100	227/18614	4.34186366523641e-15	4.38156070446142e-13	2.29172052104959e-13	3162/207/7040/3553/598/5728/841/10018/8795/355/3717/8743/5894/7132/2729/4170/1612	17
GO:0010038	BP	GO:0010038	response to metal ion	17/100	367/18614	1.06755352532645e-11	6.54746667899198e-10	3.42457054945191e-10	3309/3162/207/351/5743/1385/6622/5595/10628/1536/841/1027/1147/5621/2729/7037/7846	17
GO:0002764	BP	GO:0002764	immune response-regulating signaling pathway	17/100	450/18614	2.56881464825412e-10	1.20974044501781e-08	6.32739608096278e-09	4790/1535/7099/5609/6416/3551/5580/114548/6197/5621/64127/4792/22861/834/5579/6794/4210	17
GO:0002831	BP	GO:0002831	regulation of response to biotic stimulus	17/100	463/18614	3.97685178629393e-10	1.67217148918931e-08	8.74608381572162e-09	7040/3553/5595/1535/7099/3551/6737/114548/841/6197/64127/4792/6772/1612/22861/834/4210	17
GO:0019221	BP	GO:0019221	cytokine-mediated signaling pathway	17/100	492/18614	1.00384415978536e-09	3.77189103442755e-08	1.97284042600595e-08	207/23411/3576/3553/5595/837/3551/6774/841/1147/355/3717/7132/4792/6772/834/960	17
GO:0071260	BP	GO:0071260	cellular response to mechanical stimulus	16/100	73/18614	5.64129979130207e-22	2.41561457848431e-19	1.26345699029623e-19	5743/3553/4790/5595/1535/7099/6513/6416/841/8795/3480/355/1647/7132/2729/834	16
GO:0010952	BP	GO:0010952	positive regulation of peptidase activity	16/100	185/18614	3.05908125968033e-15	3.37646094037216e-13	1.76601566142729e-13	23411/4217/6622/65018/387/114548/6774/841/10018/355/3717/8743/1612/22861/834/4210	16
GO:0043123	BP	GO:0043123	positive regulation of I-kappaB kinase/NF-kappaB signaling	16/100	192/18614	5.51447395473494e-15	5.41031166892328e-13	2.82979584519293e-13	3162/3553/65018/7099/387/3551/6737/841/8795/1147/8743/7132/64127/7037/834/5579	16
GO:0032868	BP	GO:0032868	response to insulin	16/100	272/18614	1.24839411295642e-12	8.47947693646554e-11	4.43508434866097e-11	1432/207/23411/3553/5595/6667/6513/5580/3480/8743/5296/5894/2729/6772/5579/4303	16
GO:0010506	BP	GO:0010506	regulation of autophagy	16/100	348/18614	5.12598291979837e-11	2.70223457801908e-09	1.41336999595383e-09	3162/207/23411/6622/5595/65018/6737/6774/10018/203228/5296/64127/4170/1612/6794/4210	16
GO:0030099	BP	GO:0030099	myeloid cell differentiation	16/100	421/18614	8.37389733986625e-10	3.2761233036717e-08	1.71353531559392e-08	1432/23411/7040/351/1385/1051/7099/6774/841/3717/4792/6772/7037/7538/4602/10365	16
GO:0009410	BP	GO:0009410	response to xenobiotic stimulus	16/100	440/18614	1.5829887129243e-09	5.65458299696639e-08	2.95755890793229e-08	3309/3162/5743/3553/1385/6622/1535/10628/387/1536/1027/5621/1869/2729/6772/7037	16
GO:0002253	BP	GO:0002253	activation of immune response	16/100	495/18614	8.47301582635361e-09	2.57988723264491e-07	1.34937774730042e-07	3553/4790/1535/7099/3551/5580/114548/6197/5621/64127/4792/22861/834/5579/6794/4210	16
GO:0043410	BP	GO:0043410	positive regulation of MAPK cascade	16/100	495/18614	8.47301582635361e-09	2.57988723264491e-07	1.34937774730042e-07	4217/7040/351/3553/5595/7099/5609/6416/9518/5606/3480/1647/3717/5894/64127/960	16
GO:0050729	BP	GO:0050729	positive regulation of inflammatory response	15/100	154/18614	4.03370282766236e-15	4.19030540803042e-13	2.19168683051004e-13	351/5743/3553/6622/1051/837/7099/114548/3717/7132/4792/22861/834/1075/4210	15
GO:0010950	BP	GO:0010950	positive regulation of endopeptidase activity	15/100	171/18614	1.93776072298596e-14	1.66930996916741e-12	8.73111699317164e-13	23411/4217/6622/387/114548/6774/841/10018/355/3717/8743/1612/22861/834/4210	15
GO:0000302	BP	GO:0000302	response to reactive oxygen species	15/100	205/18614	2.82857408948465e-13	1.99810473681195e-11	1.04508368990433e-11	3162/207/23411/7295/4217/4353/5595/65018/10628/5580/1147/2643/6772/824/10365	15
GO:0051091	BP	GO:0051091	positive regulation of DNA-binding transcription factor activity	15/100	271/18614	1.5935077384521e-11	9.22667103641444e-10	4.82589487658918e-10	207/351/3553/65018/7099/3551/6737/5728/114548/6774/1147/3717/64127/7037/5579	15
GO:0071900	BP	GO:0071900	regulation of protein serine/threonine kinase activity	15/100	369/18614	1.18789632465781e-09	4.41647349335933e-08	2.30998121858665e-08	207/23411/4217/7040/3553/6622/7099/5609/387/5580/5728/1027/1647/64127/1843	15
GO:0002757	BP	GO:0002757	immune response-activating signaling pathway	15/100	423/18614	7.56370098567087e-09	2.36415857357429e-07	1.23654357054982e-07	4790/1535/7099/3551/5580/114548/6197/5621/64127/4792/22861/834/5579/6794/4210	15
GO:0009314	BP	GO:0009314	response to radiation	15/100	452/18614	1.83219684116193e-08	5.17705539438715e-07	2.70779406841195e-07	3309/1432/207/23411/7295/351/5743/1535/5609/598/5580/1647/22861/6794/7846	15
GO:0072594	BP	GO:0072594	establishment of protein localization to organelle	15/100	453/18614	1.88671152441883e-08	5.28878182876771e-07	2.76623118241859e-07	3309/9709/1432/207/3308/7040/5743/65018/10628/5580/6774/3717/5296/3920/4792	15
GO:2001056	BP	GO:2001056	positive regulation of cysteine-type endopeptidase activity	14/100	142/18614	2.97330174122227e-14	2.44225622092955e-12	1.27739156813833e-12	23411/4217/6622/387/114548/841/10018/355/3717/8743/1612/22861/834/4210	14
GO:0072593	BP	GO:0072593	reactive oxygen species metabolic process	14/100	237/18614	3.35638271921795e-11	1.8523037131684e-09	9.68824288195312e-10	1432/7040/6622/4353/1535/65018/7099/387/5580/1536/1647/240/2643/4688	14
GO:0033002	BP	GO:0033002	muscle cell proliferation	14/100	249/18614	6.48395533412432e-11	3.31903336813436e-09	1.73597888808363e-09	1432/3162/207/4217/7040/5743/1535/7099/387/5728/1027/3480/3717/6772	14
GO:0070482	BP	GO:0070482	response to oxygen levels	14/100	333/18614	2.89437520502021e-09	9.73612688012514e-08	5.09235938326865e-08	3162/207/23411/5743/1535/65018/6513/387/1536/1027/355/1869/824/7037	14
GO:0018108	BP	GO:0018108	peptidyl-tyrosine phosphorylation	14/100	370/18614	1.10703750280252e-08	3.25838038324876e-07	1.70425510299862e-07	7040/351/5595/5609/6416/5580/5606/3480/3717/5621/7132/64127/253260/960	14
GO:0018212	BP	GO:0018212	peptidyl-tyrosine modification	14/100	372/18614	1.18503856447913e-08	3.45913736342171e-07	1.80925853037048e-07	7040/351/5595/5609/6416/5580/5606/3480/3717/5621/7132/64127/253260/960	14
GO:0043254	BP	GO:0043254	regulation of protein-containing complex assembly	14/100	409/18614	3.88905672405753e-08	9.7419491839512e-07	5.09540466645836e-07	3309/7040/6622/65018/7099/387/5580/10018/1027/5296/5894/253260/7037/4210	14
GO:0050678	BP	GO:0050678	regulation of epithelial cell proliferation	14/100	419/18614	5.24895802598028e-08	1.25265673971367e-06	6.55186439231536e-07	3162/207/23411/7040/1535/6667/6774/1027/7421/64127/240/6772/7538/6794	14
GO:0045936	BP	GO:0045936	negative regulation of phosphate metabolic process	14/100	439/18614	9.33162675295841e-08	2.03452504268204e-06	1.06413287533736e-06	207/23411/7040/3553/6622/3551/5580/5728/6774/1027/203228/1647/5621/1843	14
GO:0010563	BP	GO:0010563	negative regulation of phosphorus metabolic process	14/100	440/18614	9.59620053264704e-08	2.06669391959203e-06	1.08095840403052e-06	207/23411/7040/3553/6622/3551/5580/5728/6774/1027/203228/1647/5621/1843	14
GO:0048732	BP	GO:0048732	gland development	14/100	441/18614	9.86753916318456e-08	2.11225141359805e-06	1.10478668142832e-06	3162/207/7040/1385/4790/5595/1051/10018/1027/3717/7421/5894/6195/6794	14
GO:0032102	BP	GO:0032102	negative regulation of response to external stimulus	14/100	446/18614	1.13311915226152e-07	2.36815197975603e-06	1.23863227170288e-06	1432/7040/4790/5580/6737/5728/114548/7132/64127/240/1843/5045/7538/4210	14
GO:1903829	BP	GO:1903829	positive regulation of protein localization	14/100	468/18614	2.03908663529502e-07	3.83087978503298e-06	2.00369375416728e-06	1432/207/7040/5743/3553/65018/7099/5580/3717/5621/5296/7037/5579/6794	14
GO:0022407	BP	GO:0022407	regulation of cell-cell adhesion	14/100	491/18614	3.64247278799453e-07	6.46224913445311e-06	3.37999857869858e-06	1432/207/7040/3553/1051/387/5580/114548/3717/5621/64127/240/7037/960	14
GO:0043280	BP	GO:0043280	positive regulation of cysteine-type endopeptidase activity involved in apoptotic process	13/100	124/18614	1.16760061961812e-13	8.77439444359831e-12	4.58933726188086e-12	23411/4217/6622/387/114548/841/10018/355/3717/8743/1612/22861/834	13
GO:0033135	BP	GO:0033135	regulation of peptidyl-serine phosphorylation	13/100	143/18614	7.49716951099737e-13	5.19215739467504e-11	2.71569298076375e-11	207/7295/7040/351/5743/6622/65018/5728/1647/5894/253260/7037/960	13
GO:0048660	BP	GO:0048660	regulation of smooth muscle cell proliferation	13/100	176/18614	1.07517855997037e-11	6.54746667899198e-10	3.42457054945191e-10	3162/207/4217/7040/5743/1535/7099/387/5728/1027/3480/3717/6772	13
GO:0048659	BP	GO:0048659	smooth muscle cell proliferation	13/100	180/18614	1.42972536190569e-11	8.41631663041815e-10	4.40204914060435e-10	3162/207/4217/7040/5743/1535/7099/387/5728/1027/3480/3717/6772	13
GO:0032872	BP	GO:0032872	regulation of stress-activated MAPK cascade	13/100	193/18614	3.44779454050285e-11	1.87347851031632e-09	9.79899500985022e-10	4217/351/3553/5595/65018/7099/5609/6416/3480/355/1647/64127/1843	13
GO:0070302	BP	GO:0070302	regulation of stress-activated protein kinase signaling cascade	13/100	196/18614	4.18537652289725e-11	2.23981058770804e-09	1.17150491191143e-09	4217/351/3553/5595/65018/7099/5609/6416/3480/355/1647/64127/1843	13
GO:0071248	BP	GO:0071248	cellular response to metal ion	13/100	200/18614	5.39270477310862e-11	2.80103430273818e-09	1.46504595616186e-09	3309/3162/207/351/5743/1385/6622/5595/1536/1027/1147/5621/7846	13
GO:0032869	BP	GO:0032869	cellular response to insulin stimulus	13/100	211/18614	1.05291884224406e-10	5.2637014356494e-09	2.75311319650852e-09	207/23411/3553/5595/6667/5580/3480/5296/5894/2729/6772/5579/4303	13
GO:0043523	BP	GO:0043523	regulation of neuron apoptotic process	13/100	219/18614	1.67261461119716e-10	8.09270521472377e-09	4.23278823742034e-09	3162/6622/65018/1051/5609/6416/387/598/10018/3717/5621/2729/4170	13
GO:0031669	BP	GO:0031669	cellular response to nutrient levels	13/100	230/18614	3.06803070574559e-10	1.40730966918097e-08	7.36075719560289e-09	3309/3162/23411/4217/5595/6667/6513/3480/355/7421/81631/3920/253260	13
GO:0071241	BP	GO:0071241	cellular response to inorganic substance	13/100	231/18614	3.23678670351602e-10	1.42904132960232e-08	7.47442192719817e-09	3309/3162/207/351/5743/1385/6622/5595/1536/1027/1147/5621/7846	13
GO:0009743	BP	GO:0009743	response to carbohydrate	13/100	234/18614	3.79499470511311e-10	1.61493027692283e-08	8.44669081480471e-09	5743/3553/1535/10628/5609/6416/387/5606/1027/3480/5894/2729/5579	13
GO:0031668	BP	GO:0031668	cellular response to extracellular stimulus	13/100	261/18614	1.44504645468873e-09	5.26175678140269e-08	2.7520960694289e-08	3309/3162/23411/4217/5595/6667/6513/3480/355/7421/81631/3920/253260	13
GO:0034504	BP	GO:0034504	protein localization to nucleus	13/100	304/18614	9.0778556445314e-09	2.71720221495635e-07	1.42119863123574e-07	1432/207/7295/7040/5743/10628/5580/6774/3717/5296/4792/7037/6794	13
GO:0036293	BP	GO:0036293	response to decreased oxygen levels	13/100	306/18614	9.81623725175404e-09	2.91352520783154e-07	1.52388291701268e-07	3162/207/23411/5743/1535/65018/6513/387/1536/1027/1869/824/7037	13
GO:0006913	BP	GO:0006913	nucleocytoplasmic transport	13/100	328/18614	2.23687717549229e-08	5.94033848408929e-07	3.10701974118636e-07	1432/207/7295/7040/5743/3553/10628/5580/6774/1027/3717/5296/4792	13
GO:0051169	BP	GO:0051169	nuclear transport	13/100	328/18614	2.23687717549229e-08	5.94033848408929e-07	3.10701974118636e-07	1432/207/7295/7040/5743/3553/10628/5580/6774/1027/3717/5296/4792	13
GO:0045765	BP	GO:0045765	regulation of angiogenesis	13/100	349/18614	4.63830193718941e-08	1.11445458790156e-06	5.8290153238578e-07	3162/23411/3576/3553/6667/1536/6774/1647/240/6772/5579/4303/10365	13
GO:1901342	BP	GO:1901342	regulation of vasculature development	13/100	355/18614	5.66028207476345e-08	1.3152708084253e-06	6.87935944682122e-07	3162/23411/3576/3553/6667/1536/6774/1647/240/6772/5579/4303/10365	13
GO:0045088	BP	GO:0045088	regulation of innate immune response	13/100	373/18614	1.00570368380735e-07	2.13984663325756e-06	1.11922001590482e-06	7040/1535/7099/3551/6737/114548/841/6197/64127/4792/22861/834/4210	13
GO:0042326	BP	GO:0042326	negative regulation of phosphorylation	13/100	383/18614	1.36517221498513e-07	2.75530757904427e-06	1.44112916529257e-06	207/23411/7040/3553/6622/5580/5728/6774/1027/203228/1647/5621/1843	13
GO:1903706	BP	GO:1903706	regulation of hemopoiesis	13/100	415/18614	3.42075053303888e-07	6.1643320830068e-06	3.22417679134438e-06	1432/7040/1385/1051/7099/387/114548/6774/841/4792/6772/7538/4602	13
GO:0016049	BP	GO:0016049	cell growth	13/100	495/18614	2.45438026551193e-06	3.32140655087668e-05	1.73722015163276e-05	207/23411/7040/351/1535/6416/387/1027/203228/6197/253260/6195/6794	13
GO:0070555	BP	GO:0070555	response to interleukin-1	12/100	141/18614	1.32088043913846e-11	7.90737239158819e-10	4.13585222245851e-10	3576/351/3553/4790/6622/5595/1535/1051/5609/3551/2729/10365	12
GO:1901654	BP	GO:1901654	response to ketone	12/100	208/18614	1.22411685671394e-09	4.50372993532671e-08	2.35561960913703e-08	207/23411/7040/1385/1535/10628/6667/598/1536/3480/3717/10365	12
GO:2001234	BP	GO:2001234	negative regulation of apoptotic signaling pathway	12/100	233/18614	4.43530620410818e-09	1.42413650117365e-07	7.44876783560753e-08	9709/3162/207/23411/5743/3553/65018/598/5894/2729/4170/960	12
GO:0034976	BP	GO:0034976	response to endoplasmic reticulum stress	12/100	259/18614	1.44987915853736e-08	4.19751900651963e-07	2.19545981297072e-07	3309/9709/23411/3576/4217/1051/837/598/10018/8795/5296/240	12
GO:0031348	BP	GO:0031348	negative regulation of defense response	12/100	284/18614	4.01606868343371e-08	9.9194088041174e-07	5.18822270108661e-07	1432/7040/4790/5580/6737/114548/7132/64127/240/5045/7538/4210	12
GO:0001666	BP	GO:0001666	response to hypoxia	12/100	293/18614	5.65420037037779e-08	1.3152708084253e-06	6.87935944682122e-07	3162/23411/5743/1535/65018/6513/387/1536/1027/1869/824/7037	12
GO:0048872	BP	GO:0048872	homeostasis of number of cells	12/100	304/18614	8.45361168755587e-08	1.86613478002796e-06	9.7605845471451e-07	1432/3162/207/6774/10018/355/3717/6772/7538/7846/4602/10365	12
GO:0042063	BP	GO:0042063	gliogenesis	12/100	320/18614	1.47431525197613e-07	2.90909579328474e-06	1.52156616713796e-06	207/7040/351/3553/5595/7099/387/5728/6774/7431/1869/7846	12
GO:0002768	BP	GO:0002768	immune response-regulating cell surface receptor signaling pathway	12/100	329/18614	1.98807879963271e-07	3.75502370069665e-06	1.96401817807791e-06	4790/1535/7099/5609/6416/3551/5580/5621/64127/4792/5579/6794	12
GO:0032386	BP	GO:0032386	regulation of intracellular transport	12/100	332/18614	2.19182571704238e-07	4.09604678973212e-06	2.14238603921436e-06	1432/7295/7040/5743/3553/5595/65018/5580/3717/5621/5296/6794	12
GO:0001933	BP	GO:0001933	negative regulation of protein phosphorylation	12/100	341/18614	2.91952546435351e-07	5.3988292880087e-06	2.82379012947942e-06	207/23411/7040/3553/6622/5580/5728/1027/203228/1647/5621/1843	12
GO:0019216	BP	GO:0019216	regulation of lipid metabolic process	12/100	344/18614	3.20604717766348e-07	5.86723245155825e-06	3.06878254529556e-06	207/23411/7040/5743/3553/1385/4790/6622/5580/3480/64127/824	12
GO:0051098	BP	GO:0051098	regulation of binding	12/100	369/18614	6.75307615188807e-07	1.07926990807551e-05	5.64498625699622e-06	3162/207/7295/7040/351/5595/5580/6737/203228/3717/1869/4792	12
GO:0009615	BP	GO:0009615	response to virus	12/100	408/18614	1.93193376432981e-06	2.72943602224516e-05	1.42759737111529e-05	1432/3553/4790/3551/598/6737/114548/1147/3717/6772/22861/834	12
GO:0042060	BP	GO:0042060	wound healing	12/100	439/18614	4.10483116744613e-06	5.23403021062084e-05	2.73759403339082e-05	1432/3162/4217/7040/7099/387/5580/5728/3717/5894/240/960	12
GO:1901216	BP	GO:1901216	positive regulation of neuron death	11/100	92/18614	2.29630249731712e-12	1.50195192972668e-10	7.85577170134806e-11	4217/6622/7099/5609/6416/387/841/10018/5621/4170/824	11
GO:0001101	BP	GO:0001101	response to acid chemical	11/100	136/18614	1.71367935899599e-10	8.17934526482951e-09	4.27810423191745e-09	1535/1051/387/598/1536/1027/3480/2729/824/7846/10365	11
GO:0038061	BP	GO:0038061	NIK/NF-kappaB signaling	11/100	142/18614	2.73220169674371e-10	1.26975478853932e-08	6.64129359804047e-09	207/351/3553/4790/7099/387/114548/8795/1147/64127/4792	11
GO:0010508	BP	GO:0010508	positive regulation of autophagy	11/100	146/18614	3.68481162560649e-10	1.58716520263928e-08	8.30146906667445e-09	3162/23411/5595/65018/6737/10018/203228/64127/1612/6794/4210	11
GO:2000377	BP	GO:2000377	regulation of reactive oxygen species metabolic process	11/100	150/18614	4.92566997116566e-10	1.97698481115422e-08	1.03403717696121e-08	1432/7040/6622/1535/65018/7099/387/5580/1647/240/2643	11
GO:0034614	BP	GO:0034614	cellular response to reactive oxygen species	11/100	152/18614	5.67690882154948e-10	2.25290359075424e-08	1.1783530433849e-08	207/23411/7295/4217/4353/5595/65018/5580/1147/2643/10365	11
GO:0051092	BP	GO:0051092	positive regulation of NF-kappaB transcription factor activity	11/100	159/18614	9.18444227065654e-10	3.48811291397408e-08	1.82441382965503e-08	351/3553/7099/3551/6737/114548/6774/1147/64127/7037/5579	11
GO:0007254	BP	GO:0007254	JNK cascade	11/100	170/18614	1.86950437152808e-09	6.47361709827173e-08	3.38594444998119e-08	4217/351/3553/4790/65018/7099/5609/6416/3480/1647/64127	11
GO:0071902	BP	GO:0071902	positive regulation of protein serine/threonine kinase activity	11/100	195/18614	7.90771292734425e-09	2.45000368941929e-07	1.28144378462504e-07	207/23411/4217/7040/3553/6622/7099/5609/387/1027/64127	11
GO:0042594	BP	GO:0042594	response to starvation	11/100	207/18614	1.47137979868833e-08	4.22513288533918e-07	2.20990290688748e-07	3309/23411/4217/5595/6667/6513/3480/355/81631/3920/7538	11
GO:0045637	BP	GO:0045637	regulation of myeloid cell differentiation	11/100	214/18614	2.0754002910924e-08	5.6387029447218e-07	2.94925304523656e-07	1432/7040/1385/1051/7099/6774/841/4792/6772/7538/4602	11
GO:0043491	BP	GO:0043491	protein kinase B signaling	11/100	215/18614	2.17768458303466e-08	5.87143660097589e-07	3.07098147306214e-07	207/23411/7295/7040/3553/65018/9518/5728/3480/253260/6794	11
GO:1901215	BP	GO:1901215	negative regulation of neuron death	11/100	219/18614	2.63325722212646e-08	6.85849538323769e-07	3.58725022279971e-07	3162/207/23411/6622/65018/1051/6416/387/598/3717/2729	11
GO:0010001	BP	GO:0010001	glial cell differentiation	11/100	235/18614	5.42462509515163e-08	1.28589099570977e-06	6.72569201129715e-07	207/7040/351/3553/5595/7099/387/5728/6774/7431/7846	11
GO:0051222	BP	GO:0051222	positive regulation of protein transport	11/100	309/18614	8.42044997145323e-07	1.31597474775101e-05	6.88304131341426e-06	1432/7040/5743/3553/65018/7099/5580/3717/5621/5296/5579	11
GO:0002460	BP	GO:0002460	adaptive immune response based on somatic recombination of immune receptors built from immunoglobulin superfamily domains	11/100	311/18614	8.97077411428595e-07	1.38361459264882e-05	7.23682306162806e-06	7040/3553/7099/5580/114548/6774/3717/64127/4683/7037/1075	11
GO:0042742	BP	GO:0042742	defense response to bacterium	11/100	314/18614	9.85575147473843e-07	1.50694866704659e-05	7.88190651089813e-06	3553/4353/1535/1051/837/7099/5580/7132/64127/3934/22861	11
GO:0016236	BP	GO:0016236	macroautophagy	11/100	322/18614	1.26028676524084e-06	1.8547220228461e-05	9.70089154823538e-06	3162/207/23411/7040/5595/65018/203228/81631/64127/3920/81671	11
GO:1904951	BP	GO:1904951	positive regulation of establishment of protein localization	11/100	325/18614	1.37948917717515e-06	2.01337015445563e-05	1.05306807566002e-05	1432/7040/5743/3553/65018/7099/5580/3717/5621/5296/5579	11
GO:0045861	BP	GO:0045861	negative regulation of proteolysis	11/100	330/18614	1.60030671280692e-06	2.29767614212766e-05	1.20177076635693e-05	207/351/5743/6622/6737/6197/5621/5894/6195/960/332	11
GO:0009895	BP	GO:0009895	negative regulation of catabolic process	11/100	337/18614	1.96150123797954e-06	2.76016827591384e-05	1.44367149199165e-05	1432/3162/207/3553/6622/65018/6774/1869/4170/5045/7538	11
GO:0048545	BP	GO:0048545	response to steroid hormone	11/100	339/18614	2.07705118139421e-06	2.87691951869974e-05	1.50473676918342e-05	23411/7040/5743/1535/10628/387/1536/10018/3480/3717/7538	11
GO:0051235	BP	GO:0051235	maintenance of location	11/100	347/18614	2.60128281452643e-06	3.48020109882854e-05	1.8202756537057e-05	3309/207/23411/7295/3553/4790/6622/1535/65018/4792/3934	11
GO:0001818	BP	GO:0001818	negative regulation of cytokine production	11/100	371/18614	4.93371618997382e-06	6.07173713692946e-05	3.17574616299434e-05	3162/7040/4790/7099/114548/5621/64127/5045/7538/4210/10365	11
GO:1903037	BP	GO:1903037	regulation of leukocyte cell-cell adhesion	11/100	378/18614	5.8918877965481e-06	6.98327103939862e-05	3.65251256903635e-05	207/3553/1051/387/114548/3717/5621/64127/240/7037/960	11
GO:0050867	BP	GO:0050867	positive regulation of cell activation	11/100	394/18614	8.713906037356e-06	9.64812417678414e-05	5.04633067004118e-05	207/7040/3553/7099/387/114548/3717/64127/7037/6195/1075	11
GO:0007178	BP	GO:0007178	transmembrane receptor protein serine/threonine kinase signaling pathway	11/100	398/18614	9.58102235950361e-06	0.000104123602996205	5.44605481487574e-05	3309/1432/23411/7040/5595/9518/6774/7431/3717/5045/6794	11
GO:0002443	BP	GO:0002443	leukocyte mediated immunity	11/100	401/18614	1.02798200756232e-05	0.00011137522854939	5.82534201895985e-05	3162/7040/3553/7099/5580/114548/64127/4683/10383/7037/1075	11
GO:0045786	BP	GO:0045786	negative regulation of cell cycle	11/100	404/18614	1.10226188317093e-05	0.000117619002155883	6.15191478761324e-05	1432/23411/7040/5743/5728/1027/1869/4683/1843/4303/332	11
GO:0007159	BP	GO:0007159	leukocyte cell-cell adhesion	11/100	415/18614	1.41612010094138e-05	0.000146249596389618	7.64940220730108e-05	207/3553/1051/387/114548/3717/5621/64127/240/7037/960	11
GO:0002683	BP	GO:0002683	negative regulation of immune system process	11/100	487/18614	6.10655482015053e-05	0.000503933449176908	0.000263576087293758	1432/3162/207/7040/1051/7099/6737/5621/64127/1843/5045	11
GO:0032731	BP	GO:0032731	positive regulation of interleukin-1 beta production	10/100	63/18614	1.27581267668543e-12	8.50220825293007e-11	4.44697367940999e-11	351/7099/114548/6774/841/3717/64127/22861/834/4210	10
GO:0032732	BP	GO:0032732	positive regulation of interleukin-1 production	10/100	74/18614	6.83183720007614e-12	4.30893731976231e-10	2.25373576807023e-10	351/7099/114548/6774/841/3717/64127/22861/834/4210	10
GO:0048661	BP	GO:0048661	positive regulation of smooth muscle cell proliferation	10/100	99/18614	1.32683890365563e-10	6.50888195515512e-09	3.40438929227432e-09	3162/207/4217/7040/5743/1535/7099/3480/3717/6772	10
GO:0033138	BP	GO:0033138	positive regulation of peptidyl-serine phosphorylation	10/100	108/18614	3.16951105337943e-10	1.41705228361217e-08	7.41171472176002e-09	207/7295/7040/351/5743/6622/65018/5894/7037/960	10
GO:0090398	BP	GO:0090398	cellular senescence	10/100	108/18614	3.16951105337943e-10	1.41705228361217e-08	7.41171472176002e-09	1432/23411/4217/5609/6416/5580/5728/5606/1027/3480	10
GO:0033209	BP	GO:0033209	tumor necrosis factor-mediated signaling pathway	10/100	109/18614	3.47429993656739e-10	1.51496634271062e-08	7.92384196059229e-09	837/3551/841/1147/355/3717/7132/4792/6772/834	10
GO:0032611	BP	GO:0032611	interleukin-1 beta production	10/100	112/18614	4.5512484347916e-10	1.84770223812459e-08	9.66417544229796e-09	351/7099/114548/6774/841/3717/64127/22861/834/4210	10
GO:0032651	BP	GO:0032651	regulation of interleukin-1 beta production	10/100	112/18614	4.5512484347916e-10	1.84770223812459e-08	9.66417544229796e-09	351/7099/114548/6774/841/3717/64127/22861/834/4210	10
GO:0043200	BP	GO:0043200	response to amino acid	10/100	120/18614	9.01035877026944e-10	3.45919425832518e-08	1.80928828853809e-08	1535/1051/387/598/1536/1027/3480/2729/824/7846	10
GO:0008286	BP	GO:0008286	insulin receptor signaling pathway	10/100	128/18614	1.69991805125803e-09	6.00411055704337e-08	3.14037492627142e-08	207/23411/3553/5595/5580/3480/5296/5894/5579/4303	10
GO:0042542	BP	GO:0042542	response to hydrogen peroxide	10/100	129/18614	1.83465374864695e-09	6.41583865368419e-08	3.35572415724377e-08	3162/23411/7295/4217/65018/10628/5580/6772/824/10365	10
GO:0032612	BP	GO:0032612	interleukin-1 production	10/100	131/18614	2.13289191888183e-09	7.24362909374098e-08	3.78868959275062e-08	351/7099/114548/6774/841/3717/64127/22861/834/4210	10
GO:0032652	BP	GO:0032652	regulation of interleukin-1 production	10/100	131/18614	2.13289191888183e-09	7.24362909374098e-08	3.78868959275062e-08	351/7099/114548/6774/841/3717/64127/22861/834/4210	10
GO:0034341	BP	GO:0034341	response to type II interferon	10/100	139/18614	3.80261103485725e-09	1.24359464584406e-07	6.50446624383477e-08	6622/7099/6737/7431/3717/2643/6772/1612/834/4210	10
GO:0046328	BP	GO:0046328	regulation of JNK cascade	10/100	139/18614	3.80261103485725e-09	1.24359464584406e-07	6.50446624383477e-08	4217/351/3553/65018/7099/5609/6416/3480/1647/64127	10
GO:0045598	BP	GO:0045598	regulation of fat cell differentiation	10/100	146/18614	6.1249294457263e-09	1.9489415137212e-07	1.01936948100993e-07	1432/207/23411/7040/5743/1385/1051/1869/240/7538	10
GO:0006606	BP	GO:0006606	protein import into nucleus	10/100	163/18614	1.76775181977988e-08	5.03524147376012e-07	2.63362007106426e-07	1432/207/7040/5743/10628/5580/6774/3717/5296/4792	10
GO:0051170	BP	GO:0051170	import into nucleus	10/100	168/18614	2.35919089497251e-08	6.21840465749469e-07	3.25245877507993e-07	1432/207/7040/5743/10628/5580/6774/3717/5296/4792	10
GO:0009267	BP	GO:0009267	cellular response to starvation	10/100	170/18614	2.6408702494913e-08	6.85849538323769e-07	3.58725022279971e-07	3309/23411/4217/5595/6667/6513/3480/355/81631/3920	10
GO:0050728	BP	GO:0050728	negative regulation of inflammatory response	10/100	187/18614	6.51502535427219e-08	1.47506856098009e-06	7.71516160374338e-07	1432/4790/5580/114548/7132/64127/240/5045/7538/4210	10
GO:0071478	BP	GO:0071478	cellular response to radiation	10/100	191/18614	7.95112195285808e-08	1.78874921894871e-06	9.35582904945755e-07	3309/1432/23411/5743/1535/598/5580/1647/22861/6794	10
GO:0032388	BP	GO:0032388	positive regulation of intracellular transport	10/100	197/18614	1.0628532550993e-07	2.24790281258127e-06	1.17573744891224e-06	1432/7040/5743/3553/65018/5580/3717/5621/5296/6794	10
GO:0002758	BP	GO:0002758	innate immune response-activating signaling pathway	10/100	209/18614	1.84561619675412e-07	3.50606535434617e-06	1.83380362903902e-06	1535/7099/3551/114548/6197/64127/4792/22861/834/4210	10
GO:0033157	BP	GO:0033157	regulation of intracellular protein transport	10/100	224/18614	3.5062400257597e-07	6.25801066654285e-06	3.27317420271285e-06	1432/7295/7040/5743/3553/65018/5580/3717/5621/5296	10
GO:0002218	BP	GO:0002218	activation of innate immune response	10/100	233/18614	5.03645410892083e-07	8.47083614890874e-06	4.43056489281005e-06	1535/7099/3551/114548/6197/64127/4792/22861/834/4210	10
GO:0045444	BP	GO:0045444	fat cell differentiation	10/100	246/18614	8.27054707801279e-07	1.29829210131294e-05	6.79055444299998e-06	1432/207/23411/7040/5743/1385/1051/1869/240/7538	10
GO:0042593	BP	GO:0042593	glucose homeostasis	10/100	248/18614	8.90268745977328e-07	1.37913561876839e-05	7.21339634898527e-06	207/23411/1535/6774/3480/5296/5894/2729/240/6794	10
GO:0033500	BP	GO:0033500	carbohydrate homeostasis	10/100	249/18614	9.2343076204561e-07	1.41806845719352e-05	7.41702969057229e-06	207/23411/1535/6774/3480/5296/5894/2729/240/6794	10
GO:0031330	BP	GO:0031330	negative regulation of cellular catabolic process	10/100	251/18614	9.93009229146672e-07	1.50971995079421e-05	7.89640136390249e-06	1432/3162/207/6622/65018/6774/1869/4170/5045/7538	10
GO:0097305	BP	GO:0097305	response to alcohol	10/100	252/18614	1.02948541012481e-06	1.54710184024609e-05	8.09192266088065e-06	207/7040/1385/1535/387/598/1536/841/3480/10365	10
GO:0051348	BP	GO:0051348	negative regulation of transferase activity	10/100	279/18614	2.57365289824703e-06	3.45632777057358e-05	1.8077890079742e-05	207/23411/3553/6622/5580/5728/1027/1647/1843/7538	10
GO:0010632	BP	GO:0010632	regulation of epithelial cell migration	10/100	295/18614	4.22587396661606e-06	5.33063816074569e-05	2.78812361331247e-05	3162/207/23411/7040/5743/6667/387/5728/5606/1647	10
GO:0045089	BP	GO:0045089	positive regulation of innate immune response	10/100	300/18614	4.90279870014336e-06	6.05478496814907e-05	3.1668795431548e-05	1535/7099/3551/114548/6197/64127/4792/22861/834/4210	10
GO:0002429	BP	GO:0002429	immune response-activating cell surface receptor signaling pathway	10/100	302/18614	5.19881524464621e-06	6.31476746148775e-05	3.30286013438368e-05	4790/1535/7099/3551/5580/5621/64127/4792/5579/6794	10
GO:0051054	BP	GO:0051054	positive regulation of DNA metabolic process	10/100	303/18614	5.35255014872473e-06	6.45228912126135e-05	3.37478911838042e-05	207/23411/7040/5595/5609/6416/5580/3480/4683/7037	10
GO:0009416	BP	GO:0009416	response to light stimulus	10/100	323/18614	9.37264538899034e-06	0.000103128297551134	5.39399660851879e-05	1432/207/23411/351/5743/5609/5580/22861/6794/7846	10
GO:0002833	BP	GO:0002833	positive regulation of response to biotic stimulus	10/100	327/18614	1.04326427548029e-05	0.000112685303394385	5.89386384506008e-05	1535/7099/3551/114548/6197/64127/4792/22861/834/4210	10
GO:0062012	BP	GO:0062012	regulation of small molecule metabolic process	10/100	331/18614	1.15946624049744e-05	0.0001226118192047	6.4130578382383e-05	207/23411/351/5743/3553/4790/6622/65018/6774/6794	10
GO:0051346	BP	GO:0051346	negative regulation of hydrolase activity	10/100	345/18614	1.65862311939961e-05	0.000167378767363412	8.75453706630472e-05	207/351/5743/6622/3551/6197/5894/6195/960/332	10
GO:0010639	BP	GO:0010639	negative regulation of organelle organization	10/100	362/18614	2.50455782816017e-05	0.000239802697560229	0.000125425801459797	207/6622/65018/598/5580/2729/4683/1843/7037/332	10
GO:0010631	BP	GO:0010631	epithelial cell migration	10/100	371/18614	3.08636618658234e-05	0.000290694543226902	0.000152044144770582	3162/207/23411/7040/5743/6667/387/5728/5606/1647	10
GO:0090132	BP	GO:0090132	epithelium migration	10/100	374/18614	3.3044383521466e-05	0.000308763922216449	0.000161495107435736	3162/207/23411/7040/5743/6667/387/5728/5606/1647	10
GO:0002696	BP	GO:0002696	positive regulation of leukocyte activation	10/100	377/18614	3.53558682555326e-05	0.000326263040277308	0.000170647802255074	207/7040/3553/7099/387/114548/3717/64127/7037/1075	10
GO:0090130	BP	GO:0090130	tissue migration	10/100	379/18614	3.6972651803051e-05	0.000333983135980501	0.000174685701748161	3162/207/23411/7040/5743/6667/387/5728/5606/1647	10
GO:0050900	BP	GO:0050900	leukocyte migration	10/100	393/18614	5.01669360473771e-05	0.000429188110936178	0.000224481473056265	3162/207/3576/351/3553/5595/387/64127/240/1843	10
GO:0001558	BP	GO:0001558	regulation of cell growth	10/100	420/18614	8.71814535984049e-05	0.000685801545901038	0.00035869992044356	207/23411/7040/1535/387/1027/6197/253260/6195/6794	10
GO:0006869	BP	GO:0006869	lipid transport	10/100	447/18614	0.000145228834492389	0.00102384878927569	0.00053551130272958	207/23411/5743/3553/4790/6513/5580/4792/81671/5045	10
GO:1901987	BP	GO:1901987	regulation of cell cycle phase transition	10/100	457/18614	0.000173749464877223	0.00119393601156878	0.00062447329686571	1432/207/351/5728/1027/1869/4683/1843/4303/332	10
GO:0045785	BP	GO:0045785	positive regulation of cell adhesion	10/100	482/18614	0.000266389543281023	0.00172008750798642	0.000899670255861051	207/3553/387/114548/3717/5296/64127/240/7037/960	10
GO:0051051	BP	GO:0051051	negative regulation of transport	10/100	483/18614	0.000270822498238973	0.00174552018937966	0.000912972501746827	3162/207/7295/5743/3553/4790/6622/5728/7132/5579	10
GO:0050804	BP	GO:0050804	modulation of chemical synaptic transmission	10/100	487/18614	0.00028917862082128	0.00184032232205542	0.000962557571439252	351/5743/3553/6622/5595/65018/5728/3717/5621/5579	10
GO:0099177	BP	GO:0099177	regulation of trans-synaptic signaling	10/100	488/18614	0.000293927166808694	0.00186382540963789	0.000974850567418044	351/5743/3553/6622/5595/65018/5728/3717/5621/5579	10
GO:0090066	BP	GO:0090066	regulation of anatomical structure size	10/100	492/18614	0.000313580445648707	0.00196376974119013	0.00102712519991318	5743/1385/387/5580/5728/5296/2729/253260/2643/10365	10
GO:0001667	BP	GO:0001667	ameboidal-type cell migration	10/100	496/18614	0.000334322760155767	0.00207526887323404	0.00108544342627578	3162/207/23411/7040/5743/6667/387/5728/5606/1647	10
GO:0010876	BP	GO:0010876	lipid localization	10/100	497/18614	0.000339683989356693	0.00210116261017135	0.00109898682149691	207/23411/5743/3553/4790/6513/5580/4792/81671/5045	10
GO:1900182	BP	GO:1900182	positive regulation of protein localization to nucleus	9/100	86/18614	8.44074803607375e-10	3.2761233036717e-08	1.71353531559392e-08	1432/207/7040/5743/5580/3717/5296/7037/6794	9
GO:0036473	BP	GO:0036473	cell death in response to oxidative stress	9/100	99/18614	3.00019850951409e-09	9.99688786377715e-08	5.2287471541184e-08	207/23411/7295/4217/65018/7099/5580/3717/4170	9
GO:1900180	BP	GO:1900180	regulation of protein localization to nucleus	9/100	134/18614	4.33236965101098e-08	1.0553054901635e-06	5.51964336662378e-07	1432/207/7040/5743/5580/3717/5296/7037/6794	9
GO:2001235	BP	GO:2001235	positive regulation of apoptotic signaling pathway	9/100	140/18614	6.33364132785813e-08	1.44325297870935e-06	7.54875418023159e-07	23411/5580/5728/10018/355/3717/8743/4170/1075	9
GO:0045834	BP	GO:0045834	positive regulation of lipid metabolic process	9/100	151/18614	1.21529085175677e-07	2.52410281186259e-06	1.32020040377268e-06	207/7040/5743/3553/1385/5580/3480/64127/824	9
GO:0043535	BP	GO:0043535	regulation of blood vessel endothelial cell migration	9/100	152/18614	1.28609003736784e-07	2.61061494941565e-06	1.36544949520905e-06	3162/207/23411/7040/5743/6667/387/5606/1647	9
GO:0043524	BP	GO:0043524	negative regulation of neuron apoptotic process	9/100	155/18614	1.52048687184726e-07	2.9670495200909e-06	1.55187813904737e-06	3162/6622/65018/1051/6416/387/598/3717/2729	9
GO:0090316	BP	GO:0090316	positive regulation of intracellular protein transport	9/100	155/18614	1.52048687184726e-07	2.9670495200909e-06	1.55187813904737e-06	1432/7040/5743/3553/65018/5580/3717/5621/5296	9
GO:0007584	BP	GO:0007584	response to nutrient	9/100	156/18614	1.60647342058984e-07	3.0837305008279e-06	1.61290666655331e-06	3162/5743/1536/3480/7421/2729/64127/6772/7037	9
GO:2001236	BP	GO:2001236	regulation of extrinsic apoptotic signaling pathway	9/100	156/18614	1.60647342058984e-07	3.0837305008279e-06	1.61290666655331e-06	3162/207/3553/598/5728/8743/5894/2729/4170	9
GO:0002262	BP	GO:0002262	myeloid cell homeostasis	9/100	171/18614	3.5081713249589e-07	6.25801066654285e-06	3.27317420271285e-06	1432/3162/6774/10018/3717/6772/7538/4602/10365	9
GO:0071453	BP	GO:0071453	cellular response to oxygen levels	9/100	172/18614	3.68557540847862e-07	6.4763444491276e-06	3.38737095673212e-06	3162/207/23411/5743/65018/1536/1027/355/1869	9
GO:2001242	BP	GO:2001242	regulation of intrinsic apoptotic signaling pathway	9/100	173/18614	3.87071526749192e-07	6.76800313107994e-06	3.5399193822034e-06	9709/207/23411/5743/65018/598/10018/4170/960	9
GO:0032635	BP	GO:0032635	interleukin-6 production	9/100	178/18614	4.92264346571945e-07	8.3590272696736e-06	4.37208465705346e-06	351/3553/1535/1051/7099/6774/64127/824/10365	9
GO:0032675	BP	GO:0032675	regulation of interleukin-6 production	9/100	178/18614	4.92264346571945e-07	8.3590272696736e-06	4.37208465705346e-06	351/3553/1535/1051/7099/6774/64127/824/10365	9
GO:0001659	BP	GO:0001659	temperature homeostasis	9/100	179/18614	5.16043353117079e-07	8.59747699627134e-06	4.49680280397455e-06	5743/3553/1051/7099/6774/3480/3717/3934/6794	9
GO:0043534	BP	GO:0043534	blood vessel endothelial cell migration	9/100	179/18614	5.16043353117079e-07	8.59747699627134e-06	4.49680280397455e-06	3162/207/23411/7040/5743/6667/387/5606/1647	9
GO:0046890	BP	GO:0046890	regulation of lipid biosynthetic process	9/100	182/18614	5.93456808156965e-07	9.74925323911814e-06	5.09922496115287e-06	207/23411/5743/3553/1385/4790/5580/3480/824	9
GO:0042770	BP	GO:0042770	signal transduction in response to DNA damage	9/100	184/18614	6.50486326064395e-07	1.05390720351351e-05	5.51232980320142e-06	1432/23411/5595/1027/1647/1869/4683/4303/960	9
GO:0051896	BP	GO:0051896	regulation of protein kinase B signaling	9/100	186/18614	7.12203938439147e-07	1.13311004980499e-05	5.92659038388195e-06	23411/7295/7040/65018/9518/5728/3480/253260/6794	9
GO:0002221	BP	GO:0002221	pattern recognition receptor signaling pathway	9/100	189/18614	8.1427542057191e-07	1.28969541948878e-05	6.7455905740085e-06	1535/7099/114548/6197/64127/4792/22861/834/4210	9
GO:0043433	BP	GO:0043433	negative regulation of DNA-binding transcription factor activity	9/100	194/18614	1.01262068792101e-06	1.52845139732351e-05	7.99437385200796e-06	3162/23411/6737/114548/1147/5621/1869/64127/4792	9
GO:0031334	BP	GO:0031334	positive regulation of protein-containing complex assembly	9/100	195/18614	1.05694466003947e-06	1.56854140305017e-05	8.2040596124249e-06	7040/6622/65018/7099/387/10018/1027/253260/7037	9
GO:0006469	BP	GO:0006469	negative regulation of protein kinase activity	9/100	217/18614	2.55907724893968e-06	3.44987055086067e-05	1.80441163997153e-05	207/23411/3553/6622/5580/5728/1027/1647/1843	9
GO:0002573	BP	GO:0002573	myeloid leukocyte differentiation	9/100	227/18614	3.70063135404364e-06	4.78777653570774e-05	2.50418663055584e-05	1432/23411/7040/351/1385/1051/7099/841/7037	9
GO:0010594	BP	GO:0010594	regulation of endothelial cell migration	9/100	232/18614	4.41954271453654e-06	5.51583917588094e-05	2.88499068774842e-05	3162/207/23411/7040/5743/6667/387/5606/1647	9
GO:0010466	BP	GO:0010466	negative regulation of peptidase activity	9/100	236/18614	5.07809180219502e-06	6.22771536296973e-05	3.25732862311852e-05	207/351/5743/6622/6197/5894/6195/960/332	9
GO:0033673	BP	GO:0033673	negative regulation of kinase activity	9/100	239/18614	5.62571841665523e-06	6.75851613864839e-05	3.53495732947724e-05	207/23411/3553/6622/5580/5728/1027/1647/1843	9
GO:0050730	BP	GO:0050730	regulation of peptidyl-tyrosine phosphorylation	9/100	255/18614	9.48435068056266e-06	0.000103391131493047	5.40774380909275e-05	7040/351/5580/3717/5621/7132/64127/253260/960	9
GO:1903320	BP	GO:1903320	regulation of protein modification by small protein conjugation or removal	9/100	255/18614	9.48435068056266e-06	0.000103391131493047	5.40774380909275e-05	3309/9709/207/65018/6737/5728/1027/2729/64127	9
GO:1903039	BP	GO:1903039	positive regulation of leukocyte cell-cell adhesion	9/100	273/18614	1.634034305367e-05	0.000165831168744705	8.67359185631989e-05	207/3553/387/114548/3717/64127/240/7037/960	9
GO:0042113	BP	GO:0042113	B cell activation	9/100	276/18614	1.7818389011904e-05	0.000176287254874076	9.2204843626394e-05	7040/7099/5580/841/5296/64127/4683/7037/5579	9
GO:0051258	BP	GO:0051258	protein polymerization	9/100	276/18614	1.7818389011904e-05	0.000176287254874076	9.2204843626394e-05	6622/65018/387/5580/1027/3717/5296/253260/7846	9
GO:0043542	BP	GO:0043542	endothelial cell migration	9/100	283/18614	2.17163733210141e-05	0.000210720413653357	0.000110214676629207	3162/207/23411/7040/5743/6667/387/5606/1647	9
GO:0030522	BP	GO:0030522	intracellular receptor signaling pathway	9/100	299/18614	3.34289002462937e-05	0.000311532653482611	0.000162943257692669	23411/7099/387/6774/3717/7421/64127/4792/10365	9
GO:0002263	BP	GO:0002263	cell activation involved in immune response	9/100	300/18614	3.43111508095767e-05	0.000318076075221588	0.000166365712586841	3162/7040/351/7099/114548/6774/4683/7037/4602	9
GO:0002449	BP	GO:0002449	lymphocyte mediated immunity	9/100	300/18614	3.43111508095767e-05	0.000318076075221588	0.000166365712586841	7040/3553/5580/114548/64127/4683/10383/7037/1075	9
GO:0007162	BP	GO:0007162	negative regulation of cell adhesion	9/100	312/18614	4.65369706559077e-05	0.000400898976479673	0.000209685195124822	207/7040/1051/387/5580/5728/3717/5621/1843	9
GO:0070372	BP	GO:0070372	regulation of ERK1 and ERK2 cascade	9/100	315/18614	5.01121777212173e-05	0.000429188110936178	0.000224481473056265	7040/351/3553/5595/7099/5609/5728/64127/960	9
GO:0051047	BP	GO:0051047	positive regulation of secretion	9/100	317/18614	5.26224341009514e-05	0.000444646979053973	0.000232567040662729	7040/3553/1385/6622/1535/65018/7099/3717/5579	9
GO:0022409	BP	GO:0022409	positive regulation of cell-cell adhesion	9/100	321/18614	5.79628334610083e-05	0.000481705241845368	0.000251949901483764	207/3553/387/114548/3717/64127/240/7037/960	9
GO:0031647	BP	GO:0031647	regulation of protein stability	9/100	322/18614	5.93671827364804e-05	0.000491065314813229	0.000256845570571979	23411/1385/6622/65018/5580/6737/5728/5621/3920	9
GO:0051251	BP	GO:0051251	positive regulation of lymphocyte activation	9/100	327/18614	6.68275872927793e-05	0.000545115561935558	0.000285115876258242	207/7040/3553/7099/387/114548/3717/64127/7037	9
GO:0002440	BP	GO:0002440	production of molecular mediator of immune response	9/100	328/18614	6.84107496806611e-05	0.000551659287379213	0.000288538490001347	3162/23411/7040/3553/7099/114548/64127/4683/7037	9
GO:0048638	BP	GO:0048638	regulation of developmental growth	9/100	328/18614	6.84107496806611e-05	0.000551659287379213	0.000288538490001347	1432/207/351/1385/9518/5728/6774/10018/1027	9
GO:0070371	BP	GO:0070371	ERK1 and ERK2 cascade	9/100	341/18614	9.20470269769093e-05	0.0007161015402697	0.000374547953499828	7040/351/3553/5595/7099/5609/5728/64127/960	9
GO:0070661	BP	GO:0070661	leukocyte proliferation	9/100	348/18614	0.000107391869980158	0.00080870298454633	0.000422981980651729	3553/5595/1051/7099/598/5580/3717/5621/7037	9
GO:0045787	BP	GO:0045787	positive regulation of cell cycle	9/100	354/18614	0.000122201564618992	0.000897330407971479	0.000469337445905092	207/351/3553/387/6737/10018/1027/3480/332	9
GO:1901990	BP	GO:1901990	regulation of mitotic cell cycle phase transition	9/100	357/18614	0.000130225609932547	0.000942534537462613	0.00049298090041333	207/351/5728/1027/1869/4683/1843/4303/332	9
GO:0050863	BP	GO:0050863	regulation of T cell activation	9/100	377/18614	0.000195811736515954	0.00132491772677079	0.000692981644657188	207/3553/1051/387/114548/3717/5621/64127/7037	9
GO:1902074	BP	GO:1902074	response to salt	9/100	383/18614	0.000220157827389004	0.00146164933522174	0.000764497402191735	3309/5743/3553/10628/1027/3480/2729/5579/7846	9
GO:0001701	BP	GO:0001701	in utero embryonic development	9/100	398/18614	0.000292250665295989	0.0018565276075997	0.000971033543344303	207/1051/598/841/10018/4683/824/5045/10365	9
GO:0050808	BP	GO:0050808	synapse organization	9/100	466/18614	0.000907962216645103	0.00474396826803329	0.00248127326411111	1432/207/351/6622/387/5728/3480/5621/7846	9
GO:0044772	BP	GO:0044772	mitotic cell cycle phase transition	9/100	467/18614	0.000921739367980986	0.00480174549809564	0.00251149292160632	207/351/5728/1027/1869/4683/1843/4303/332	9
GO:0023061	BP	GO:0023061	signal release	9/100	483/18614	0.00116635493695217	0.00582682551246825	0.00304764820122244	5743/3553/1385/6622/65018/3717/5894/240/5579	9
GO:0046686	BP	GO:0046686	response to cadmium ion	8/100	54/18614	4.4301411378713e-10	1.84085394105428e-08	9.62835628107012e-09	3162/207/5595/1536/1027/1147/5621/2729	8
GO:0070059	BP	GO:0070059	intrinsic apoptotic signaling pathway in response to endoplasmic reticulum stress	8/100	63/18614	1.58494823527654e-09	5.65458299696639e-08	2.95755890793229e-08	9709/23411/4217/1051/837/598/10018/8795	8
GO:0043154	BP	GO:0043154	negative regulation of cysteine-type endopeptidase activity involved in apoptotic process	8/100	78/18614	8.98222370809785e-09	2.71155676384629e-07	1.41824584864703e-07	207/5743/6622/6197/5894/6195/960/332	8
GO:0008625	BP	GO:0008625	extrinsic apoptotic signaling pathway via death domain receptors	8/100	86/18614	1.96234080850563e-08	5.41483416847021e-07	2.83216128201264e-07	3162/598/5728/841/8795/5894/7132/1612	8
GO:2000117	BP	GO:2000117	negative regulation of cysteine-type endopeptidase activity	8/100	91/18614	3.0746650572991e-08	7.92680071706601e-07	4.14601396508638e-07	207/5743/6622/6197/5894/6195/960/332	8
GO:1900407	BP	GO:1900407	regulation of cellular response to oxidative stress	8/100	94/18614	3.9743396757829e-08	9.88547023582056e-07	5.17047155744921e-07	207/23411/7295/65018/7099/240/2643/4170	8
GO:0046330	BP	GO:0046330	positive regulation of JNK cascade	8/100	95/18614	4.32073647154838e-08	1.0553054901635e-06	5.51964336662378e-07	4217/351/3553/7099/5609/6416/1647/64127	8
GO:0008630	BP	GO:0008630	intrinsic apoptotic signaling pathway in response to DNA damage	8/100	103/18614	8.15925121067189e-08	1.81248272176686e-06	9.47996416731491e-07	3162/23411/598/10018/1869/7132/4170/960	8
GO:1902882	BP	GO:1902882	regulation of response to oxidative stress	8/100	103/18614	8.15925121067189e-08	1.81248272176686e-06	9.47996416731491e-07	207/23411/7295/65018/7099/240/2643/4170	8
GO:0046822	BP	GO:0046822	regulation of nucleocytoplasmic transport	8/100	107/18614	1.09903885676697e-07	2.31059835839341e-06	1.20852956994112e-06	1432/7295/7040/5743/3553/5580/3717/5296	8
GO:0051341	BP	GO:0051341	regulation of oxidoreductase activity	8/100	111/18614	1.46276734673797e-07	2.9025248700441e-06	1.51812932792734e-06	207/3553/4790/6622/1535/7421/64127/2643	8
GO:0071347	BP	GO:0071347	cellular response to interleukin-1	8/100	111/18614	1.46276734673797e-07	2.9025248700441e-06	1.51812932792734e-06	3576/3553/4790/5595/1051/5609/3551/10365	8
GO:0032355	BP	GO:0032355	response to estradiol	8/100	120/18614	2.67566978459902e-07	4.97392930484407e-06	2.60155150801733e-06	7040/5743/10628/6774/841/10018/1027/3480	8
GO:0071901	BP	GO:0071901	negative regulation of protein serine/threonine kinase activity	8/100	123/18614	3.23644978432169e-07	5.89234053516712e-06	3.08191501437036e-06	207/23411/3553/5580/5728/1027/1647/1843	8
GO:0032874	BP	GO:0032874	positive regulation of stress-activated MAPK cascade	8/100	129/18614	4.66519826782879e-07	8.03779525949819e-06	4.20406827216407e-06	4217/351/3553/7099/5609/6416/1647/64127	8
GO:0070304	BP	GO:0070304	positive regulation of stress-activated protein kinase signaling cascade	8/100	131/18614	5.24805469009831e-07	8.70240805888602e-06	4.55168568377689e-06	4217/351/3553/7099/5609/6416/1647/64127	8
GO:0034101	BP	GO:0034101	erythrocyte homeostasis	8/100	139/18614	8.24538126318858e-07	1.29829210131294e-05	6.79055444299998e-06	1432/3162/6774/3717/6772/7538/4602/10365	8
GO:1904019	BP	GO:1904019	epithelial cell apoptotic process	8/100	140/18614	8.70671563472815e-07	1.35471892607312e-05	7.0856878919304e-06	3162/4217/598/1027/3480/3717/1869/7538	8
GO:0062013	BP	GO:0062013	positive regulation of small molecule metabolic process	8/100	146/18614	1.19643765460726e-06	1.7681246008673e-05	9.24795456435035e-06	207/23411/351/5743/3553/6622/65018/6794	8
GO:0071322	BP	GO:0071322	cellular response to carbohydrate stimulus	8/100	152/18614	1.62090278020748e-06	2.31782535210236e-05	1.21230955860393e-05	1535/5609/6416/5606/3480/5894/2729/5579	8
GO:0009411	BP	GO:0009411	response to UV	8/100	154/18614	1.78824909655477e-06	2.53658466226162e-05	1.32672887949846e-05	1432/207/23411/5743/5609/5580/22861/6794	8
GO:0036294	BP	GO:0036294	cellular response to decreased oxygen levels	8/100	157/18614	2.06675255437161e-06	2.87392520552777e-05	1.50317063113227e-05	3162/207/23411/5743/65018/1536/1027/1869	8
GO:0010951	BP	GO:0010951	negative regulation of endopeptidase activity	8/100	160/18614	2.38133762272599e-06	3.23495557056469e-05	1.69200304772636e-05	207/5743/6622/6197/5894/6195/960/332	8
GO:0051100	BP	GO:0051100	negative regulation of binding	8/100	163/18614	2.73574720781504e-06	3.64628646717083e-05	1.90714452818883e-05	3162/207/5595/5580/203228/3717/1869/4792	8
GO:0030856	BP	GO:0030856	regulation of epithelial cell differentiation	8/100	166/18614	3.13401529434508e-06	4.11499703331853e-05	2.15229772708888e-05	3553/1051/3551/1027/7421/7132/6772/7538	8
GO:0031960	BP	GO:0031960	response to corticosteroid	8/100	166/18614	3.13401529434508e-06	4.11499703331853e-05	2.15229772708888e-05	5743/1535/387/1536/10018/3480/3717/7538	8
GO:0006109	BP	GO:0006109	regulation of carbohydrate metabolic process	8/100	183/18614	6.4474888693287e-06	7.51568669520428e-05	3.93098591824626e-05	207/23411/7040/351/4790/6622/6774/6794	8
GO:0009266	BP	GO:0009266	response to temperature stimulus	8/100	183/18614	6.4474888693287e-06	7.51568669520428e-05	3.93098591824626e-05	3162/207/23411/5743/5609/841/2729/4792	8
GO:0043409	BP	GO:0043409	negative regulation of MAPK cascade	8/100	183/18614	6.4474888693287e-06	7.51568669520428e-05	3.93098591824626e-05	3553/65018/7099/5580/5728/3480/5296/1843	8
GO:0001936	BP	GO:0001936	regulation of endothelial cell proliferation	8/100	185/18614	6.98354263335745e-06	7.98248303592832e-05	4.17513790548197e-05	3162/207/23411/1535/6667/6774/240/6772	8
GO:0032640	BP	GO:0032640	tumor necrosis factor production	8/100	185/18614	6.98354263335745e-06	7.98248303592832e-05	4.17513790548197e-05	351/1535/7099/1536/6774/3717/64127/7538	8
GO:0032680	BP	GO:0032680	regulation of tumor necrosis factor production	8/100	185/18614	6.98354263335745e-06	7.98248303592832e-05	4.17513790548197e-05	351/1535/7099/1536/6774/3717/64127/7538	8
GO:0045766	BP	GO:0045766	positive regulation of angiogenesis	8/100	185/18614	6.98354263335745e-06	7.98248303592832e-05	4.17513790548197e-05	3162/23411/3576/3553/6667/1536/6774/5579	8
GO:1904018	BP	GO:1904018	positive regulation of vasculature development	8/100	185/18614	6.98354263335745e-06	7.98248303592832e-05	4.17513790548197e-05	3162/23411/3576/3553/6667/1536/6774/5579	8
GO:0043405	BP	GO:0043405	regulation of MAP kinase activity	8/100	186/18614	7.2654005522302e-06	8.27786927434744e-05	4.3296359827382e-05	4217/7040/3553/7099/5609/5580/64127/1843	8
GO:0002700	BP	GO:0002700	regulation of production of molecular mediator of immune response	8/100	189/18614	8.16938559498608e-06	9.16008568936217e-05	4.79106824367605e-05	3162/23411/7040/3553/7099/114548/64127/7037	8
GO:0071706	BP	GO:0071706	tumor necrosis factor superfamily cytokine production	8/100	190/18614	8.49107282674546e-06	9.46071584355362e-05	4.94830908548507e-05	351/1535/7099/1536/6774/3717/64127/7538	8
GO:1903555	BP	GO:1903555	regulation of tumor necrosis factor superfamily cytokine production	8/100	190/18614	8.49107282674546e-06	9.46071584355362e-05	4.94830908548507e-05	351/1535/7099/1536/6774/3717/64127/7538	8
GO:0009746	BP	GO:0009746	response to hexose	8/100	199/18614	1.19000728732992e-05	0.000125465842950725	6.56233398040538e-05	5743/1535/10628/387/1027/3480/5894/2729	8
GO:0001935	BP	GO:0001935	endothelial cell proliferation	8/100	201/18614	1.27967512643114e-05	0.00013332780373318	6.97354400523724e-05	3162/207/23411/1535/6667/6774/240/6772	8
GO:0034284	BP	GO:0034284	response to monosaccharide	8/100	207/18614	1.58358141289225e-05	0.000161187595110531	8.43071554565722e-05	5743/1535/10628/387/1027/3480/5894/2729	8
GO:0031396	BP	GO:0031396	regulation of protein ubiquitination	8/100	213/18614	1.9460747780908e-05	0.000189353612016989	9.90390382934421e-05	3309/9709/207/65018/5728/1027/2729/64127	8
GO:0002685	BP	GO:0002685	regulation of leukocyte migration	8/100	227/18614	3.07058003012802e-05	0.000289980980385352	0.000151670924651694	3162/207/3576/351/5595/387/64127/1843	8
GO:0046777	BP	GO:0046777	protein autophosphorylation	8/100	227/18614	3.07058003012802e-05	0.000289980980385352	0.000151670924651694	207/5595/65018/3480/3717/4683/1612/6794	8
GO:0050807	BP	GO:0050807	regulation of synapse organization	8/100	234/18614	3.81087778983063e-05	0.000341624882073142	0.000178682621457461	1432/207/351/6622/387/5728/5621/7846	8
GO:0002274	BP	GO:0002274	myeloid leukocyte activation	8/100	240/18614	4.55901358701051e-05	0.000396611723874904	0.000207442801275692	3162/3576/351/6622/7099/5580/3717/1075	8
GO:0050803	BP	GO:0050803	regulation of synapse structure or activity	8/100	240/18614	4.55901358701051e-05	0.000396611723874904	0.000207442801275692	1432/207/351/6622/387/5728/5621/7846	8
GO:0006470	BP	GO:0006470	protein dephosphorylation	8/100	249/18614	5.90855504951593e-05	0.000489883014903527	0.000256227183392648	7040/65018/3551/5580/5728/3717/1843/6794	8
GO:0045927	BP	GO:0045927	positive regulation of growth	8/100	258/18614	7.57567085087261e-05	0.000605368086997331	0.000316630205841425	1432/207/1385/1535/387/6197/253260/6195	8
GO:0003018	BP	GO:0003018	vascular process in circulatory system	8/100	265/18614	9.12755670205511e-05	0.000711667334915202	0.000372228697853067	7040/5743/6513/387/2729/2643/7037/10365	8
GO:0002699	BP	GO:0002699	positive regulation of immune effector process	8/100	267/18614	9.61646382132959e-05	0.000740491741165226	0.000387304943000826	3162/23411/7040/3553/7099/114548/64127/7037	8
GO:0070663	BP	GO:0070663	regulation of leukocyte proliferation	8/100	268/18614	9.86894267783422e-05	0.000749615172862591	0.000392076839832463	3553/5595/1051/7099/598/3717/5621/7037	8
GO:0071560	BP	GO:0071560	cellular response to transforming growth factor beta stimulus	8/100	274/18614	0.000115019804026334	0.000858879382285434	0.000449226117872962	3309/23411/7040/9518/6774/3480/5045/6794	8
GO:1901988	BP	GO:1901988	negative regulation of cell cycle phase transition	8/100	274/18614	0.000115019804026334	0.000858879382285434	0.000449226117872962	1432/5728/1027/1869/4683/1843/4303/332	8
GO:0071559	BP	GO:0071559	response to transforming growth factor beta	8/100	280/18614	0.000133526029327289	0.000962477419559152	0.000503411775444451	3309/23411/7040/9518/6774/3480/5045/6794	8
GO:1903532	BP	GO:1903532	positive regulation of secretion by cell	8/100	289/18614	0.000165848506656286	0.00114186535187135	0.000597238389620976	7040/3553/1385/6622/65018/7099/3717/5579	8
GO:0002366	BP	GO:0002366	leukocyte activation involved in immune response	8/100	296/18614	0.00019522650556123	0.00132444506549256	0.000692734425087753	3162/7040/7099/114548/6774/4683/7037/4602	8
GO:0048608	BP	GO:0048608	reproductive structure development	8/100	301/18614	0.0002187291399356	0.00145489891196335	0.000760966677742052	3309/23411/1051/598/10018/1027/8743/6794	8
GO:0061458	BP	GO:0061458	reproductive system development	8/100	305/18614	0.000239162647738784	0.00157011611861224	0.000821229596520381	3309/23411/1051/598/10018/1027/8743/6794	8
GO:0032943	BP	GO:0032943	mononuclear cell proliferation	8/100	313/18614	0.000284740864191031	0.00181535150238758	0.000949496896551889	3553/1051/7099/598/5580/3717/5621/7037	8
GO:0010948	BP	GO:0010948	negative regulation of cell cycle process	8/100	317/18614	0.000310063592684917	0.00194519468803398	0.00101740975070025	1432/5728/1027/1869/4683/1843/4303/332	8
GO:0016311	BP	GO:0016311	dephosphorylation	8/100	342/18614	0.00051338927218474	0.00296774289583716	0.00155224080055856	7040/65018/3551/5580/5728/3717/1843/6794	8
GO:0042176	BP	GO:0042176	regulation of protein catabolic process	8/100	361/18614	0.000731222241949799	0.00397947143076532	0.00208141275585419	9709/207/3553/6622/65018/1027/2729/5045	8
GO:0030336	BP	GO:0030336	negative regulation of cell migration	8/100	375/18614	0.000935181945428809	0.00485031223385397	0.00253689514526248	3162/207/7040/387/5728/6774/1647/1843	8
GO:1902903	BP	GO:1902903	regulation of supramolecular fiber organization	8/100	376/18614	0.000951338482827868	0.00490669826874415	0.00256638715552423	351/6622/387/5580/1027/203228/5296/253260	8
GO:0002697	BP	GO:0002697	regulation of immune effector process	8/100	384/18614	0.00108882543049111	0.00550964386890346	0.00288175030992596	3162/23411/7040/3553/7099/114548/64127/7037	8
GO:2000146	BP	GO:2000146	negative regulation of cell motility	8/100	390/18614	0.0012020326821	0.00597127909026327	0.0031232028382345	3162/207/7040/387/5728/6774/1647/1843	8
GO:0006631	BP	GO:0006631	fatty acid metabolic process	8/100	394/18614	0.00128259407047188	0.00620861296660533	0.00324733735363663	1432/207/23411/5743/3553/6622/7132/240	8
GO:0030900	BP	GO:0030900	forebrain development	8/100	397/18614	0.00134579796161001	0.00645836739185674	0.00337796828178714	351/1385/6513/387/5728/3480/1869/7846	8
GO:0042692	BP	GO:0042692	muscle cell differentiation	8/100	410/18614	0.00164898515109184	0.00748613824377425	0.0039155309703236	1432/207/23411/7040/6416/9518/824/4303	8
GO:0016032	BP	GO:0016032	viral process	8/100	426/18614	0.00209397841852488	0.00905254807127281	0.00473482203763598	3576/6667/598/6737/6772/5045/7037/7538	8
GO:0040013	BP	GO:0040013	negative regulation of locomotion	8/100	427/18614	0.00212465270554179	0.00909251901556015	0.00475572834008108	3162/207/7040/387/5728/6774/1647/1843	8
GO:0001503	BP	GO:0001503	ossification	8/100	429/18614	0.00218706457512006	0.00920704657845535	0.00481563054932024	1432/207/5743/5595/1051/387/7421/240	8
GO:0010720	BP	GO:0010720	positive regulation of cell development	8/100	432/18614	0.00228338341192681	0.00956691602719512	0.00500385576316607	7040/3553/1385/387/114548/841/1869/6794	8
GO:0003012	BP	GO:0003012	muscle system process	8/100	452/18614	0.00301393347837353	0.0117367288264777	0.00613874920738762	3162/5743/3553/1535/6416/387/5606/7132	8
GO:0006816	BP	GO:0006816	calcium ion transport	8/100	455/18614	0.00313767229503556	0.0120721770654309	0.00631420121291986	5743/6622/1535/387/5621/7421/81671/5579	8
GO:1903131	BP	GO:1903131	mononuclear cell differentiation	8/100	474/18614	0.00401614015271054	0.0145189427015083	0.00759395137424662	3553/1051/387/114548/6774/5296/6794/4602	8
GO:0022411	BP	GO:0022411	cellular component disassembly	8/100	488/18614	0.00477706613439588	0.0161925120793534	0.00846929090399512	7040/65018/3480/81631/3920/81671/5045/5579	8
GO:0051770	BP	GO:0051770	positive regulation of nitric-oxide synthase biosynthetic process	7/100	18/18614	3.1636356785004e-12	2.03162931208425e-10	1.06261829966855e-10	7099/6416/5606/3717/64127/10135/6772	7
GO:0051767	BP	GO:0051767	nitric-oxide synthase biosynthetic process	7/100	22/18614	1.66592835877141e-11	9.33977613203274e-10	4.88505308211166e-10	7099/6416/5606/3717/64127/10135/6772	7
GO:0051769	BP	GO:0051769	regulation of nitric-oxide synthase biosynthetic process	7/100	22/18614	1.66592835877141e-11	9.33977613203274e-10	4.88505308211166e-10	7099/6416/5606/3717/64127/10135/6772	7
GO:0008631	BP	GO:0008631	intrinsic apoptotic signaling pathway in response to oxidative stress	7/100	45/18614	4.00798947231511e-09	1.29873567121257e-07	6.79287447987737e-08	207/23411/4217/65018/5580/3717/4170	7
GO:0038066	BP	GO:0038066	p38MAPK cascade	7/100	56/18614	1.95200883411595e-08	5.41483416847021e-07	2.83216128201264e-07	1432/4217/3553/5606/1647/1843/7538	7
GO:0046824	BP	GO:0046824	positive regulation of nucleocytoplasmic transport	7/100	60/18614	3.19421135990984e-08	8.17532936463882e-07	4.27600376555437e-07	1432/7040/5743/3553/5580/3717/5296	7
GO:1903409	BP	GO:1903409	reactive oxygen species biosynthetic process	7/100	61/18614	3.59251536870191e-08	9.06340305875369e-07	4.74049960306155e-07	6622/4353/1535/7099/387/1536/240	7
GO:0051353	BP	GO:0051353	positive regulation of oxidoreductase activity	7/100	63/18614	4.5162515426933e-08	1.09256167457485e-06	5.71450717911085e-07	207/3553/6622/1535/7421/64127/2643	7
GO:0031663	BP	GO:0031663	lipopolysaccharide-mediated signaling pathway	7/100	65/18614	5.63335040811345e-08	1.3152708084253e-06	6.87935944682122e-07	1432/207/7040/3553/5595/7099/4792	7
GO:2000379	BP	GO:2000379	positive regulation of reactive oxygen species metabolic process	7/100	70/18614	9.49013700181789e-08	2.0563904227252e-06	1.07556928887248e-06	1432/7040/6622/1535/7099/5580/1647	7
GO:0006801	BP	GO:0006801	superoxide metabolic process	7/100	74/18614	1.39992172427426e-07	2.80938836939584e-06	1.46941544623285e-06	7040/4353/1535/5580/1536/2643/4688	7
GO:0043536	BP	GO:0043536	positive regulation of blood vessel endothelial cell migration	7/100	75/18614	1.53728966830167e-07	2.98335555408873e-06	1.56040680617086e-06	3162/207/23411/7040/5743/6667/5606	7
GO:0006809	BP	GO:0006809	nitric oxide biosynthetic process	7/100	77/18614	1.84634245727176e-07	3.50606535434617e-06	1.83380362903902e-06	207/5743/3553/7099/3717/2643/10365	7
GO:0046209	BP	GO:0046209	nitric oxide metabolic process	7/100	83/18614	3.10513103007742e-07	5.71214729074659e-06	2.98766719176857e-06	207/5743/3553/7099/3717/2643/10365	7
GO:2001057	BP	GO:2001057	reactive nitrogen species metabolic process	7/100	84/18614	3.37262890278232e-07	6.10878219724469e-06	3.19512211842535e-06	207/5743/3553/7099/3717/2643/10365	7
GO:0010660	BP	GO:0010660	regulation of muscle cell apoptotic process	7/100	85/18614	3.65925772052838e-07	6.46224913445311e-06	3.37999857869858e-06	3162/23411/4217/6416/3480/3717/824	7
GO:0046889	BP	GO:0046889	positive regulation of lipid biosynthetic process	7/100	87/18614	4.29431614798716e-07	7.47168701216289e-06	3.90797243438811e-06	207/5743/3553/1385/5580/3480/824	7
GO:0071229	BP	GO:0071229	cellular response to acid chemical	7/100	89/18614	5.01959203415341e-07	8.47083614890874e-06	4.43056489281005e-06	1535/1051/598/1536/2729/824/10365	7
GO:0010657	BP	GO:0010657	muscle cell apoptotic process	7/100	90/18614	5.4191755160598e-07	8.94417192650617e-06	4.67813725070583e-06	3162/23411/4217/6416/3480/3717/824	7
GO:2001237	BP	GO:2001237	negative regulation of extrinsic apoptotic signaling pathway	7/100	99/18614	1.03811759948563e-06	1.54710184024609e-05	8.09192266088065e-06	3162/207/3553/598/5894/2729/4170	7
GO:2001243	BP	GO:2001243	negative regulation of intrinsic apoptotic signaling pathway	7/100	99/18614	1.03811759948563e-06	1.54710184024609e-05	8.09192266088065e-06	9709/207/23411/5743/65018/598/960	7
GO:0032760	BP	GO:0032760	positive regulation of tumor necrosis factor production	7/100	105/18614	1.54607584919713e-06	2.24721806558199e-05	1.17537930055922e-05	351/1535/7099/1536/6774/3717/64127	7
GO:1901655	BP	GO:1901655	cellular response to ketone	7/100	107/18614	1.75585147162345e-06	2.50067233781211e-05	1.30794538739353e-05	207/23411/1385/6667/3480/3717/10365	7
GO:0032147	BP	GO:0032147	activation of protein kinase activity	7/100	109/18614	1.98892879477365e-06	2.77663893404765e-05	1.45228626371032e-05	7295/65018/5580/8795/3717/5621/6794	7
GO:1903557	BP	GO:1903557	positive regulation of tumor necrosis factor superfamily cytokine production	7/100	109/18614	1.98892879477365e-06	2.77663893404765e-05	1.45228626371032e-05	351/1535/7099/1536/6774/3717/64127	7
GO:1901222	BP	GO:1901222	regulation of NIK/NF-kappaB signaling	7/100	110/18614	2.1148333695075e-06	2.91780916449237e-05	1.52612358695956e-05	351/3553/7099/387/114548/64127/4792	7
GO:0008637	BP	GO:0008637	apoptotic mitochondrial changes	7/100	111/18614	2.24733237377515e-06	3.07658059851699e-05	1.60916699958197e-05	207/65018/598/10018/8743/2729/4170	7
GO:0002718	BP	GO:0002718	regulation of cytokine production involved in immune response	7/100	119/18614	3.57923760547337e-06	4.64774530240145e-05	2.43094504551307e-05	3162/23411/7040/3553/7099/114548/64127	7
GO:0002367	BP	GO:0002367	cytokine production involved in immune response	7/100	121/18614	3.99924441727691e-06	5.11787365283407e-05	2.67683979874942e-05	3162/23411/7040/3553/7099/114548/64127	7
GO:0097237	BP	GO:0097237	cellular response to toxic substance	7/100	124/18614	4.7057565457467e-06	5.83183583143064e-05	3.05026878588567e-05	7295/5743/4353/65018/140809/2643/4257	7
GO:0002821	BP	GO:0002821	positive regulation of adaptive immune response	7/100	129/18614	6.11322107819282e-06	7.2213701833368e-05	3.77704734808252e-05	23411/7040/3553/114548/3717/64127/7037	7
GO:0030218	BP	GO:0030218	erythrocyte differentiation	7/100	130/18614	6.43296127884402e-06	7.51568669520428e-05	3.93098591824626e-05	1432/6774/3717/6772/7538/4602/10365	7
GO:0010595	BP	GO:0010595	positive regulation of endothelial cell migration	7/100	131/18614	6.7664862035927e-06	7.86158857601625e-05	4.11190557039653e-05	3162/207/23411/7040/5743/6667/5606	7
GO:0002702	BP	GO:0002702	positive regulation of production of molecular mediator of immune response	7/100	134/18614	7.85448295917815e-06	8.83504261522841e-05	4.62105852945278e-05	23411/7040/3553/7099/114548/64127/7037	7
GO:0030879	BP	GO:0030879	mammary gland development	7/100	136/18614	8.657578390121e-06	9.61590153267527e-05	5.02947701908717e-05	207/1385/4790/1051/10018/3717/7421	7
GO:0031929	BP	GO:0031929	TOR signaling	7/100	137/18614	9.08399011535799e-06	0.000100264540898264	5.24421139883331e-05	207/23411/65018/203228/253260/6195/6794	7
GO:0010212	BP	GO:0010212	response to ionizing radiation	7/100	143/18614	1.20250533051624e-05	0.000126406215100695	6.61151896947368e-05	3309/1432/23411/1535/598/1647/6794	7
GO:0071456	BP	GO:0071456	cellular response to hypoxia	7/100	149/18614	1.57147393236378e-05	0.00016041751240199	8.39043733282151e-05	3162/23411/5743/65018/1536/1027/1869	7
GO:0010821	BP	GO:0010821	regulation of mitochondrion organization	7/100	151/18614	1.71350152158423e-05	0.000171447234397606	8.96733314561001e-05	207/65018/598/10018/8743/2729/7037	7
GO:0001890	BP	GO:0001890	placenta development	7/100	152/18614	1.78839723679074e-05	0.000176441872635332	9.22857145124299e-05	1432/207/5743/1051/841/1027/7421	7
GO:0032368	BP	GO:0032368	regulation of lipid transport	7/100	153/18614	1.86597807580384e-05	0.000183073182326088	9.575413810046e-05	207/23411/3553/4790/5580/4792/5045	7
GO:0016241	BP	GO:0016241	regulation of macroautophagy	7/100	159/18614	2.39213360911997e-05	0.000230948525891652	0.00012079473771826	3162/207/23411/5595/65018/203228/64127	7
GO:0007568	BP	GO:0007568	aging	7/100	169/18614	3.53790329632528e-05	0.000326263040277308	0.000170647802255074	5743/4353/3480/2729/7037/4303/1075	7
GO:0072331	BP	GO:0072331	signal transduction by p53 class mediator	7/100	173/18614	4.10735835691524e-05	0.000364502254186549	0.00019064834478673	207/23411/1027/1869/4683/960/6794	7
GO:0010634	BP	GO:0010634	positive regulation of epithelial cell migration	7/100	176/18614	4.58211712120759e-05	0.000397642203245828	0.000207981780621216	3162/207/23411/7040/5743/6667/5606	7
GO:0050731	BP	GO:0050731	positive regulation of peptidyl-tyrosine phosphorylation	7/100	181/18614	5.47296716074205e-05	0.000460250476470022	0.000240728254814594	7040/3717/5621/7132/64127/253260/960	7
GO:1905952	BP	GO:1905952	regulation of lipid localization	7/100	182/18614	5.66711466047557e-05	0.000473197375432617	0.000247499968374633	207/23411/3553/4790/5580/4792/5045	7
GO:0007565	BP	GO:0007565	female pregnancy	7/100	187/18614	6.72443501631907e-05	0.000545993206382505	0.000285574917208469	207/5743/3553/6513/7421/824/81671	7
GO:0051302	BP	GO:0051302	regulation of cell division	7/100	187/18614	6.72443501631907e-05	0.000545993206382505	0.000285574917208469	7040/3553/10628/387/598/3480/332	7
GO:0000075	BP	GO:0000075	cell cycle checkpoint signaling	7/100	188/18614	6.95410575879475e-05	0.000559496618224671	0.000292637707869195	1432/1027/1869/4683/1843/4303/332	7
GO:0032271	BP	GO:0032271	regulation of protein polymerization	7/100	191/18614	7.68190287191145e-05	0.000612471353128471	0.000320345480342274	6622/65018/387/5580/1027/5296/253260	7
GO:0009749	BP	GO:0009749	response to glucose	7/100	194/18614	8.47076151045201e-05	0.0006678287869401	0.000349299493675829	1535/10628/387/1027/3480/5894/2729	7
GO:0002819	BP	GO:0002819	regulation of adaptive immune response	7/100	205/18614	0.000119493269218172	0.000881106945466769	0.000460851966768248	23411/7040/3553/114548/3717/64127/7037	7
GO:0044703	BP	GO:0044703	multi-organism reproductive process	7/100	207/18614	0.000126914981305268	0.000923005225303349	0.000482766337964885	207/5743/3553/6513/7421/824/81671	7
GO:0002285	BP	GO:0002285	lymphocyte activation involved in immune response	7/100	208/18614	0.000130763865064251	0.000944494829053035	0.000494006206409989	7040/7099/114548/6774/4683/7037/4602	7
GO:0044706	BP	GO:0044706	multi-multicellular organism process	7/100	216/18614	0.000165097990992027	0.00113891817223406	0.00059569690417559	207/5743/3553/6513/7421/824/81671	7
GO:0007179	BP	GO:0007179	transforming growth factor beta receptor signaling pathway	7/100	218/18614	0.000174732128960975	0.00119835704755371	0.000626785664438448	3309/23411/7040/9518/6774/5045/6794	7
GO:0070374	BP	GO:0070374	positive regulation of ERK1 and ERK2 cascade	7/100	222/18614	0.000195366896693552	0.00132444506549256	0.000692734425087753	7040/351/5595/7099/5609/64127/960	7
GO:0050679	BP	GO:0050679	positive regulation of epithelial cell proliferation	7/100	225/18614	0.000212100920095571	0.00142422138740981	0.000744921182244802	3162/207/23411/1535/6667/6774/64127	7
GO:0051651	BP	GO:0051651	maintenance of location in cell	7/100	233/18614	0.000262450837702397	0.00170087405277957	0.000889620898440767	3309/207/7295/6622/1535/65018/3934	7
GO:0009636	BP	GO:0009636	response to toxic substance	7/100	242/18614	0.000330167731126246	0.00205670621929083	0.00107573446231609	7295/5743/4353/65018/140809/2643/4257	7
GO:0032944	BP	GO:0032944	regulation of mononuclear cell proliferation	7/100	243/18614	0.000338484679051606	0.00209741734457943	0.00109702790717557	3553/1051/7099/598/3717/5621/7037	7
GO:0002703	BP	GO:0002703	regulation of leukocyte mediated immunity	7/100	246/18614	0.000364449737932067	0.00223461024949712	0.00116878494005705	3162/7040/3553/7099/114548/64127/7037	7
GO:0050870	BP	GO:0050870	positive regulation of T cell activation	7/100	249/18614	0.000391988628672038	0.00235459836134292	0.00123154322112321	207/3553/387/114548/3717/64127/7037	7
GO:0001894	BP	GO:0001894	tissue homeostasis	7/100	263/18614	0.000543385216917084	0.00311059414287057	0.00162695735850803	5743/7099/6513/64127/7037/6794/7846	7
GO:0060249	BP	GO:0060249	anatomical structure homeostasis	7/100	263/18614	0.000543385216917084	0.00311059414287057	0.00162695735850803	5743/7099/6513/64127/7037/6794/7846	7
GO:0007611	BP	GO:0007611	learning or memory	7/100	276/18614	0.000722603474807759	0.00395695422173799	0.0020696354113221	351/5743/1385/1051/5728/5621/7846	7
GO:0072659	BP	GO:0072659	protein localization to plasma membrane	7/100	285/18614	0.000872023703278459	0.0045697147180705	0.00239013212440059	207/7040/3551/598/5621/5296/7132	7
GO:0030217	BP	GO:0030217	T cell differentiation	7/100	300/18614	0.00117435271255979	0.00585849404062314	0.00306421202875771	3553/387/114548/6774/5296/6794/4602	7
GO:0048511	BP	GO:0048511	rhythmic process	7/100	303/18614	0.00124364980283955	0.00608240661564344	0.00318132670037976	3309/23411/1385/6667/5728/3480/10135	7
GO:0046651	BP	GO:0046651	lymphocyte proliferation	7/100	306/18614	0.00131611658235493	0.00633313864969703	0.00331246895458613	3553/1051/7099/5580/3717/5621/7037	7
GO:0060326	BP	GO:0060326	cell chemotaxis	7/100	312/18614	0.00147095979096859	0.00693099327077876	0.0036251693360603	3576/3553/5595/5580/64127/240/1843	7
GO:0044403	BP	GO:0044403	biological process involved in symbiotic interaction	7/100	313/18614	0.00149809551805174	0.00698979309083056	0.00365592384645873	3576/6667/598/6737/3717/5045/7037	7
GO:0050890	BP	GO:0050890	cognition	7/100	317/18614	0.00161057453046392	0.00733060469278167	0.00383418109192103	351/5743/1385/1051/5728/5621/7846	7
GO:1902105	BP	GO:1902105	regulation of leukocyte differentiation	7/100	319/18614	0.00166923004296595	0.0075586160407125	0.00395343957544568	7040/1385/1051/7099/387/114548/841	7
GO:0032409	BP	GO:0032409	regulation of transporter activity	7/100	324/18614	0.00182316775313151	0.00804928563007564	0.0042100781667708	351/6622/65018/5580/5621/81671/1612	7
GO:1990778	BP	GO:1990778	protein localization to cell periphery	7/100	345/18614	0.00259390399926235	0.0104307876440308	0.00545569300687668	207/7040/3551/598/5621/5296/7132	7
GO:0050878	BP	GO:0050878	regulation of body fluid levels	7/100	361/18614	0.00333325222630394	0.0126049752283785	0.00659287462770586	1432/1385/1535/7099/5580/3717/7421	7
GO:0009306	BP	GO:0009306	protein secretion	7/100	373/18614	0.0039861307791611	0.0144400142687149	0.0075526688447263	7040/3553/7099/3717/5894/240/5579	7
GO:0035592	BP	GO:0035592	establishment of protein localization to extracellular region	7/100	374/18614	0.00404462720732681	0.0145920564824089	0.00763219262282517	7040/3553/7099/3717/5894/240/5579	7
GO:0071692	BP	GO:0071692	protein localization to extracellular region	7/100	382/18614	0.00453641025111759	0.0157238478969061	0.0082241619655094	7040/3553/7099/3717/5894/240/5579	7
GO:0030098	BP	GO:0030098	lymphocyte differentiation	7/100	422/18614	0.00770398117253472	0.0232766993168457	0.0121745864281648	3553/387/114548/6774/5296/6794/4602	7
GO:0010959	BP	GO:0010959	regulation of metal ion transport	7/100	423/18614	0.00779989350630875	0.0235262372880295	0.0123051041427227	207/5743/6622/1535/387/5621/81671	7
GO:0042391	BP	GO:0042391	regulation of membrane potential	7/100	433/18614	0.00880834990457624	0.0257542151183471	0.0134704200788875	207/351/6622/65018/598/5728/2729	7
GO:0034329	BP	GO:0034329	cell junction assembly	7/100	444/18614	0.0100252876211726	0.0283728492612034	0.01484006391292	351/3553/6622/387/3551/5728/81671	7
GO:0010975	BP	GO:0010975	regulation of neuron projection development	7/100	452/18614	0.0109846410925509	0.0307187271091763	0.016067045978603	3309/207/387/5728/7431/3480/6794	7
GO:0016055	BP	GO:0016055	Wnt signaling pathway	7/100	461/18614	0.0121420630025209	0.0331164220269528	0.0173211303145086	1432/7040/351/4790/387/5728/6794	7
GO:0051960	BP	GO:0051960	regulation of nervous system development	7/100	461/18614	0.0121420630025209	0.0331164220269528	0.0173211303145086	207/7040/3553/5728/1869/1075/6794	7
GO:0198738	BP	GO:0198738	cell-cell signaling by wnt	7/100	463/18614	0.0124108289035298	0.0336158341160024	0.0175823415609418	1432/7040/351/4790/387/5728/6794	7
GO:0061564	BP	GO:0061564	axon development	7/100	479/18614	0.0147182371894104	0.0386217041255554	0.0202005992550366	351/1385/5728/3480/203228/3717/6794	7
GO:0044270	BP	GO:0044270	cellular nitrogen compound catabolic process	7/100	486/18614	0.0158186729487518	0.0409615490139232	0.0214244258566595	1432/3162/207/5580/7431/1869/7538	7
GO:0046700	BP	GO:0046700	heterocycle catabolic process	7/100	488/18614	0.0161435832433076	0.0415894500476751	0.0217528416384544	1432/3162/207/5580/7431/1869/7538	7
GO:0048285	BP	GO:0048285	organelle fission	7/100	497/18614	0.0176647166954098	0.0443444822186158	0.0231938267549832	3553/65018/387/10018/1027/1843/332	7
GO:0070269	BP	GO:0070269	pyroptosis	6/100	28/18614	7.0719718629655e-09	2.23019684107091e-07	1.1664765619835e-07	837/114548/841/22861/834/4210	6
GO:1990776	BP	GO:1990776	response to angiotensin	6/100	33/18614	2.03449470975323e-08	5.5704149727507e-07	2.9135358756564e-07	5743/4790/1535/5580/1536/3480	6
GO:0042307	BP	GO:0042307	positive regulation of protein import into nucleus	6/100	39/18614	5.83929986275668e-08	1.34800046504945e-06	7.05054782190435e-07	1432/7040/5743/5580/3717/5296	6
GO:0045429	BP	GO:0045429	positive regulation of nitric oxide biosynthetic process	6/100	42/18614	9.26743393762592e-08	2.03307929613011e-06	1.06337669568705e-06	207/5743/3553/7099/3717/10365	6
GO:0043620	BP	GO:0043620	regulation of DNA-templated transcription in response to stress	6/100	44/18614	1.23632442370393e-07	2.52410281186259e-06	1.32020040377268e-06	3309/3162/1051/6197/6195/10365	6
GO:1904407	BP	GO:1904407	positive regulation of nitric oxide metabolic process	6/100	44/18614	1.23632442370393e-07	2.52410281186259e-06	1.32020040377268e-06	207/5743/3553/7099/3717/10365	6
GO:1904646	BP	GO:1904646	cellular response to amyloid-beta	6/100	44/18614	1.23632442370393e-07	2.52410281186259e-06	1.32020040377268e-06	351/837/7099/10018/3480/5621	6
GO:1904645	BP	GO:1904645	response to amyloid-beta	6/100	54/18614	4.33165498266812e-07	7.49970852881559e-06	3.92262873817469e-06	351/837/7099/10018/3480/5621	6
GO:0043525	BP	GO:0043525	positive regulation of neuron apoptotic process	6/100	55/18614	4.84105557142752e-07	8.30029528071943e-06	4.34136562486219e-06	5609/6416/387/10018/5621/4170	6
GO:0032768	BP	GO:0032768	regulation of monooxygenase activity	6/100	57/18614	6.00761709872748e-07	9.82356647810437e-06	5.13809357128008e-06	207/3553/4790/6622/7421/2643	6
GO:0001836	BP	GO:0001836	release of cytochrome c from mitochondria	6/100	58/18614	6.67185760195826e-07	1.07113641136894e-05	5.6024450198262e-06	207/65018/598/10018/8743/4170	6
GO:0042306	BP	GO:0042306	regulation of protein import into nucleus	6/100	58/18614	6.67185760195826e-07	1.07113641136894e-05	5.6024450198262e-06	1432/7040/5743/5580/3717/5296	6
GO:0045428	BP	GO:0045428	regulation of nitric oxide biosynthetic process	6/100	62/18614	9.95936434130949e-07	1.50971995079421e-05	7.89640136390249e-06	207/5743/3553/7099/3717/10365	6
GO:0080164	BP	GO:0080164	regulation of nitric oxide metabolic process	6/100	65/18614	1.3209060045609e-06	1.93586722328179e-05	1.01253113693138e-05	207/5743/3553/7099/3717/10365	6
GO:0038034	BP	GO:0038034	signal transduction in absence of ligand	6/100	67/18614	1.58216174697266e-06	2.28089603686017e-05	1.19299414218561e-05	207/3553/598/10018/355/4170	6
GO:0097192	BP	GO:0097192	extrinsic apoptotic signaling pathway in absence of ligand	6/100	67/18614	1.58216174697266e-06	2.28089603686017e-05	1.19299414218561e-05	207/3553/598/10018/355/4170	6
GO:0045600	BP	GO:0045600	positive regulation of fat cell differentiation	6/100	71/18614	2.23163644830885e-06	3.06698051962135e-05	1.60414579839526e-05	1432/207/5743/1385/1051/7538	6
GO:0016239	BP	GO:0016239	positive regulation of macroautophagy	6/100	75/18614	3.0837579857127e-06	4.07933827922744e-05	2.13364686178821e-05	3162/23411/5595/65018/203228/64127	6
GO:0071479	BP	GO:0071479	cellular response to ionizing radiation	6/100	75/18614	3.0837579857127e-06	4.07933827922744e-05	2.13364686178821e-05	3309/1432/23411/1535/598/1647	6
GO:0150076	BP	GO:0150076	neuroinflammatory response	6/100	76/18614	3.33362992480614e-06	4.34478999793922e-05	2.27248806293835e-05	351/5743/3553/6622/3717/1075	6
GO:0002534	BP	GO:0002534	cytokine production involved in inflammatory response	6/100	78/18614	3.8828914177975e-06	4.98704454096756e-05	2.60841126822378e-05	1432/7099/6774/64127/240/4210	6
GO:1900015	BP	GO:1900015	regulation of cytokine production involved in inflammatory response	6/100	78/18614	3.8828914177975e-06	4.98704454096756e-05	2.60841126822378e-05	1432/7099/6774/64127/240/4210	6
GO:0045913	BP	GO:0045913	positive regulation of carbohydrate metabolic process	6/100	79/18614	4.18390011974323e-06	5.29660760678605e-05	2.77032435772472e-05	207/23411/351/4790/6622/6794	6
GO:1903201	BP	GO:1903201	regulation of oxidative stress-induced cell death	6/100	79/18614	4.18390011974323e-06	5.29660760678605e-05	2.77032435772472e-05	207/23411/7295/65018/7099/4170	6
GO:0071230	BP	GO:0071230	cellular response to amino acid stimulus	6/100	80/18614	4.50361753991536e-06	5.60097787006375e-05	2.92952141680929e-05	1535/1051/598/1536/2729/824	6
GO:1905897	BP	GO:1905897	regulation of response to endoplasmic reticulum stress	6/100	82/18614	5.20271045099925e-06	6.31476746148775e-05	3.30286013438368e-05	3309/9709/23411/598/10018/240	6
GO:0010507	BP	GO:0010507	negative regulation of autophagy	6/100	87/18614	7.34257289395364e-06	8.31216905815522e-05	4.34757605563045e-05	3162/207/6622/65018/6774/4170	6
GO:0048708	BP	GO:0048708	astrocyte differentiation	6/100	87/18614	7.34257289395364e-06	8.31216905815522e-05	4.34757605563045e-05	351/3553/5595/7099/6774/7431	6
GO:0034644	BP	GO:0034644	cellular response to UV	6/100	93/18614	1.07995432712994e-05	0.000115587838891605	6.04567733369395e-05	1432/23411/5743/5580/22861/6794	6
GO:0070301	BP	GO:0070301	cellular response to hydrogen peroxide	6/100	93/18614	1.07995432712994e-05	0.000115587838891605	6.04567733369395e-05	23411/7295/4217/65018/5580/10365	6
GO:1904705	BP	GO:1904705	regulation of vascular associated smooth muscle cell proliferation	6/100	95/18614	1.22076150253817e-05	0.000127944499316464	6.69197700126346e-05	3162/4217/387/5728/1027/3717	6
GO:0032088	BP	GO:0032088	negative regulation of NF-kappaB transcription factor activity	6/100	96/18614	1.29653135452463e-05	0.000134686727770029	7.04462082721586e-05	23411/6737/114548/1147/64127/4792	6
GO:1990874	BP	GO:1990874	vascular associated smooth muscle cell proliferation	6/100	97/18614	1.37605863376695e-05	0.000142529005702783	7.45480136521378e-05	3162/4217/387/5728/1027/3717	6
GO:0032642	BP	GO:0032642	regulation of chemokine production	6/100	98/18614	1.45948239322166e-05	0.000150288391045449	7.8606463099709e-05	3162/351/3553/7099/64127/4210	6
GO:0032602	BP	GO:0032602	chemokine production	6/100	99/18614	1.54694501472315e-05	0.000158371298318903	8.28341266465028e-05	3162/351/3553/7099/64127/4210	6
GO:0098869	BP	GO:0098869	cellular oxidant detoxification	6/100	99/18614	1.54694501472315e-05	0.000158371298318903	8.28341266465028e-05	7295/5743/4353/140809/2643/4257	6
GO:0032755	BP	GO:0032755	positive regulation of interleukin-6 production	6/100	100/18614	1.63859223929508e-05	0.000165831168744705	8.67359185631989e-05	351/3553/1535/7099/6774/64127	6
GO:0043255	BP	GO:0043255	regulation of carbohydrate biosynthetic process	6/100	101/18614	1.73457319689841e-05	0.000173065325747039	9.0519653897018e-05	207/23411/7040/4790/6622/6794	6
GO:0002532	BP	GO:0002532	production of molecular mediator involved in inflammatory response	6/100	102/18614	1.83504043561112e-05	0.000180539354277952	9.44288510334999e-05	1432/7099/6774/64127/240/4210	6
GO:0045639	BP	GO:0045639	positive regulation of myeloid cell differentiation	6/100	103/18614	1.94014995023428e-05	0.000189298608404074	9.90102693417028e-05	1432/7040/1385/6774/841/6772	6
GO:0009408	BP	GO:0009408	response to heat	6/100	110/18614	2.81974033159825e-05	0.000268445359870756	0.000140406987713291	3162/207/23411/5743/5609/2729	6
GO:0001938	BP	GO:0001938	positive regulation of endothelial cell proliferation	6/100	115/18614	3.62516624593752e-05	0.000328309927709008	0.000171718401123356	3162/207/23411/1535/6667/6774	6
GO:1990748	BP	GO:1990748	cellular detoxification	6/100	115/18614	3.62516624593752e-05	0.000328309927709008	0.000171718401123356	7295/5743/4353/140809/2643/4257	6
GO:0071346	BP	GO:0071346	cellular response to type II interferon	6/100	116/18614	3.80643756777577e-05	0.000341624882073142	0.000178682621457461	7099/7431/3717/6772/1612/834	6
GO:0043406	BP	GO:0043406	positive regulation of MAP kinase activity	6/100	117/18614	3.99491161718598e-05	0.000356313834138911	0.000186365494103174	4217/7040/3553/7099/5609/64127	6
GO:0071887	BP	GO:0071887	leukocyte apoptotic process	6/100	117/18614	3.99491161718598e-05	0.000356313834138911	0.000186365494103174	207/23411/598/10018/355/64127	6
GO:0051897	BP	GO:0051897	positive regulation of protein kinase B signaling	6/100	118/18614	4.19079912016024e-05	0.000369124750434064	0.000193066083629905	7295/7040/65018/9518/3480/253260	6
GO:0021782	BP	GO:0021782	glial cell development	6/100	119/18614	4.3943146259804e-05	0.000386087543755292	0.000201938260502634	207/351/3553/7099/5728/7431	6
GO:0007006	BP	GO:0007006	mitochondrial membrane organization	6/100	120/18614	4.60567652554025e-05	0.000397732261325383	0.000208028884373263	3308/6622/65018/598/10018/2729	6
GO:0051101	BP	GO:0051101	regulation of DNA binding	6/100	120/18614	4.60567652554025e-05	0.000397732261325383	0.000208028884373263	3162/7295/7040/3717/1869/4792	6
GO:0002824	BP	GO:0002824	positive regulation of adaptive immune response based on somatic recombination of immune receptors built from immunoglobulin superfamily domains	6/100	123/18614	5.28908248705532e-05	0.00044584819437421	0.000233195321310943	7040/3553/114548/3717/64127/7037	6
GO:0006690	BP	GO:0006690	icosanoid metabolic process	6/100	125/18614	5.78809670095788e-05	0.000481705241845368	0.000251949901483764	23411/5743/3553/7132/240/834	6
GO:0071482	BP	GO:0071482	cellular response to light stimulus	6/100	127/18614	6.32406830817552e-05	0.000519456029406417	0.00027169497872333	1432/23411/5743/5580/22861/6794	6
GO:0043467	BP	GO:0043467	regulation of generation of precursor metabolites and energy	6/100	135/18614	8.87812221370542e-05	0.000696833947973501	0.000364470280352117	207/351/6622/65018/387/6774	6
GO:0051384	BP	GO:0051384	response to glucocorticoid	6/100	142/18614	0.000117324155069857	0.00086692241779652	0.000453432926993173	5743/387/10018/3480/3717/7538	6
GO:0014074	BP	GO:0014074	response to purine-containing compound	6/100	143/18614	0.000121935794563201	0.000897244221660889	0.000469292367233373	3309/351/5743/3553/1385/6772	6
GO:0014065	BP	GO:0014065	phosphatidylinositol 3-kinase signaling	6/100	144/18614	0.00012669020321813	0.000923005225303349	0.000482766337964885	207/23411/5728/3480/3717/5296	6
GO:0098754	BP	GO:0098754	detoxification	6/100	144/18614	0.00012669020321813	0.000923005225303349	0.000482766337964885	7295/5743/4353/140809/2643/4257	6
GO:0120161	BP	GO:0120161	regulation of cold-induced thermogenesis	6/100	147/18614	0.000141842104829356	0.00100599661497447	0.000526173946259817	1051/7099/3480/3717/3934/6794	6
GO:0106106	BP	GO:0106106	cold-induced thermogenesis	6/100	148/18614	0.000147199855816057	0.00103567707319186	0.000541697938681442	1051/7099/3480/3717/3934/6794	6
GO:0001678	BP	GO:0001678	intracellular glucose homeostasis	6/100	157/18614	0.000202994914095219	0.00136567245063679	0.000714297893207236	23411/1535/3480/5296/5894/2729	6
GO:1990845	BP	GO:1990845	adaptive thermogenesis	6/100	161/18614	0.000232604553546956	0.00153275985658181	0.000801690870924799	1051/7099/3480/3717/3934/6794	6
GO:0030307	BP	GO:0030307	positive regulation of cell growth	6/100	164/18614	0.000256965503049582	0.00166838631759397	0.000872628594914891	207/1535/387/6197/253260/6195	6
GO:0070665	BP	GO:0070665	positive regulation of leukocyte proliferation	6/100	166/18614	0.00027429083465627	0.00176465433152267	0.000922980375461134	3553/5595/7099/598/3717/7037	6
GO:0034250	BP	GO:0034250	positive regulation of amide metabolic process	6/100	169/18614	0.000301987119158044	0.00190991268140082	0.000998955938445024	65018/6667/387/5580/7431/64127	6
GO:0048015	BP	GO:0048015	phosphatidylinositol-mediated signaling	6/100	172/18614	0.000331833472738024	0.00206344335512447	0.00107925823694446	207/23411/5728/3480/3717/5296	6
GO:0048017	BP	GO:0048017	inositol lipid-mediated signaling	6/100	176/18614	0.000375173395675756	0.00227292012611796	0.00118882244183615	207/23411/5728/3480/3717/5296	6
GO:0050680	BP	GO:0050680	negative regulation of epithelial cell proliferation	6/100	177/18614	0.00038667069854866	0.0023345656534596	0.00122106536383787	7040/1027/7421/240/6772/6794	6
GO:0060759	BP	GO:0060759	regulation of response to cytokine stimulus	6/100	177/18614	0.00038667069854866	0.0023345656534596	0.00122106536383787	837/7099/3551/841/7132/834	6
GO:0007219	BP	GO:0007219	Notch signaling pathway	6/100	179/18614	0.000410491562917511	0.00244083535391355	0.0012766484014181	207/351/6774/1027/64127/4792	6
GO:0097696	BP	GO:0097696	receptor signaling pathway via STAT	6/100	184/18614	0.000475078761684472	0.00278271672681518	0.00145546517719516	7040/6774/1647/3717/7132/6772	6
GO:0002040	BP	GO:0002040	sprouting angiogenesis	6/100	188/18614	0.000532239268775471	0.00305669771921133	0.00159876750826008	3162/207/5743/387/240/10365	6
GO:0002822	BP	GO:0002822	regulation of adaptive immune response based on somatic recombination of immune receptors built from immunoglobulin superfamily domains	6/100	190/18614	0.000562756394985192	0.00318534549212772	0.00166605511673248	7040/3553/114548/3717/64127/7037	6
GO:0050777	BP	GO:0050777	negative regulation of immune response	6/100	191/18614	0.000578516525783009	0.00326931259050494	0.00170997305726178	1432/3162/7040/6737/64127/5045	6
GO:1901991	BP	GO:1901991	negative regulation of mitotic cell cycle phase transition	6/100	194/18614	0.000627863759258315	0.00349781513832866	0.00182948845674638	5728/1027/4683/1843/4303/332	6
GO:0043488	BP	GO:0043488	regulation of mRNA stability	6/100	195/18614	0.000645018817593392	0.0035764622664676	0.00187062385338578	1432/207/5580/7431/1869/7538	6
GO:0002520	BP	GO:0002520	immune system development	6/100	197/18614	0.000680418936103353	0.00374336399114804	0.00195791971284044	7040/5595/10018/5894/4683/7037	6
GO:0050851	BP	GO:0050851	antigen receptor-mediated signaling pathway	6/100	201/18614	0.000755726427792957	0.00409390451374957	0.0021412655485577	4790/3551/5621/4792/5579/6794	6
GO:0071674	BP	GO:0071674	mononuclear cell migration	6/100	202/18614	0.000775523388300694	0.00419471455969073	0.00219399298213544	207/351/5595/387/240/1843	6
GO:1902075	BP	GO:1902075	cellular response to salt	6/100	204/18614	0.000816319237468428	0.00434222823303989	0.00227114816385081	3309/5743/1027/2729/5579/7846	6
GO:0022408	BP	GO:0022408	negative regulation of cell-cell adhesion	6/100	205/18614	0.000837329065656877	0.00444728760887231	0.00232609815627672	207/7040/1051/5580/3717/5621	6
GO:0043487	BP	GO:0043487	regulation of RNA stability	6/100	207/18614	0.000880600123343642	0.00460782168244407	0.00241006349546681	1432/207/5580/7431/1869/7538	6
GO:0045732	BP	GO:0045732	positive regulation of protein catabolic process	6/100	209/18614	0.000925576884699566	0.00480755523052775	0.00251453162948566	9709/207/3553/1027/2729/5045	6
GO:0071383	BP	GO:0071383	cellular response to steroid hormone stimulus	6/100	209/18614	0.000925576884699566	0.00480755523052775	0.00251453162948566	23411/387/10018/3480/3717/7538	6
GO:0061013	BP	GO:0061013	regulation of mRNA catabolic process	6/100	212/18614	0.000996338898508536	0.00512983817716057	0.00268309769354378	1432/207/5580/7431/1869/7538	6
GO:0016051	BP	GO:0016051	carbohydrate biosynthetic process	6/100	214/18614	0.00104577809123859	0.00530988993146291	0.00277727151150903	207/23411/7040/4790/6622/6794	6
GO:1901888	BP	GO:1901888	regulation of cell junction assembly	6/100	214/18614	0.00104577809123859	0.00530988993146291	0.00277727151150903	351/3553/6622/387/3551/5728	6
GO:0008406	BP	GO:0008406	gonad development	6/100	228/18614	0.00144673790925201	0.00684053319341109	0.00357785532408549	3309/23411/1051/598/10018/8743	6
GO:1903050	BP	GO:1903050	regulation of proteolysis involved in protein catabolic process	6/100	230/18614	0.0015124359993762	0.00701204377353017	0.00366756178772887	9709/207/65018/5728/2729/1075	6
GO:0045137	BP	GO:0045137	development of primary sexual characteristics	6/100	233/18614	0.00161522147266411	0.00734229374703944	0.00384029490554158	3309/23411/1051/598/10018/8743	6
GO:0006909	BP	GO:0006909	phagocytosis	6/100	236/18614	0.00172324399220818	0.00776339002612153	0.00406054404716078	3553/1535/7099/5580/64127/4688	6
GO:0050670	BP	GO:0050670	regulation of lymphocyte proliferation	6/100	239/18614	0.00183667522423415	0.00809879761797129	0.00423597479273399	3553/1051/7099/3717/5621/7037	6
GO:0030595	BP	GO:0030595	leukocyte chemotaxis	6/100	241/18614	0.00191538648790465	0.0084143595463672	0.0044010255122711	3576/3553/5595/64127/240/1843	6
GO:0045930	BP	GO:0045930	negative regulation of mitotic cell cycle	6/100	243/18614	0.00199663053261464	0.00870629511258629	0.00455371875859478	5728/1027/4683/1843/4303/332	6
GO:0016485	BP	GO:0016485	protein processing	6/100	250/18614	0.00230168639243112	0.00961690669305422	0.00503000275565064	837/841/5621/824/5045/834	6
GO:0045926	BP	GO:0045926	negative regulation of growth	6/100	252/18614	0.00239497806457619	0.00989364037904458	0.00517474484866879	23411/7040/9518/5728/1027/6794	6
GO:0005996	BP	GO:0005996	monosaccharide metabolic process	6/100	256/18614	0.00259008570832887	0.0104307876440308	0.00545569300687668	1432/207/23411/6513/2729/6794	6
GO:0090068	BP	GO:0090068	positive regulation of cell cycle process	6/100	262/18614	0.00290486843429335	0.0113244981345741	0.00592313710024961	207/351/3553/387/3480/332	6
GO:0051924	BP	GO:0051924	regulation of calcium ion transport	6/100	266/18614	0.00313010697914665	0.012056202672133	0.00630584600631622	5743/6622/1535/387/5621/81671	6
GO:0006402	BP	GO:0006402	mRNA catabolic process	6/100	268/18614	0.00324750606307261	0.0123587583722182	0.00646409398081983	1432/207/5580/7431/1869/7538	6
GO:0050708	BP	GO:0050708	regulation of protein secretion	6/100	275/18614	0.00368444162030381	0.0135228835010672	0.00707297506835933	7040/3553/7099/3717/240/5579	6
GO:0007548	BP	GO:0007548	sex differentiation	6/100	283/18614	0.00423576430653845	0.0149308578150637	0.00780939842207688	3309/23411/1051/598/10018/8743	6
GO:0022898	BP	GO:0022898	regulation of transmembrane transporter activity	6/100	289/18614	0.00468769565314507	0.0160747000455421	0.00840767079332611	351/6622/65018/5621/81671/1612	6
GO:0044262	BP	GO:0044262	cellular carbohydrate metabolic process	6/100	290/18614	0.00476634408232968	0.0161716880872127	0.00845839917537649	207/23411/6622/5728/6774/6794	6
GO:0015850	BP	GO:0015850	organic hydroxy compound transport	6/100	296/18614	0.00525883642250167	0.017656093388095	0.00923479880077089	23411/4790/6622/65018/4792/5045	6
GO:0051146	BP	GO:0051146	striated muscle cell differentiation	6/100	297/18614	0.00534441806036353	0.0178924024542218	0.00935839730200847	1432/207/7040/6416/9518/824	6
GO:0090092	BP	GO:0090092	regulation of transmembrane receptor protein serine/threonine kinase signaling pathway	6/100	301/18614	0.00569700254266119	0.0185625581002577	0.00970891383022955	3309/23411/7040/9518/3717/6794	6
GO:0006874	BP	GO:0006874	intracellular calcium ion homeostasis	6/100	303/18614	0.00587954844286055	0.0189822350093085	0.00992842058810764	9709/351/6622/1535/7421/5579	6
GO:0051607	BP	GO:0051607	defense response to virus	6/100	303/18614	0.00587954844286055	0.0189822350093085	0.00992842058810764	3553/598/6737/6772/22861/834	6
GO:0140546	BP	GO:0140546	defense response to symbiont	6/100	304/18614	0.00597240951935281	0.0192644296094558	0.0100760189439694	3553/598/6737/6772/22861/834	6
GO:0046879	BP	GO:0046879	hormone secretion	6/100	305/18614	0.00606633875375556	0.0195495515312633	0.01022514839881	3553/1385/3717/5894/240/5579	6
GO:0009914	BP	GO:0009914	hormone transport	6/100	315/18614	0.00706592887358966	0.0218345238683453	0.0114202745988395	3553/1385/3717/5894/240/5579	6
GO:0006401	BP	GO:0006401	RNA catabolic process	6/100	319/18614	0.00749744477406625	0.0227695399329338	0.0119093230560585	1432/207/5580/7431/1869/7538	6
GO:0055074	BP	GO:0055074	calcium ion homeostasis	6/100	327/18614	0.0084172415656798	0.0248992438944565	0.013023238074379	9709/351/6622/1535/7421/5579	6
GO:1903311	BP	GO:1903311	regulation of mRNA metabolic process	6/100	329/18614	0.00865933999808971	0.0253605214537752	0.0132645035320306	1432/207/5580/7431/1869/7538	6
GO:0051604	BP	GO:0051604	protein maturation	6/100	332/18614	0.00903182315291395	0.0263639664265224	0.0137893428737399	837/841/5621/824/5045/834	6
GO:0006605	BP	GO:0006605	protein targeting	6/100	333/18614	0.00915850102039084	0.0264310318447092	0.0138244206018551	3309/9709/3308/65018/5621/3920	6
GO:0090287	BP	GO:0090287	regulation of cellular response to growth factor stimulus	6/100	345/18614	0.0107796092869721	0.0302411278805285	0.0158172436759634	3309/23411/7040/3553/5579/6794	6
GO:0042886	BP	GO:0042886	amide transport	6/100	349/18614	0.0113626182617346	0.0314027916278926	0.0164248373687046	3553/6622/3717/5894/240/5579	6
GO:0007517	BP	GO:0007517	muscle organ development	6/100	351/18614	0.0116623558661486	0.0320805614635802	0.0167793364035832	1432/23411/7040/1385/387/4303	6
GO:0032535	BP	GO:0032535	regulation of cellular component size	6/100	354/18614	0.0121224003798276	0.0331139351442776	0.0173198295816318	1385/387/5580/5728/5296/253260	6
GO:0033194	BP	GO:0033194	response to hydroperoxide	5/100	18/18614	3.27913850111135e-08	8.3323145222484e-07	4.35811288864098e-07	6667/5580/3717/1612/4257	5
GO:0032495	BP	GO:0032495	response to muramyl dipeptide	5/100	20/18614	5.8833524618978e-08	1.349350707495e-06	7.05761009612484e-07	1432/7431/64127/4792/22861	5
GO:0071276	BP	GO:0071276	cellular response to cadmium ion	5/100	31/18614	6.15272369417989e-07	1.00144793031536e-05	5.23794813644711e-06	3162/207/5595/1536/1147	5
GO:0042554	BP	GO:0042554	superoxide anion generation	5/100	43/18614	3.31228233277802e-06	4.3329559997674e-05	2.26629843821654e-05	7040/1535/5580/1536/4688	5
GO:0090199	BP	GO:0090199	regulation of release of cytochrome c from mitochondria	5/100	47/18614	5.18928382438691e-06	6.31476746148775e-05	3.30286013438368e-05	207/65018/598/10018/8743	5
GO:0032620	BP	GO:0032620	interleukin-17 production	5/100	48/18614	5.76812707233901e-06	6.85960431633043e-05	3.58783023638311e-05	7040/7099/3717/5621/64127	5
GO:0032660	BP	GO:0032660	regulation of interleukin-17 production	5/100	48/18614	5.76812707233901e-06	6.85960431633043e-05	3.58783023638311e-05	7040/7099/3717/5621/64127	5
GO:1903426	BP	GO:1903426	regulation of reactive oxygen species biosynthetic process	5/100	48/18614	5.76812707233901e-06	6.85960431633043e-05	3.58783023638311e-05	6622/1535/7099/387/240	5
GO:0061082	BP	GO:0061082	myeloid leukocyte cytokine production	5/100	51/18614	7.81290971214727e-06	8.81635690201411e-05	4.6112852008806e-05	3162/23411/7040/7099/64127	5
GO:0010823	BP	GO:0010823	negative regulation of mitochondrion organization	5/100	53/18614	9.46375558484279e-06	0.000103391131493047	5.40774380909275e-05	207/65018/598/2729/7037	5
GO:0042743	BP	GO:0042743	hydrogen peroxide metabolic process	5/100	55/18614	1.13753582503917e-05	0.000120653949971122	6.31065393691716e-05	6622/4353/1535/65018/1536	5
GO:0061900	BP	GO:0061900	glial cell activation	5/100	55/18614	1.13753582503917e-05	0.000120653949971122	6.31065393691716e-05	351/3553/6622/3717/1075	5
GO:0010803	BP	GO:0010803	regulation of tumor necrosis factor-mediated signaling pathway	5/100	56/18614	1.24376624108812e-05	0.000129969892411931	6.79791265372052e-05	837/3551/841/7132/834	5
GO:0046456	BP	GO:0046456	icosanoid biosynthetic process	5/100	61/18614	1.89641107021753e-05	0.000185543598338181	9.70462582951384e-05	23411/5743/3553/240/834	5
GO:0032615	BP	GO:0032615	interleukin-12 production	5/100	64/18614	2.39971996042572e-05	0.000230948525891652	0.00012079473771826	1432/4790/7099/64127/4210	5
GO:0032655	BP	GO:0032655	regulation of interleukin-12 production	5/100	64/18614	2.39971996042572e-05	0.000230948525891652	0.00012079473771826	1432/4790/7099/64127/4210	5
GO:1901224	BP	GO:1901224	positive regulation of NIK/NF-kappaB signaling	5/100	67/18614	3.00117978584139e-05	0.000284950725903005	0.00014903991296411	351/3553/7099/387/64127	5
GO:0032722	BP	GO:0032722	positive regulation of chemokine production	5/100	70/18614	3.71353661483134e-05	0.000334597227642457	0.000175006894710768	3162/351/3553/7099/64127	5
GO:0002220	BP	GO:0002220	innate immune response activating cell surface receptor signaling pathway	5/100	78/18614	6.26144419363866e-05	0.000515510976501905	0.000269631568147119	1535/7099/3551/64127/4792	5
GO:0002720	BP	GO:0002720	positive regulation of cytokine production involved in immune response	5/100	80/18614	7.06997071171708e-05	0.000567525830767834	0.000296837287058935	23411/3553/7099/114548/64127	5
GO:0098586	BP	GO:0098586	cellular response to virus	5/100	85/18614	9.444459329647e-05	0.000733139128622268	0.000383459250978149	1432/4790/114548/1147/3717	5
GO:0006970	BP	GO:0006970	response to osmotic stress	5/100	86/18614	9.9850691368482e-05	0.000756808244449524	0.000395839085953661	5743/5609/6513/114548/834	5
GO:0035304	BP	GO:0035304	regulation of protein dephosphorylation	5/100	88/18614	0.000111373694412296	0.000835184476994117	0.000436832794040852	7040/65018/3551/5580/3717	5
GO:0045185	BP	GO:0045185	maintenance of protein location	5/100	92/18614	0.00013745910962385	0.000980787207643746	0.000512988481079685	3309/207/7295/65018/4792	5
GO:0051781	BP	GO:0051781	positive regulation of cell division	5/100	93/18614	0.000144655675893881	0.00102184769451437	0.00053446465514476	7040/3553/387/3480/332	5
GO:0061912	BP	GO:0061912	selective autophagy	5/100	93/18614	0.000144655675893881	0.00102184769451437	0.00053446465514476	7040/5595/65018/81631/64127	5
GO:0019217	BP	GO:0019217	regulation of fatty acid metabolic process	5/100	95/18614	0.000159910971755615	0.00111182195322999	0.000581524565750321	207/23411/5743/3553/6622	5
GO:0097306	BP	GO:0097306	cellular response to alcohol	5/100	98/18614	0.00018506407653449	0.00126675643085236	0.00066256110631993	207/1385/1536/3480/10365	5
GO:0030316	BP	GO:0030316	osteoclast differentiation	5/100	102/18614	0.000223170123798636	0.00147886843762999	0.000773503638326467	1432/1385/1051/7099/7037	5
GO:1903076	BP	GO:1903076	regulation of protein localization to plasma membrane	5/100	103/18614	0.0002335664821811	0.00153623243028612	0.000803507157165206	207/7040/598/5621/5296	5
GO:0018107	BP	GO:0018107	peptidyl-threonine phosphorylation	5/100	109/18614	0.000303898903439201	0.00190991268140082	0.000998955938445024	207/7040/351/5580/6794	5
GO:0042116	BP	GO:0042116	macrophage activation	5/100	109/18614	0.000303898903439201	0.00190991268140082	0.000998955938445024	351/6622/7099/3717/1075	5
GO:1904035	BP	GO:1904035	regulation of epithelial cell apoptotic process	5/100	109/18614	0.000303898903439201	0.00190991268140082	0.000998955938445024	3162/1027/3480/3717/7538	5
GO:1905954	BP	GO:1905954	positive regulation of lipid localization	5/100	112/18614	0.000344570283930231	0.00212766126370905	0.00111284661077945	23411/3553/4790/5580/4792	5
GO:0002526	BP	GO:0002526	acute inflammatory response	5/100	114/18614	0.000373887543553608	0.00226902199971021	0.00118678357557711	5743/3553/1051/114548/7037	5
GO:0033559	BP	GO:0033559	unsaturated fatty acid metabolic process	5/100	114/18614	0.000373887543553608	0.00226902199971021	0.00118678357557711	23411/5743/3553/7132/240	5
GO:1904659	BP	GO:1904659	glucose transmembrane transport	5/100	114/18614	0.000373887543553608	0.00226902199971021	0.00118678357557711	1432/207/3553/6513/5579	5
GO:0032006	BP	GO:0032006	regulation of TOR signaling	5/100	116/18614	0.00040505310893988	0.0024125591581377	0.00126185889090173	23411/203228/253260/6195/6794	5
GO:0008645	BP	GO:0008645	hexose transmembrane transport	5/100	117/18614	0.000421352394331309	0.00249700781338622	0.00130602870372916	1432/207/3553/6513/5579	5
GO:0032609	BP	GO:0032609	type II interferon production	5/100	118/18614	0.000438141969691031	0.00258782180091759	0.00135352782398831	3553/7099/3717/5621/64127	5
GO:0032649	BP	GO:0032649	regulation of type II interferon production	5/100	118/18614	0.000438141969691031	0.00258782180091759	0.00135352782398831	3553/7099/3717/5621/64127	5
GO:0018210	BP	GO:0018210	peptidyl-threonine modification	5/100	119/18614	0.000455431391771347	0.00267651193966123	0.00139991609170455	207/7040/351/5580/6794	5
GO:0015749	BP	GO:0015749	monosaccharide transmembrane transport	5/100	120/18614	0.000473230288576389	0.00277649398546811	0.00145221045016884	1432/207/3553/6513/5579	5
GO:0031398	BP	GO:0031398	positive regulation of protein ubiquitination	5/100	121/18614	0.000491548358312851	0.00286966744059668	0.00150094366044203	3309/65018/5728/1027/64127	5
GO:0071675	BP	GO:0071675	regulation of mononuclear cell migration	5/100	122/18614	0.000510395368333454	0.00295527285402256	0.00154571850116516	207/351/5595/387/1843	5
GO:0000077	BP	GO:0000077	DNA damage checkpoint signaling	5/100	123/18614	0.000529781154073406	0.00304753588955582	0.00159397552785673	1432/1027/1869/4683/4303	5
GO:0002761	BP	GO:0002761	regulation of myeloid leukocyte differentiation	5/100	123/18614	0.000529781154073406	0.00304753588955582	0.00159397552785673	7040/1385/1051/7099/841	5
GO:0022612	BP	GO:0022612	gland morphogenesis	5/100	123/18614	0.000529781154073406	0.00304753588955582	0.00159397552785673	7040/4790/1051/7421/6195	5
GO:0007613	BP	GO:0007613	memory	5/100	124/18614	0.000549715617980255	0.00311656888742308	0.00163008237391295	5743/1385/1051/5621/7846	5
GO:0002708	BP	GO:0002708	positive regulation of lymphocyte mediated immunity	5/100	126/18614	0.000591270518681427	0.00333605027473291	0.0017448793682292	7040/3553/114548/64127/7037	5
GO:0035303	BP	GO:0035303	regulation of dephosphorylation	5/100	127/18614	0.0006129110857142	0.00341990830133105	0.00178874026012874	7040/65018/3551/5580/3717	5
GO:1904375	BP	GO:1904375	regulation of protein localization to cell periphery	5/100	128/18614	0.000635140589208888	0.00353278198596188	0.00184777742902876	207/7040/598/5621/5296	5
GO:0046683	BP	GO:0046683	response to organophosphorus	5/100	129/18614	0.000657969250411381	0.0036425507718699	0.00190519061948849	3309/351/5743/3553/6772	5
GO:0031570	BP	GO:0031570	DNA integrity checkpoint signaling	5/100	132/18614	0.000730153293108051	0.00397947143076532	0.00208141275585419	1432/1027/1869/4683/4303	5
GO:0034219	BP	GO:0034219	carbohydrate transmembrane transport	5/100	133/18614	0.000755481990335575	0.00409390451374957	0.0021412655485577	1432/207/3553/6513/5579	5
GO:0010565	BP	GO:0010565	regulation of cellular ketone metabolic process	5/100	135/18614	0.000808103398395961	0.00430500935616068	0.00225168129584014	207/23411/5743/3553/6622	5
GO:1903052	BP	GO:1903052	positive regulation of proteolysis involved in protein catabolic process	5/100	137/18614	0.000863414207995693	0.00456124579288682	0.00238570255901423	9709/207/5728/2729/1075	5
GO:1903322	BP	GO:1903322	positive regulation of protein modification by small protein conjugation or removal	5/100	139/18614	0.000921500012886616	0.00480174549809564	0.00251149292160632	3309/65018/5728/1027/64127	5
GO:0007093	BP	GO:0007093	mitotic cell cycle checkpoint signaling	5/100	140/18614	0.000951610507952929	0.00490669826874415	0.00256638715552423	1027/4683/1843/4303/332	5
GO:0035296	BP	GO:0035296	regulation of tube diameter	5/100	142/18614	0.00101402104687045	0.00520570107201514	0.00272277683178952	5743/387/2729/2643/10365	5
GO:0097746	BP	GO:0097746	blood vessel diameter maintenance	5/100	142/18614	0.00101402104687045	0.00520570107201514	0.00272277683178952	5743/387/2729/2643/10365	5
GO:0035150	BP	GO:0035150	regulation of tube size	5/100	143/18614	0.00104634297630187	0.00530988993146291	0.00277727151150903	5743/387/2729/2643/10365	5
GO:0016064	BP	GO:0016064	immunoglobulin mediated immune response	5/100	145/18614	0.00111327520575842	0.00556952978291607	0.00291307288818552	7040/5580/64127/4683/7037	5
GO:0035264	BP	GO:0035264	multicellular organism growth	5/100	145/18614	0.00111327520575842	0.00556952978291607	0.00291307288818552	351/1385/9518/6774/10365	5
GO:0002705	BP	GO:0002705	positive regulation of leukocyte mediated immunity	5/100	148/18614	0.00121956091337175	0.00602446034409652	0.00315101862785045	7040/3553/114548/64127/7037	5
GO:0019724	BP	GO:0019724	B cell mediated immunity	5/100	148/18614	0.00121956091337175	0.00602446034409652	0.00315101862785045	7040/5580/64127/4683/7037	5
GO:0031333	BP	GO:0031333	negative regulation of protein-containing complex assembly	5/100	148/18614	0.00121956091337175	0.00602446034409652	0.00315101862785045	3309/6622/5580/5894/4210	5
GO:0032946	BP	GO:0032946	positive regulation of mononuclear cell proliferation	5/100	148/18614	0.00121956091337175	0.00602446034409652	0.00315101862785045	3553/7099/598/3717/7037	5
GO:0016525	BP	GO:0016525	negative regulation of angiogenesis	5/100	151/18614	0.00133317993313083	0.00640651908002463	0.00335084967081219	1647/240/6772/4303/10365	5
GO:0010675	BP	GO:0010675	regulation of cellular carbohydrate metabolic process	5/100	152/18614	0.00137273516753998	0.00656978402676315	0.00343624335905386	207/23411/6622/6774/6794	5
GO:2000181	BP	GO:2000181	negative regulation of blood vessel morphogenesis	5/100	153/18614	0.00141315042171426	0.00669068001272757	0.00349947649232189	1647/240/6772/4303/10365	5
GO:1901343	BP	GO:1901343	negative regulation of vasculature development	5/100	154/18614	0.00145443708967244	0.00686774304909501	0.00359208709875476	1647/240/6772/4303/10365	5
GO:0008643	BP	GO:0008643	carbohydrate transport	5/100	156/18614	0.00153967040222847	0.00708088002691531	0.00370356572904464	1432/207/3553/6513/5579	5
GO:0050905	BP	GO:0050905	neuromuscular process	5/100	157/18614	0.00158363999065391	0.00723998974327299	0.00378678607601004	351/5728/4683/2643/7846	5
GO:0030041	BP	GO:0030041	actin filament polymerization	5/100	162/18614	0.00181747866856327	0.00804920155384796	0.00421003419175155	387/5580/3717/5296/253260	5
GO:0001959	BP	GO:0001959	regulation of cytokine-mediated signaling pathway	5/100	165/18614	0.00196939225891942	0.00859813777318095	0.00449714841507199	837/3551/841/7132/834	5
GO:0050792	BP	GO:0050792	regulation of viral process	5/100	165/18614	0.00196939225891942	0.00859813777318095	0.00449714841507199	3576/6737/6772/5045/7538	5
GO:0050806	BP	GO:0050806	positive regulation of synaptic transmission	5/100	170/18614	0.00224294465165724	0.00940864668604914	0.00492107496394357	351/5743/6622/65018/5621	5
GO:0007259	BP	GO:0007259	receptor signaling pathway via JAK-STAT	5/100	173/18614	0.00241981111807073	0.00997289716339069	0.00521619911836165	6774/1647/3717/7132/6772	5
GO:0031214	BP	GO:0031214	biomineral tissue development	5/100	173/18614	0.00241981111807073	0.00997289716339069	0.00521619911836165	7040/5743/1051/7421/240	5
GO:0046631	BP	GO:0046631	alpha-beta T cell activation	5/100	175/18614	0.00254322502446587	0.0103130548638501	0.00539411434882784	387/114548/6774/3717/4602	5
GO:1905475	BP	GO:1905475	regulation of protein localization to membrane	5/100	175/18614	0.00254322502446587	0.0103130548638501	0.00539411434882784	207/7040/598/5621/5296	5
GO:0051099	BP	GO:0051099	positive regulation of binding	5/100	176/18614	0.00260661834694511	0.0104501430208968	0.00546581659464564	7295/7040/351/6737/3717	5
GO:0010469	BP	GO:0010469	regulation of signaling receptor activity	5/100	177/18614	0.0026711517088171	0.0106725201759525	0.0055821281840605	351/65018/5580/3717/1612	5
GO:0022900	BP	GO:0022900	electron transport chain	5/100	177/18614	0.0026711517088171	0.0106725201759525	0.0055821281840605	6622/1535/65018/1536/4688	5
GO:0035265	BP	GO:0035265	organ growth	5/100	180/18614	0.00287171058903275	0.0112824046723734	0.00590112064135879	1432/207/6416/5728/10018	5
GO:0042129	BP	GO:0042129	regulation of T cell proliferation	5/100	183/18614	0.00308295680595534	0.011913570501788	0.00623124403368839	3553/1051/3717/5621/7037	5
GO:0002706	BP	GO:0002706	regulation of lymphocyte mediated immunity	5/100	184/18614	0.0031558025613819	0.0120892566668122	0.00632313448478734	7040/3553/114548/64127/7037	5
GO:0021543	BP	GO:0021543	pallium development	5/100	184/18614	0.0031558025613819	0.0120892566668122	0.00632313448478734	6513/387/5728/3480/7846	5
GO:1902107	BP	GO:1902107	positive regulation of leukocyte differentiation	5/100	184/18614	0.0031558025613819	0.0120892566668122	0.00632313448478734	7040/1385/387/114548/841	5
GO:1903708	BP	GO:1903708	positive regulation of hemopoiesis	5/100	184/18614	0.0031558025613819	0.0120892566668122	0.00632313448478734	7040/1385/387/114548/841	5
GO:0008217	BP	GO:0008217	regulation of blood pressure	5/100	187/18614	0.00338179703164993	0.0127748739206284	0.00668173801356108	3162/5743/1535/387/2643	5
GO:0006839	BP	GO:0006839	mitochondrial transport	5/100	189/18614	0.00353879297207756	0.0132945742176358	0.00695356075339776	3308/65018/598/10018/2729	5
GO:0071466	BP	GO:0071466	cellular response to xenobiotic stimulus	5/100	189/18614	0.00353879297207756	0.0132945742176358	0.00695356075339776	3309/3553/5621/1869/7037	5
GO:0031099	BP	GO:0031099	regeneration	5/100	190/18614	0.00361922639308005	0.0134985296941486	0.00706023711427275	3162/1051/1027/3480/3717	5
GO:0008154	BP	GO:0008154	actin polymerization or depolymerization	5/100	192/18614	0.0037840233431945	0.013821272438638	0.00722904366984853	387/5580/3717/5296/253260	5
GO:0031345	BP	GO:0031345	negative regulation of cell projection organization	5/100	195/18614	0.00404122139809811	0.0145920564824089	0.00763219262282517	387/5580/5728/7431/5621	5
GO:0030073	BP	GO:0030073	insulin secretion	5/100	197/18614	0.00421949288558373	0.0148883605113704	0.00778717073894469	3553/3717/5894/240/5579	5
GO:0043393	BP	GO:0043393	regulation of protein binding	5/100	201/18614	0.00459279415230798	0.0158170116887067	0.00827289012149974	207/351/5595/5580/6737	5
GO:0051701	BP	GO:0051701	biological process involved in interaction with host	5/100	206/18614	0.00509180866831659	0.0171462460277839	0.0089681295162308	3576/598/6737/5045/7037	5
GO:0002064	BP	GO:0002064	epithelial cell development	5/100	210/18614	0.00551783838174153	0.018326549937953	0.00958547271297236	207/3553/3551/7431/7132	5
GO:0042098	BP	GO:0042098	T cell proliferation	5/100	213/18614	0.00585348953352473	0.0189417218952145	0.00990723071052677	3553/1051/3717/5621/7037	5
GO:0050821	BP	GO:0050821	protein stabilization	5/100	213/18614	0.00585348953352473	0.0189417218952145	0.00990723071052677	1385/65018/5580/5728/3920	5
GO:0042180	BP	GO:0042180	cellular ketone metabolic process	5/100	216/18614	0.00620330890298776	0.0197210504458621	0.0103148487609489	207/23411/5743/3553/6622	5
GO:0050866	BP	GO:0050866	negative regulation of cell activation	5/100	225/18614	0.00734082884920971	0.0223901619131336	0.0117108941281366	3162/1051/5580/5621/2729	5
GO:0050920	BP	GO:0050920	regulation of chemotaxis	5/100	230/18614	0.00803206991456972	0.0238999755166472	0.0125005832484103	3576/7040/5595/64127/1843	5
GO:0034764	BP	GO:0034764	positive regulation of transmembrane transport	5/100	235/18614	0.00876738765208592	0.0256556861534113	0.0134188857361974	1432/207/6622/65018/81671	5
GO:0030072	BP	GO:0030072	peptide hormone secretion	5/100	238/18614	0.00923029125017138	0.0265267605334461	0.0138744902951058	3553/3717/5894/240/5579	5
GO:0097529	BP	GO:0097529	myeloid leukocyte migration	5/100	241/18614	0.00970982651064052	0.0278369376912194	0.0145597620695268	3576/3553/5595/64127/1843	5
GO:0002790	BP	GO:0002790	peptide secretion	5/100	243/18614	0.01003889460132	0.0283886114746695	0.0148483081415167	3553/3717/5894/240/5579	5
GO:0009205	BP	GO:0009205	purine ribonucleoside triphosphate metabolic process	5/100	244/18614	0.0102062727595456	0.0288157916760313	0.0150717394025854	7040/351/65018/387/6774	5
GO:0046883	BP	GO:0046883	regulation of hormone secretion	5/100	247/18614	0.010719905252499	0.0300975400252992	0.0157421418443107	3553/1385/3717/240/5579	5
GO:0048863	BP	GO:0048863	stem cell differentiation	5/100	247/18614	0.010719905252499	0.0300975400252992	0.0157421418443107	1432/5595/6774/7538/4303	5
GO:0009144	BP	GO:0009144	purine nucleoside triphosphate metabolic process	5/100	249/18614	0.0110720088492281	0.0309385563730012	0.0161820249253791	7040/351/65018/387/6774	5
GO:0033044	BP	GO:0033044	regulation of chromosome organization	5/100	250/18614	0.0112509950218157	0.0311724199754822	0.0163043443574451	5595/5609/4683/1843/332	5
GO:0009199	BP	GO:0009199	ribonucleoside triphosphate metabolic process	5/100	251/18614	0.0114319505579989	0.031569702400979	0.0165121379608149	7040/351/65018/387/6774	5
GO:0032886	BP	GO:0032886	regulation of microtubule-based process	5/100	252/18614	0.0116148852238577	0.0319748827830595	0.0167240624915865	23411/6622/387/1027/6794	5
GO:0048762	BP	GO:0048762	mesenchymal cell differentiation	5/100	255/18614	0.0121756608126158	0.033182433634382	0.0173556568600884	7040/3553/5595/5728/6772	5
GO:0015833	BP	GO:0015833	peptide transport	5/100	259/18614	0.0129516519063409	0.0346817547636059	0.0181398580229267	3553/3717/5894/240/5579	5
GO:0110053	BP	GO:0110053	regulation of actin filament organization	5/100	268/18614	0.0148187461455935	0.0388565786089355	0.0203234474157125	387/5580/203228/5296/253260	5
GO:0009141	BP	GO:0009141	nucleoside triphosphate metabolic process	5/100	269/18614	0.0150367635967038	0.0393406289063391	0.0205766238691736	7040/351/65018/387/6774	5
GO:0021537	BP	GO:0021537	telencephalon development	5/100	270/18614	0.0152569258272974	0.0396814889705554	0.0207549064622176	6513/387/5728/3480/7846	5
GO:0061448	BP	GO:0061448	connective tissue development	5/100	275/18614	0.0163902076437547	0.0420408230920417	0.0219889266634479	1432/23411/7040/5595/960	5
GO:0032412	BP	GO:0032412	regulation of monoatomic ion transmembrane transporter activity	5/100	278/18614	0.0170964547932364	0.0433797976506544	0.0226892605581744	351/65018/5621/81671/1612	5
GO:0140014	BP	GO:0140014	mitotic nuclear division	5/100	286/18614	0.0190780312053334	0.0469572168761237	0.0245603849369962	3553/387/1027/1843/332	5
GO:0090594	BP	GO:0090594	inflammatory response to wounding	4/100	18/18614	2.2647132247941e-06	3.08840428956477e-05	1.61535123329146e-05	3162/7040/7099/240	4
GO:0007252	BP	GO:0007252	I-kappaB phosphorylation	4/100	21/18614	4.37500476514206e-06	5.47961589733396e-05	2.86604455499228e-05	207/7099/3551/1147	4
GO:0097049	BP	GO:0097049	motor neuron apoptotic process	4/100	21/18614	4.37500476514206e-06	5.47961589733396e-05	2.86604455499228e-05	5609/6416/387/355	4
GO:0010042	BP	GO:0010042	response to manganese ion	4/100	22/18614	5.3252095930324e-06	6.4413151652707e-05	3.3690493279639e-05	3309/351/5743/7037	4
GO:0035994	BP	GO:0035994	response to muscle stretch	4/100	26/18614	1.07052775157182e-05	0.000115277561541209	6.02944866498248e-05	1432/4790/5894/4792	4
GO:1902175	BP	GO:1902175	regulation of oxidative stress-induced intrinsic apoptotic signaling pathway	4/100	29/18614	1.67983606279072e-05	0.000168556277664114	8.81612526973001e-05	207/23411/65018/4170	4
GO:1904385	BP	GO:1904385	cellular response to angiotensin	4/100	29/18614	1.67983606279072e-05	0.000168556277664114	8.81612526973001e-05	4790/1535/5580/3480	4
GO:0032770	BP	GO:0032770	positive regulation of monooxygenase activity	4/100	32/18614	2.51208941385291e-05	0.000239802697560229	0.000125425801459797	207/3553/7421/2643	4
GO:1902235	BP	GO:1902235	regulation of endoplasmic reticulum stress-induced intrinsic apoptotic signaling pathway	4/100	32/18614	2.51208941385291e-05	0.000239802697560229	0.000125425801459797	9709/23411/598/10018	4
GO:0090322	BP	GO:0090322	regulation of superoxide metabolic process	4/100	34/18614	3.21314383923934e-05	0.000301029815389744	0.00015744987959975	7040/1535/5580/2643	4
GO:0030212	BP	GO:0030212	hyaluronan metabolic process	4/100	35/18614	3.6128307205313e-05	0.000328309927709008	0.000171718401123356	7040/3553/4790/960	4
GO:0043276	BP	GO:0043276	anoikis	4/100	35/18614	3.6128307205313e-05	0.000328309927709008	0.000171718401123356	207/1869/4170/6794	4
GO:0060416	BP	GO:0060416	response to growth hormone	4/100	35/18614	3.6128307205313e-05	0.000328309927709008	0.000171718401123356	207/9518/6774/3717	4
GO:1901099	BP	GO:1901099	negative regulation of signal transduction in absence of ligand	4/100	35/18614	3.6128307205313e-05	0.000328309927709008	0.000171718401123356	207/3553/598/4170	4
GO:2001240	BP	GO:2001240	negative regulation of extrinsic apoptotic signaling pathway in absence of ligand	4/100	35/18614	3.6128307205313e-05	0.000328309927709008	0.000171718401123356	207/3553/598/4170	4
GO:0140632	BP	GO:0140632	inflammasome complex assembly	4/100	36/18614	4.04772939972248e-05	0.000360115371280096	0.0001883538405545	7099/114548/22861/4210	4
GO:0010934	BP	GO:0010934	macrophage cytokine production	4/100	37/18614	4.51971272636365e-05	0.000395139241324664	0.000206672637695889	23411/7040/7099/64127	4
GO:0010935	BP	GO:0010935	regulation of macrophage cytokine production	4/100	37/18614	4.51971272636365e-05	0.000395139241324664	0.000206672637695889	23411/7040/7099/64127	4
GO:0010742	BP	GO:0010742	macrophage derived foam cell differentiation	4/100	38/18614	5.03068737054297e-05	0.000429188110936178	0.000224481473056265	7040/4790/4792/6772	4
GO:0043618	BP	GO:0043618	regulation of transcription from RNA polymerase II promoter in response to stress	4/100	38/18614	5.03068737054297e-05	0.000429188110936178	0.000224481473056265	3309/3162/1051/10365	4
GO:0045730	BP	GO:0045730	respiratory burst	4/100	39/18614	5.58259280017336e-05	0.000467244496924462	0.000244386389730712	4353/1535/1536/4688	4
GO:0090077	BP	GO:0090077	foam cell differentiation	4/100	39/18614	5.58259280017336e-05	0.000467244496924462	0.000244386389730712	7040/4790/4792/6772	4
GO:0072595	BP	GO:0072595	maintenance of protein localization in organelle	4/100	41/18614	6.81711184162764e-05	0.000551659287379213	0.000288538490001347	3309/207/7295/65018	4
GO:0046688	BP	GO:0046688	response to copper ion	4/100	42/18614	7.50375937605396e-05	0.000600981363179651	0.000314335784818587	351/6622/5621/7037	4
GO:0014002	BP	GO:0014002	astrocyte development	4/100	43/18614	8.23940359582589e-05	0.000651041912761902	0.000340519329110431	351/3553/7099/7431	4
GO:0002347	BP	GO:0002347	response to tumor cell	4/100	44/18614	9.02613311940068e-05	0.000705316419861133	0.000368906931172524	7040/10628/8795/1612	4
GO:1903573	BP	GO:1903573	negative regulation of response to endoplasmic reticulum stress	4/100	44/18614	9.02613311940068e-05	0.000705316419861133	0.000368906931172524	3309/9709/598/240	4
GO:1900744	BP	GO:1900744	regulation of p38MAPK cascade	4/100	45/18614	9.86606352592436e-05	0.000749615172862591	0.000392076839832463	4217/3553/1647/1843	4
GO:1904706	BP	GO:1904706	negative regulation of vascular associated smooth muscle cell proliferation	4/100	45/18614	9.86606352592436e-05	0.000749615172862591	0.000392076839832463	3162/387/5728/1027	4
GO:0035307	BP	GO:0035307	positive regulation of protein dephosphorylation	4/100	46/18614	0.00010761336430826	0.00080870298454633	0.000422981980651729	7040/65018/5580/3717	4
GO:1990090	BP	GO:1990090	cellular response to nerve growth factor stimulus	4/100	46/18614	0.00010761336430826	0.00080870298454633	0.000422981980651729	3309/207/351/1869	4
GO:2001239	BP	GO:2001239	regulation of extrinsic apoptotic signaling pathway in absence of ligand	4/100	46/18614	0.00010761336430826	0.00080870298454633	0.000422981980651729	207/3553/598/4170	4
GO:0001774	BP	GO:0001774	microglial cell activation	4/100	47/18614	0.000117141185748621	0.00086692241779652	0.000453432926993173	351/6622/3717/1075	4
GO:0045646	BP	GO:0045646	regulation of erythrocyte differentiation	4/100	47/18614	0.000117141185748621	0.00086692241779652	0.000453432926993173	1432/6774/6772/7538	4
GO:0046677	BP	GO:0046677	response to antibiotic	4/100	47/18614	0.000117141185748621	0.00086692241779652	0.000453432926993173	3309/841/1027/3717	4
GO:0006953	BP	GO:0006953	acute-phase response	4/100	48/18614	0.000127266009264646	0.000923005225303349	0.000482766337964885	5743/3553/1051/7037	4
GO:0031648	BP	GO:0031648	protein destabilization	4/100	48/18614	0.000127266009264646	0.000923005225303349	0.000482766337964885	23411/6622/6737/5621	4
GO:1990089	BP	GO:1990089	response to nerve growth factor	4/100	48/18614	0.000127266009264646	0.000923005225303349	0.000482766337964885	3309/207/351/1869	4
GO:0071470	BP	GO:0071470	cellular response to osmotic stress	4/100	49/18614	0.00013800997797252	0.000980787207643746	0.000512988481079685	5743/6513/114548/834	4
GO:0140895	BP	GO:0140895	cell surface toll-like receptor signaling pathway	4/100	49/18614	0.00013800997797252	0.000980787207643746	0.000512988481079685	1535/7099/64127/4792	4
GO:0002269	BP	GO:0002269	leukocyte activation involved in inflammatory response	4/100	50/18614	0.000149395459705586	0.00104075890272215	0.000544355926052742	351/6622/3717/1075	4
GO:0006692	BP	GO:0006692	prostanoid metabolic process	4/100	50/18614	0.000149395459705586	0.00104075890272215	0.000544355926052742	23411/5743/3553/7132	4
GO:0006693	BP	GO:0006693	prostaglandin metabolic process	4/100	50/18614	0.000149395459705586	0.00104075890272215	0.000544355926052742	23411/5743/3553/7132	4
GO:0048009	BP	GO:0048009	insulin-like growth factor receptor signaling pathway	4/100	50/18614	0.000149395459705586	0.00104075890272215	0.000544355926052742	207/5595/3480/5894	4
GO:1902041	BP	GO:1902041	regulation of extrinsic apoptotic signaling pathway via death domain receptors	4/100	50/18614	0.000149395459705586	0.00104075890272215	0.000544355926052742	3162/598/5728/5894	4
GO:0043124	BP	GO:0043124	negative regulation of I-kappaB kinase/NF-kappaB signaling	4/100	51/18614	0.000161445038428432	0.0011158979955562	0.000583656488705114	23411/387/841/6772	4
GO:0043392	BP	GO:0043392	negative regulation of DNA binding	4/100	51/18614	0.000161445038428432	0.0011158979955562	0.000583656488705114	3162/3717/1869/4792	4
GO:0050873	BP	GO:0050873	brown fat cell differentiation	4/100	53/18614	0.000187627852732947	0.00127688164904195	0.000667856975045782	1432/23411/5743/1051	4
GO:0038093	BP	GO:0038093	Fc receptor signaling pathway	4/100	54/18614	0.000201807261402048	0.00136027337265655	0.000711473973002399	5609/6416/3551/5580	4
GO:0071385	BP	GO:0071385	cellular response to glucocorticoid stimulus	4/100	54/18614	0.000201807261402048	0.00136027337265655	0.000711473973002399	10018/3480/3717/7538	4
GO:1903202	BP	GO:1903202	negative regulation of oxidative stress-induced cell death	4/100	55/18614	0.000216743096943355	0.00144440871396968	0.00075547991089491	207/23411/7295/65018	4
GO:0002752	BP	GO:0002752	cell surface pattern recognition receptor signaling pathway	4/100	56/18614	0.000232458899599699	0.00153275985658181	0.000801690870924799	1535/7099/64127/4792	4
GO:0043331	BP	GO:0043331	response to dsRNA	4/100	56/18614	0.000232458899599699	0.00153275985658181	0.000801690870924799	4790/5595/64127/4792	4
GO:0010676	BP	GO:0010676	positive regulation of cellular carbohydrate metabolic process	4/100	57/18614	0.000248978376857048	0.00161950575885652	0.000847062230074865	207/23411/6622/6794	4
GO:0030225	BP	GO:0030225	macrophage differentiation	4/100	58/18614	0.000266325395721778	0.00172008750798642	0.000899670255861051	23411/7040/351/841	4
GO:2000630	BP	GO:2000630	positive regulation of miRNA metabolic process	4/100	60/18614	0.000303598278389186	0.00190991268140082	0.000998955938445024	7040/4790/6774/4602	4
GO:0035306	BP	GO:0035306	positive regulation of dephosphorylation	4/100	61/18614	0.00032357260594617	0.002019184530392	0.00105610921226619	7040/65018/5580/3717	4
GO:0032623	BP	GO:0032623	interleukin-2 production	4/100	63/18614	0.0003663191773666	0.00223461024949712	0.00116878494005705	3553/5621/64127/7538	4
GO:0032663	BP	GO:0032663	regulation of interleukin-2 production	4/100	63/18614	0.0003663191773666	0.00223461024949712	0.00116878494005705	3553/5621/64127/7538	4
GO:0032757	BP	GO:0032757	positive regulation of interleukin-8 production	4/100	63/18614	0.0003663191773666	0.00223461024949712	0.00116878494005705	3553/7099/6774/64127	4
GO:0040014	BP	GO:0040014	regulation of multicellular organism growth	4/100	64/18614	0.000389140642550755	0.0023414731677841	0.00122467825280476	351/1385/9518/6774	4
GO:0071384	BP	GO:0071384	cellular response to corticosteroid stimulus	4/100	64/18614	0.000389140642550755	0.0023414731677841	0.00122467825280476	10018/3480/3717/7538	4
GO:0032507	BP	GO:0032507	maintenance of protein location in cell	4/100	65/18614	0.00041296056070244	0.00245138941243869	0.00128216856971744	3309/207/7295/65018	4
GO:0061180	BP	GO:0061180	mammary gland epithelium development	4/100	68/18614	0.000490660292631548	0.00286922541982554	0.00150071246700656	207/1051/3717/7421	4
GO:0051881	BP	GO:0051881	regulation of mitochondrial membrane potential	4/100	70/18614	0.000547910905571362	0.00311656888742308	0.00163008237391295	207/65018/598/2729	4
GO:0030330	BP	GO:0030330	DNA damage response, signal transduction by p53 class mediator	4/100	72/18614	0.000609757679236294	0.00340769639725093	0.00178235297644853	23411/1027/4683/960	4
GO:0046626	BP	GO:0046626	regulation of insulin receptor signaling pathway	4/100	72/18614	0.000609757679236294	0.00340769639725093	0.00178235297644853	23411/3553/5580/5579	4
GO:1900076	BP	GO:1900076	regulation of cellular response to insulin stimulus	4/100	73/18614	0.00064246804269638	0.00356792001069751	0.00186615593335344	23411/3553/5580/5579	4
GO:0048662	BP	GO:0048662	negative regulation of smooth muscle cell proliferation	4/100	75/18614	0.000711590024260289	0.00390269559889339	0.00204125611732071	3162/387/5728/1027	4
GO:2000242	BP	GO:2000242	negative regulation of reproductive process	4/100	75/18614	0.000711590024260289	0.00390269559889339	0.00204125611732071	598/1027/1843/6794	4
GO:0006919	BP	GO:0006919	activation of cysteine-type endopeptidase activity involved in apoptotic process	4/100	76/18614	0.000748052695279155	0.00406480326111688	0.00212604450237233	6622/841/3717/22861	4
GO:0010827	BP	GO:0010827	regulation of glucose transmembrane transport	4/100	77/18614	0.000785817248502427	0.00424389376408344	0.00221971554984993	1432/207/3553/5579	4
GO:0032371	BP	GO:0032371	regulation of sterol transport	4/100	79/18614	0.000865354456931632	0.00456124579288682	0.00238570255901423	23411/4790/4792/5045	4
GO:0032374	BP	GO:0032374	regulation of cholesterol transport	4/100	79/18614	0.000865354456931632	0.00456124579288682	0.00238570255901423	23411/4790/4792/5045	4
GO:2000628	BP	GO:2000628	regulation of miRNA metabolic process	4/100	81/18614	0.000950406754802033	0.00490669826874415	0.00256638715552423	7040/4790/6774/4602	4
GO:0050871	BP	GO:0050871	positive regulation of B cell activation	4/100	83/18614	0.00104117943949308	0.00530655956751739	0.00277552960630417	7040/7099/64127/7037	4
GO:0072332	BP	GO:0072332	intrinsic apoptotic signaling pathway by p53 class mediator	4/100	83/18614	0.00104117943949308	0.00530655956751739	0.00277552960630417	23411/1869/960/6794	4
GO:0061515	BP	GO:0061515	myeloid cell development	4/100	84/18614	0.00108877509394369	0.00550964386890346	0.00288175030992596	351/1051/4602/10365	4
GO:0019915	BP	GO:0019915	lipid storage	4/100	86/18614	0.0011885133051236	0.00592077432115171	0.00309678695047423	23411/3553/4790/4792	4
GO:0032370	BP	GO:0032370	positive regulation of lipid transport	4/100	87/18614	0.00124070713041632	0.00608240661564344	0.00318132670037976	23411/3553/5580/4792	4
GO:0032273	BP	GO:0032273	positive regulation of protein polymerization	4/100	88/18614	0.00129448491308317	0.0062375453110638	0.00326247005451421	65018/387/1027/253260	4
GO:0002312	BP	GO:0002312	B cell activation involved in immune response	4/100	89/18614	0.00134987222823353	0.00646912986447873	0.00338359745847296	7040/7099/4683/7037	4
GO:0033555	BP	GO:0033555	multicellular organismal response to stress	4/100	90/18614	0.00140689461906341	0.00667000240876772	0.00348866133021021	207/5728/2643/824	4
GO:0060395	BP	GO:0060395	SMAD protein signal transduction	4/100	90/18614	0.00140689461906341	0.00667000240876772	0.00348866133021021	7040/9518/7431/3717	4
GO:0106027	BP	GO:0106027	neuron projection organization	4/100	90/18614	0.00140689461906341	0.00667000240876772	0.00348866133021021	351/5728/3480/5621	4
GO:2000106	BP	GO:2000106	regulation of leukocyte apoptotic process	4/100	90/18614	0.00140689461906341	0.00667000240876772	0.00348866133021021	23411/598/10018/64127	4
GO:0032465	BP	GO:0032465	regulation of cytokinesis	4/100	93/18614	0.00158802710596392	0.00723998974327299	0.00378678607601004	387/598/3480/332	4
GO:1900542	BP	GO:1900542	regulation of purine nucleotide metabolic process	4/100	93/18614	0.00158802710596392	0.00723998974327299	0.00378678607601004	351/6622/65018/6774	4
GO:0006140	BP	GO:0006140	regulation of nucleotide metabolic process	4/100	94/18614	0.00165184443907898	0.00748949237333372	0.00391728530583557	351/6622/65018/6774	4
GO:0045638	BP	GO:0045638	negative regulation of myeloid cell differentiation	4/100	95/18614	0.00171742393214814	0.00774705150491346	0.00405199838800832	7099/4792/7538/4602	4
GO:0002042	BP	GO:0002042	cell migration involved in sprouting angiogenesis	4/100	96/18614	0.0017847908461972	0.0080100143186385	0.00418953779853686	3162/207/5743/387	4
GO:0048534	BP	GO:0048534	hematopoietic or lymphoid organ development	4/100	96/18614	0.0017847908461972	0.0080100143186385	0.00418953779853686	7040/5595/10018/5894	4
GO:1903510	BP	GO:1903510	mucopolysaccharide metabolic process	4/100	96/18614	0.0017847908461972	0.0080100143186385	0.00418953779853686	7040/3553/4790/960	4
GO:0008593	BP	GO:0008593	regulation of Notch signaling pathway	4/100	97/18614	0.00185397038084278	0.00815469910975926	0.00426521336878688	207/6774/64127/4792	4
GO:0010586	BP	GO:0010586	miRNA metabolic process	4/100	97/18614	0.00185397038084278	0.00815469910975926	0.00426521336878688	7040/4790/6774/4602	4
GO:0120162	BP	GO:0120162	positive regulation of cold-induced thermogenesis	4/100	98/18614	0.00192498767038781	0.00844603285939099	0.00441759184247219	1051/3480/3717/3934	4
GO:0019080	BP	GO:0019080	viral gene expression	4/100	100/18614	0.00207263570191309	0.00897126139602579	0.00469230605889768	6667/6737/5045/7538	4
GO:0070167	BP	GO:0070167	regulation of biomineral tissue development	4/100	101/18614	0.00214931635182814	0.00910238052117145	0.00476088627724143	7040/1051/7421/240	4
GO:0008585	BP	GO:0008585	female gonad development	4/100	102/18614	0.0022279345652171	0.00935679534405088	0.00489395476807811	3309/23411/1051/598	4
GO:0046620	BP	GO:0046620	regulation of organ growth	4/100	102/18614	0.0022279345652171	0.00935679534405088	0.00489395476807811	1432/207/5728/10018	4
GO:0032677	BP	GO:0032677	regulation of interleukin-8 production	4/100	103/18614	0.00230851509382462	0.00961690669305422	0.00503000275565064	3553/7099/6774/64127	4
GO:0032479	BP	GO:0032479	regulation of type I interferon production	4/100	104/18614	0.00239108260218919	0.00988911446244989	0.00517237762460498	7099/6737/1147/6772	4
GO:0032606	BP	GO:0032606	type I interferon production	4/100	104/18614	0.00239108260218919	0.00988911446244989	0.00517237762460498	7099/6737/1147/6772	4
GO:0032637	BP	GO:0032637	interleukin-8 production	4/100	104/18614	0.00239108260218919	0.00988911446244989	0.00517237762460498	3553/7099/6774/64127	4
GO:0046545	BP	GO:0046545	development of primary female sexual characteristics	4/100	106/18614	0.00256227675997513	0.0103665080369211	0.00542207236239989	3309/23411/1051/598	4
GO:1901796	BP	GO:1901796	regulation of signal transduction by p53 class mediator	4/100	106/18614	0.00256227675997513	0.0103665080369211	0.00542207236239989	207/23411/960/6794	4
GO:0062014	BP	GO:0062014	negative regulation of small molecule metabolic process	4/100	107/18614	0.00265095227217525	0.0106158315479852	0.00555247790627468	207/23411/4790/6774	4
GO:0000045	BP	GO:0000045	autophagosome assembly	4/100	109/18614	0.00283458157198095	0.0112491484407154	0.00588372638536554	65018/203228/81631/81671	4
GO:0045833	BP	GO:0045833	negative regulation of lipid metabolic process	4/100	109/18614	0.00283458157198095	0.0112491484407154	0.00588372638536554	207/23411/3553/4790	4
GO:2000060	BP	GO:2000060	positive regulation of ubiquitin-dependent protein catabolic process	4/100	111/18614	0.00302674256198742	0.0117736285561008	0.00615804914941794	9709/207/5728/2729	4
GO:0000079	BP	GO:0000079	regulation of cyclin-dependent protein serine/threonine kinase activity	4/100	112/18614	0.00312608227598953	0.0120538456318723	0.00630461318589018	207/5728/1027/1647	4
GO:0014066	BP	GO:0014066	regulation of phosphatidylinositol 3-kinase signaling	4/100	112/18614	0.00312608227598953	0.0120538456318723	0.00630461318589018	23411/5728/3480/3717	4
GO:0044344	BP	GO:0044344	cellular response to fibroblast growth factor stimulus	4/100	113/18614	0.00322762648737822	0.0123109900144923	0.0064391093388073	3576/2729/7538/960	4
GO:1905037	BP	GO:1905037	autophagosome organization	4/100	115/18614	0.00343742274715056	0.0129572861717564	0.00677714645986545	65018/203228/81631/81671	4
GO:0010633	BP	GO:0010633	negative regulation of epithelial cell migration	4/100	116/18614	0.00354572166280094	0.0132945742176358	0.00695356075339776	7040/387/5728/1647	4
GO:0015908	BP	GO:0015908	fatty acid transport	4/100	116/18614	0.00354572166280094	0.0132945742176358	0.00695356075339776	207/5743/3553/6513	4
GO:1904029	BP	GO:1904029	regulation of cyclin-dependent protein kinase activity	4/100	116/18614	0.00354572166280094	0.0132945742176358	0.00695356075339776	207/5728/1027/1647	4
GO:0030203	BP	GO:0030203	glycosaminoglycan metabolic process	4/100	117/18614	0.00365631880504765	0.0135228835010672	0.00707297506835933	7040/3553/4790/960	4
GO:0030278	BP	GO:0030278	regulation of ossification	4/100	119/18614	0.00388450010436754	0.0141589828365595	0.00740567886933359	1432/5595/7421/240	4
GO:0046632	BP	GO:0046632	alpha-beta T cell differentiation	4/100	119/18614	0.00388450010436754	0.0141589828365595	0.00740567886933359	387/114548/6774/4602	4
GO:0071774	BP	GO:0071774	response to fibroblast growth factor	4/100	120/18614	0.00400213009801551	0.014483118346507	0.0075752138934612	3576/2729/7538/960	4
GO:0043500	BP	GO:0043500	muscle adaptation	4/100	121/18614	0.00412214998655235	0.0145992378094837	0.00763594872612619	3162/3553/1535/7132	4
GO:0046660	BP	GO:0046660	female sex differentiation	4/100	122/18614	0.00424458234649198	0.0149321363025993	0.00781006711899079	3309/23411/1051/598	4
GO:0090100	BP	GO:0090100	positive regulation of transmembrane receptor protein serine/threonine kinase signaling pathway	4/100	122/18614	0.00424458234649198	0.0149321363025993	0.00781006711899079	7040/9518/3717/6794	4
GO:0030301	BP	GO:0030301	cholesterol transport	4/100	124/18614	0.00449677407998016	0.0156928704086802	0.00820795957776534	23411/4790/4792/5045	4
GO:0060079	BP	GO:0060079	excitatory postsynaptic potential	4/100	124/18614	0.00449677407998016	0.0156928704086802	0.00820795957776534	207/351/6622/5728	4
GO:0002456	BP	GO:0002456	T cell mediated immunity	4/100	125/18614	0.0046265778932543	0.0158805375305872	0.00830611651850166	3553/114548/64127/1075	4
GO:0002688	BP	GO:0002688	regulation of leukocyte chemotaxis	4/100	126/18614	0.00475888305307637	0.0161618989841017	0.00845327910743828	3576/5595/64127/1843	4
GO:0006022	BP	GO:0006022	aminoglycan metabolic process	4/100	126/18614	0.00475888305307637	0.0161618989841017	0.00845327910743828	7040/3553/4790/960	4
GO:0045471	BP	GO:0045471	response to ethanol	4/100	126/18614	0.00475888305307637	0.0161618989841017	0.00845327910743828	387/1536/841/3480	4
GO:0030833	BP	GO:0030833	regulation of actin filament polymerization	4/100	130/18614	0.0053135518791262	0.017805944247698	0.00931317641852239	387/5580/5296/253260	4
GO:0050864	BP	GO:0050864	regulation of B cell activation	4/100	130/18614	0.0053135518791262	0.017805944247698	0.00931317641852239	7040/7099/64127/7037	4
GO:0071621	BP	GO:0071621	granulocyte chemotaxis	4/100	131/18614	0.0054586884664322	0.0181887619466401	0.00951340442759534	3576/3553/5595/64127	4
GO:0099565	BP	GO:0099565	chemical synaptic transmission, postsynaptic	4/100	132/18614	0.00560645519059856	0.018326549937953	0.00958547271297236	207/351/6622/5728	4
GO:0030168	BP	GO:0030168	platelet activation	4/100	133/18614	0.00575687296425014	0.0187403459075866	0.00980190351904826	1432/7099/5580/3717	4
GO:0071333	BP	GO:0071333	cellular response to glucose stimulus	4/100	136/18614	0.0062242392594413	0.0197697959211751	0.0103403444720934	1535/3480/5894/2729	4
GO:0003158	BP	GO:0003158	endothelium development	4/100	137/18614	0.0063854670805374	0.0201550220987115	0.0105418322057694	3553/387/3551/7132	4
GO:0035270	BP	GO:0035270	endocrine system development	4/100	137/18614	0.0063854670805374	0.0201550220987115	0.0105418322057694	207/1385/5595/5894	4
GO:0015918	BP	GO:0015918	sterol transport	4/100	138/18614	0.00654944804250818	0.0206357274631034	0.0107932591338578	23411/4790/4792/5045	4
GO:0071331	BP	GO:0071331	cellular response to hexose stimulus	4/100	138/18614	0.00654944804250818	0.0206357274631034	0.0107932591338578	1535/3480/5894/2729	4
GO:0071326	BP	GO:0071326	cellular response to monosaccharide stimulus	4/100	140/18614	0.00688574886850207	0.0212963791624775	0.0111388047416547	1535/3480/5894/2729	4
GO:0006986	BP	GO:0006986	response to unfolded protein	4/100	142/18614	0.00723329896829987	0.022273768052341	0.0116500157751262	3309/9709/3308/10018	4
GO:0050671	BP	GO:0050671	positive regulation of lymphocyte proliferation	4/100	145/18614	0.00777605355970061	0.0234743770708227	0.0122779793047904	3553/7099/3717/7037	4
GO:0050714	BP	GO:0050714	positive regulation of protein secretion	4/100	146/18614	0.00796276189501845	0.0237214746753701	0.0124072206161037	7040/7099/3717/5579	4
GO:0002687	BP	GO:0002687	positive regulation of leukocyte migration	4/100	147/18614	0.00815239628371085	0.0242375956852413	0.0126771712545743	3576/351/5595/387	4
GO:0017015	BP	GO:0017015	regulation of transforming growth factor beta receptor signaling pathway	4/100	148/18614	0.00834497504399804	0.0247061624940495	0.012922249262996	3309/23411/7040/6794	4
GO:0060078	BP	GO:0060078	regulation of postsynaptic membrane potential	4/100	148/18614	0.00834497504399804	0.0247061624940495	0.012922249262996	207/351/6622/5728	4
GO:0008064	BP	GO:0008064	regulation of actin polymerization or depolymerization	4/100	149/18614	0.00854051631101195	0.0250718900380651	0.0131135384803017	387/5580/5296/253260	4
GO:1903844	BP	GO:1903844	regulation of cellular response to transforming growth factor beta stimulus	4/100	151/18614	0.00894055798413161	0.0261191487179097	0.0136612940334778	3309/23411/7040/6794	4
GO:0030832	BP	GO:0030832	regulation of actin filament length	4/100	152/18614	0.00914509373593139	0.0264310318447092	0.0138244206018551	387/5580/5296/253260	4
GO:0030010	BP	GO:0030010	establishment of cell polarity	4/100	155/18614	0.00977696879965221	0.0279779648280182	0.0146335245494343	387/3480/253260/6794	4
GO:0097530	BP	GO:0097530	granulocyte migration	4/100	156/18614	0.00999373981011073	0.0283062461983249	0.0148052280139656	3576/3553/5595/64127	4
GO:1903531	BP	GO:1903531	negative regulation of secretion by cell	4/100	156/18614	0.00999373981011073	0.0283062461983249	0.0148052280139656	3162/3553/6622/7132	4
GO:0044409	BP	GO:0044409	entry into host	4/100	160/18614	0.0108919961470038	0.0304837800247364	0.0159441598448508	3576/6737/5045/7037	4
GO:0006633	BP	GO:0006633	fatty acid biosynthetic process	4/100	161/18614	0.0111244340896927	0.031035940920059	0.0162329606946127	23411/5743/3553/240	4
GO:0051147	BP	GO:0051147	regulation of muscle cell differentiation	4/100	161/18614	0.0111244340896927	0.031035940920059	0.0162329606946127	1432/23411/7040/4303	4
GO:0050796	BP	GO:0050796	regulation of insulin secretion	4/100	163/18614	0.0115988690006206	0.0319556983698845	0.0167140283242377	3553/3717/240/5579	4
GO:0035966	BP	GO:0035966	response to topologically incorrect protein	4/100	164/18614	0.0118408967337398	0.032546340282933	0.0170229561889931	3309/9709/3308/10018	4
GO:0051168	BP	GO:0051168	nuclear export	4/100	166/18614	0.0123346482031278	0.0334351323510725	0.0174878277630483	7295/7040/3553/1027	4
GO:0007009	BP	GO:0007009	plasma membrane organization	4/100	170/18614	0.0133613453026177	0.0357246567818665	0.0186853348787554	207/5580/5728/81671	4
GO:1903034	BP	GO:1903034	regulation of response to wounding	4/100	170/18614	0.0133613453026177	0.0357246567818665	0.0186853348787554	5580/5728/3480/240	4
GO:1902905	BP	GO:1902905	positive regulation of supramolecular fiber organization	4/100	171/18614	0.0136262681766404	0.0362136788562031	0.0189411117579533	351/387/1027/253260	4
GO:2000058	BP	GO:2000058	regulation of ubiquitin-dependent protein catabolic process	4/100	173/18614	0.0141661089082385	0.0375072688634921	0.0196177078307888	9709/207/5728/2729	4
GO:0015718	BP	GO:0015718	monocarboxylic acid transport	4/100	177/18614	0.015286141680621	0.0397282210566249	0.0207793490953021	207/5743/3553/6513	4
GO:0051048	BP	GO:0051048	negative regulation of secretion	4/100	180/18614	0.0161618757734824	0.041606228303163	0.0217616172951216	3162/3553/6622/7132	4
GO:0048771	BP	GO:0048771	tissue remodeling	4/100	181/18614	0.0164606543742532	0.0421908789911917	0.0220674115245698	7040/4790/7421/7037	4
GO:0000910	BP	GO:0000910	cytokinesis	4/100	185/18614	0.0176904161067487	0.0443444822186158	0.0231938267549832	387/598/3480/332	4
GO:0044000	BP	GO:0044000	movement in host	4/100	185/18614	0.0176904161067487	0.0443444822186158	0.0231938267549832	3576/6737/5045/7037	4
GO:0099173	BP	GO:0099173	postsynapse organization	4/100	185/18614	0.0176904161067487	0.0443444822186158	0.0231938267549832	207/5728/3480/5621	4
GO:1903169	BP	GO:1903169	regulation of calcium ion transmembrane transport	4/100	186/18614	0.0180065744649409	0.04501006440918	0.0235419511945255	6622/1535/5621/81671	4
GO:2000045	BP	GO:2000045	regulation of G1/S transition of mitotic cell cycle	4/100	186/18614	0.0180065744649409	0.04501006440918	0.0235419511945255	207/5728/1027/1869	4
GO:0006006	BP	GO:0006006	glucose metabolic process	4/100	187/18614	0.0183262417312423	0.0456475922388914	0.0238754021515332	1432/207/23411/6794	4
GO:0030308	BP	GO:0030308	negative regulation of cell growth	4/100	191/18614	0.0196402072809904	0.0478738523923107	0.0250398196782814	23411/7040/1027/6794	4
GO:0090276	BP	GO:0090276	regulation of peptide hormone secretion	4/100	192/18614	0.0199775728966883	0.0484620793070762	0.0253474844083921	3553/3717/240/5579	4
GO:0061136	BP	GO:0061136	regulation of proteasomal protein catabolic process	4/100	194/18614	0.0206630205661452	0.0498850229935919	0.0260917373051659	9709/207/65018/2729	4
GO:0032070	BP	GO:0032070	regulation of deoxyribonuclease activity	3/100	10/18614	1.7566870816843e-05	0.000174777993591801	9.14154433908358e-05	207/23411/5580	3
GO:0071493	BP	GO:0071493	cellular response to UV-B	3/100	12/18614	3.19550504425958e-05	0.00030017350575332	0.000157001997555307	1432/22861/6794	3
GO:0031392	BP	GO:0031392	regulation of prostaglandin biosynthetic process	3/100	13/18614	4.13795017328801e-05	0.000365381000301331	0.000191107961950538	23411/5743/3553	3
GO:0036462	BP	GO:0036462	TRAIL-activated apoptotic signaling pathway	3/100	13/18614	4.13795017328801e-05	0.000365381000301331	0.000191107961950538	5728/841/8795	3
GO:0030213	BP	GO:0030213	hyaluronan biosynthetic process	3/100	14/18614	5.24594075384355e-05	0.000444332439869914	0.000232402524876825	7040/3553/4790	3
GO:0045348	BP	GO:0045348	positive regulation of MHC class II biosynthetic process	3/100	14/18614	5.24594075384355e-05	0.000444332439869914	0.000232402524876825	23411/7099/3717	3
GO:1904044	BP	GO:1904044	response to aldosterone	3/100	14/18614	5.24594075384355e-05	0.000444332439869914	0.000232402524876825	1535/1536/3480	3
GO:2000671	BP	GO:2000671	regulation of motor neuron apoptotic process	3/100	15/18614	6.53185516230352e-05	0.000534039639658705	0.000279322753651138	5609/6416/387	3
GO:2001279	BP	GO:2001279	regulation of unsaturated fatty acid biosynthetic process	3/100	15/18614	6.53185516230352e-05	0.000534039639658705	0.000279322753651138	23411/5743/3553	3
GO:0070431	BP	GO:0070431	nucleotide-binding oligomerization domain containing 2 signaling pathway	3/100	16/18614	8.00786431821305e-05	0.000634165398473733	0.000331692279406748	7099/64127/4792	3
GO:1901741	BP	GO:1901741	positive regulation of myoblast fusion	3/100	16/18614	8.00786431821305e-05	0.000634165398473733	0.000331692279406748	1432/9518/824	3
GO:2000637	BP	GO:2000637	positive regulation of miRNA-mediated gene silencing	3/100	16/18614	8.00786431821305e-05	0.000634165398473733	0.000331692279406748	7040/6774/7538	3
GO:0060148	BP	GO:0060148	positive regulation of post-transcriptional gene silencing	3/100	17/18614	9.68593387367877e-05	0.000740491741165226	0.000387304943000826	7040/6774/7538	3
GO:0097396	BP	GO:0097396	response to interleukin-17	3/100	17/18614	9.68593387367877e-05	0.000740491741165226	0.000387304943000826	3553/4790/6774	3
GO:0097398	BP	GO:0097398	cellular response to interleukin-17	3/100	17/18614	9.68593387367877e-05	0.000740491741165226	0.000387304943000826	3553/4790/6774	3
GO:1900370	BP	GO:1900370	positive regulation of post-transcriptional gene silencing by RNA	3/100	17/18614	9.68593387367877e-05	0.000740491741165226	0.000387304943000826	7040/6774/7538	3
GO:1901550	BP	GO:1901550	regulation of endothelial cell development	3/100	17/18614	9.68593387367877e-05	0.000740491741165226	0.000387304943000826	3553/3551/7132	3
GO:1903140	BP	GO:1903140	regulation of establishment of endothelial barrier	3/100	17/18614	9.68593387367877e-05	0.000740491741165226	0.000387304943000826	3553/3551/7132	3
GO:0036003	BP	GO:0036003	positive regulation of transcription from RNA polymerase II promoter in response to stress	3/100	18/18614	0.000115778263839186	0.00086271904616035	0.00045123440603547	3309/1051/10365	3
GO:0032695	BP	GO:0032695	negative regulation of interleukin-12 production	3/100	19/18614	0.000136951034591119	0.000979172174445002	0.000512143758166233	4790/64127/4210	3
GO:0032930	BP	GO:0032930	positive regulation of superoxide anion generation	3/100	19/18614	0.000136951034591119	0.000979172174445002	0.000512143758166233	7040/1535/5580	3
GO:0045346	BP	GO:0045346	regulation of MHC class II biosynthetic process	3/100	19/18614	0.000136951034591119	0.000979172174445002	0.000512143758166233	23411/7099/3717	3
GO:1902176	BP	GO:1902176	negative regulation of oxidative stress-induced intrinsic apoptotic signaling pathway	3/100	19/18614	0.000136951034591119	0.000979172174445002	0.000512143758166233	207/23411/65018	3
GO:0045342	BP	GO:0045342	MHC class II biosynthetic process	3/100	20/18614	0.000160491278976914	0.00111366443486534	0.000582488252723572	23411/7099/3717	3
GO:0010224	BP	GO:0010224	response to UV-B	3/100	21/18614	0.000186510658012209	0.0012717290426624	0.000665161968728768	1432/22861/6794	3
GO:1901739	BP	GO:1901739	regulation of myoblast fusion	3/100	21/18614	0.000186510658012209	0.0012717290426624	0.000665161968728768	1432/9518/824	3
GO:0032069	BP	GO:0032069	regulation of nuclease activity	3/100	22/18614	0.000215118886709973	0.00143629472185184	0.000751235988809079	207/23411/5580	3
GO:0032928	BP	GO:0032928	regulation of superoxide anion generation	3/100	22/18614	0.000215118886709973	0.00143629472185184	0.000751235988809079	7040/1535/5580	3
GO:2000310	BP	GO:2000310	regulation of NMDA receptor activity	3/100	22/18614	0.000215118886709973	0.00143629472185184	0.000751235988809079	351/65018/1612	3
GO:0032727	BP	GO:0032727	positive regulation of interferon-alpha production	3/100	23/18614	0.000246423754865185	0.00160584631399231	0.000839917828293647	7099/1147/6772	3
GO:0038095	BP	GO:0038095	Fc-epsilon receptor signaling pathway	3/100	23/18614	0.000246423754865185	0.00160584631399231	0.000839917828293647	5609/6416/3551	3
GO:0060396	BP	GO:0060396	growth hormone receptor signaling pathway	3/100	23/18614	0.000246423754865185	0.00160584631399231	0.000839917828293647	9518/6774/3717	3
GO:0071378	BP	GO:0071378	cellular response to growth hormone stimulus	3/100	23/18614	0.000246423754865185	0.00160584631399231	0.000839917828293647	9518/6774/3717	3
GO:0002082	BP	GO:0002082	regulation of oxidative phosphorylation	3/100	24/18614	0.000280531147659539	0.0017917468599159	0.000937150783558561	6622/65018/387	3
GO:0060143	BP	GO:0060143	positive regulation of syncytium formation by plasma membrane fusion	3/100	24/18614	0.000280531147659539	0.0017917468599159	0.000937150783558561	1432/9518/824	3
GO:0060907	BP	GO:0060907	positive regulation of macrophage cytokine production	3/100	24/18614	0.000280531147659539	0.0017917468599159	0.000937150783558561	23411/7099/64127	3
GO:0090335	BP	GO:0090335	regulation of brown fat cell differentiation	3/100	24/18614	0.000280531147659539	0.0017917468599159	0.000937150783558561	1432/23411/5743	3
GO:0070423	BP	GO:0070423	nucleotide-binding oligomerization domain containing signaling pathway	3/100	25/18614	0.000317545066087588	0.00198507818304666	0.00103827031389607	7099/64127/4792	3
GO:0035872	BP	GO:0035872	nucleotide-binding domain, leucine rich repeat containing receptor signaling pathway	3/100	26/18614	0.000357567647205659	0.00219639813900937	0.001148798573631	7099/64127/4792	3
GO:0060561	BP	GO:0060561	apoptotic process involved in morphogenesis	3/100	26/18614	0.000357567647205659	0.00219639813900937	0.001148798573631	10018/7421/7132	3
GO:1904353	BP	GO:1904353	regulation of telomere capping	3/100	26/18614	0.000357567647205659	0.00219639813900937	0.001148798573631	5595/5609/4683	3
GO:0001963	BP	GO:0001963	synaptic transmission, dopaminergic	3/100	27/18614	0.00040069918420491	0.00239065797062794	0.00125040374871909	5743/6622/65018	3
GO:0032740	BP	GO:0032740	positive regulation of interleukin-17 production	3/100	27/18614	0.00040069918420491	0.00239065797062794	0.00125040374871909	7040/3717/64127	3
GO:0071280	BP	GO:0071280	cellular response to copper ion	3/100	27/18614	0.00040069918420491	0.00239065797062794	0.00125040374871909	351/6622/5621	3
GO:0090200	BP	GO:0090200	positive regulation of release of cytochrome c from mitochondria	3/100	27/18614	0.00040069918420491	0.00239065797062794	0.00125040374871909	65018/10018/8743	3
GO:0016540	BP	GO:0016540	protein autoprocessing	3/100	28/18614	0.000447038146309901	0.00263156455461095	0.0013764069241647	837/824/834	3
GO:0032703	BP	GO:0032703	negative regulation of interleukin-2 production	3/100	28/18614	0.000447038146309901	0.00263156455461095	0.0013764069241647	5621/64127/7538	3
GO:0010575	BP	GO:0010575	positive regulation of vascular endothelial growth factor production	3/100	29/18614	0.000496681198503976	0.00288058783762897	0.0015066554375153	7040/5743/3553	3
GO:0032607	BP	GO:0032607	interferon-alpha production	3/100	29/18614	0.000496681198503976	0.00288058783762897	0.0015066554375153	7099/1147/6772	3
GO:0032647	BP	GO:0032647	regulation of interferon-alpha production	3/100	29/18614	0.000496681198503976	0.00288058783762897	0.0015066554375153	7099/1147/6772	3
GO:1900017	BP	GO:1900017	positive regulation of cytokine production involved in inflammatory response	3/100	29/18614	0.000496681198503976	0.00288058783762897	0.0015066554375153	7099/6774/64127	3
GO:0060142	BP	GO:0060142	regulation of syncytium formation by plasma membrane fusion	3/100	30/18614	0.000549723221082836	0.00311656888742308	0.00163008237391295	1432/9518/824	3
GO:0070498	BP	GO:0070498	interleukin-1-mediated signaling pathway	3/100	30/18614	0.000549723221082836	0.00311656888742308	0.00163008237391295	3553/5595/3551	3
GO:0071480	BP	GO:0071480	cellular response to gamma radiation	3/100	30/18614	0.000549723221082836	0.00311656888742308	0.00163008237391295	3309/1535/598	3
GO:1902230	BP	GO:1902230	negative regulation of intrinsic apoptotic signaling pathway in response to DNA damage	3/100	30/18614	0.000549723221082836	0.00311656888742308	0.00163008237391295	23411/598/960	3
GO:0010039	BP	GO:0010039	response to iron ion	3/100	31/18614	0.000606257329037567	0.00339889029549315	0.00177774705507256	3162/6622/7037	3
GO:1900745	BP	GO:1900745	positive regulation of p38MAPK cascade	3/100	31/18614	0.000606257329037567	0.00339889029549315	0.00177774705507256	4217/3553/1647	3
GO:1902042	BP	GO:1902042	negative regulation of extrinsic apoptotic signaling pathway via death domain receptors	3/100	31/18614	0.000606257329037567	0.00339889029549315	0.00177774705507256	3162/598/5894	3
GO:1903203	BP	GO:1903203	regulation of oxidative stress-induced neuron death	3/100	31/18614	0.000606257329037567	0.00339889029549315	0.00177774705507256	65018/7099/4170	3
GO:0001516	BP	GO:0001516	prostaglandin biosynthetic process	3/100	32/18614	0.000666374891268503	0.0036718192136667	0.0019204991118749	23411/5743/3553	3
GO:0002862	BP	GO:0002862	negative regulation of inflammatory response to antigenic stimulus	3/100	32/18614	0.000666374891268503	0.0036718192136667	0.0019204991118749	1432/64127/5045	3
GO:0046457	BP	GO:0046457	prostanoid biosynthetic process	3/100	32/18614	0.000666374891268503	0.0036718192136667	0.0019204991118749	23411/5743/3553	3
GO:1901889	BP	GO:1901889	negative regulation of cell junction assembly	3/100	33/18614	0.000730165549631151	0.00397947143076532	0.00208141275585419	3553/3551/5728	3
GO:1903715	BP	GO:1903715	regulation of aerobic respiration	3/100	33/18614	0.000730165549631151	0.00397947143076532	0.00208141275585419	6622/65018/387	3
GO:0010661	BP	GO:0010661	positive regulation of muscle cell apoptotic process	3/100	34/18614	0.000797717237815549	0.0042560986162606	0.00222609914512051	4217/6416/824	3
GO:0016242	BP	GO:0016242	negative regulation of macroautophagy	3/100	34/18614	0.000797717237815549	0.0042560986162606	0.00222609914512051	3162/207/65018	3
GO:0034405	BP	GO:0034405	response to fluid shear stress	3/100	34/18614	0.000797717237815549	0.0042560986162606	0.00222609914512051	207/5743/10365	3
GO:0036475	BP	GO:0036475	neuron death in response to oxidative stress	3/100	34/18614	0.000797717237815549	0.0042560986162606	0.00222609914512051	65018/7099/4170	3
GO:0044546	BP	GO:0044546	NLRP3 inflammasome complex assembly	3/100	34/18614	0.000797717237815549	0.0042560986162606	0.00222609914512051	7099/114548/4210	3
GO:0045648	BP	GO:0045648	positive regulation of erythrocyte differentiation	3/100	34/18614	0.000797717237815549	0.0042560986162606	0.00222609914512051	1432/6774/6772	3
GO:0048265	BP	GO:0048265	response to pain	3/100	34/18614	0.000797717237815549	0.0042560986162606	0.00222609914512051	207/2643/824	3
GO:0060964	BP	GO:0060964	regulation of miRNA-mediated gene silencing	3/100	34/18614	0.000797717237815549	0.0042560986162606	0.00222609914512051	7040/6774/7538	3
GO:0001893	BP	GO:0001893	maternal placenta development	3/100	35/18614	0.000869116200060257	0.00456124579288682	0.00238570255901423	207/5743/7421	3
GO:0002719	BP	GO:0002719	negative regulation of cytokine production involved in immune response	3/100	35/18614	0.000869116200060257	0.00456124579288682	0.00238570255901423	3162/7040/64127	3
GO:0051443	BP	GO:0051443	positive regulation of ubiquitin-protein transferase activity	3/100	35/18614	0.000869116200060257	0.00456124579288682	0.00238570255901423	65018/5728/1027	3
GO:0061081	BP	GO:0061081	positive regulation of myeloid leukocyte cytokine production involved in immune response	3/100	35/18614	0.000869116200060257	0.00456124579288682	0.00238570255901423	23411/7099/64127	3
GO:1905898	BP	GO:1905898	positive regulation of response to endoplasmic reticulum stress	3/100	35/18614	0.000869116200060257	0.00456124579288682	0.00238570255901423	9709/23411/10018	3
GO:1900368	BP	GO:1900368	regulation of post-transcriptional gene silencing by RNA	3/100	36/18614	0.00094444700970235	0.00489118304731481	0.00255827211302304	7040/6774/7538	3
GO:0044319	BP	GO:0044319	wound healing, spreading of cells	3/100	37/18614	0.00102379258756459	0.00523304691646618	0.00273707973368247	387/5728/960	3
GO:0060147	BP	GO:0060147	regulation of post-transcriptional gene silencing	3/100	37/18614	0.00102379258756459	0.00523304691646618	0.00273707973368247	7040/6774/7538	3
GO:0090505	BP	GO:0090505	epiboly involved in wound healing	3/100	37/18614	0.00102379258756459	0.00523304691646618	0.00273707973368247	387/5728/960	3
GO:0009595	BP	GO:0009595	detection of biotic stimulus	3/100	38/18614	0.00110723422018109	0.00555504441147671	0.00290549649584003	7099/114548/64127	3
GO:0032885	BP	GO:0032885	regulation of polysaccharide biosynthetic process	3/100	38/18614	0.00110723422018109	0.00555504441147671	0.00290549649584003	207/7040/4790	3
GO:0051385	BP	GO:0051385	response to mineralocorticoid	3/100	38/18614	0.00110723422018109	0.00555504441147671	0.00290549649584003	1535/1536/3480	3
GO:0060966	BP	GO:0060966	regulation of gene silencing by RNA	3/100	38/18614	0.00110723422018109	0.00555504441147671	0.00290549649584003	7040/6774/7538	3
GO:0090504	BP	GO:0090504	epiboly	3/100	38/18614	0.00110723422018109	0.00555504441147671	0.00290549649584003	387/5728/960	3
GO:1902229	BP	GO:1902229	regulation of intrinsic apoptotic signaling pathway in response to DNA damage	3/100	38/18614	0.00110723422018109	0.00555504441147671	0.00290549649584003	23411/598/960	3
GO:0031281	BP	GO:0031281	positive regulation of cyclase activity	3/100	39/18614	0.0011948515778627	0.00594396587748038	0.00310891700392742	1432/5595/5894	3
GO:0016233	BP	GO:0016233	telomere capping	3/100	40/18614	0.00128672273260337	0.00620861296660533	0.00324733735363663	5595/5609/4683	3
GO:0032570	BP	GO:0032570	response to progesterone	3/100	40/18614	0.00128672273260337	0.00620861296660533	0.00324733735363663	7040/10628/3480	3
GO:0042092	BP	GO:0042092	type 2 immune response	3/100	40/18614	0.00128672273260337	0.00620861296660533	0.00324733735363663	114548/64127/4602	3
GO:0046627	BP	GO:0046627	negative regulation of insulin receptor signaling pathway	3/100	40/18614	0.00128672273260337	0.00620861296660533	0.00324733735363663	3553/5580/5579	3
GO:1901031	BP	GO:1901031	regulation of response to reactive oxygen species	3/100	40/18614	0.00128672273260337	0.00620861296660533	0.00324733735363663	7295/65018/2643	3
GO:0150077	BP	GO:0150077	regulation of neuroinflammatory response	3/100	41/18614	0.00138292417582867	0.00659175194200655	0.00344773340234294	5743/3553/1075	3
GO:1902742	BP	GO:1902742	apoptotic process involved in development	3/100	41/18614	0.00138292417582867	0.00659175194200655	0.00344773340234294	10018/7421/7132	3
GO:1990000	BP	GO:1990000	amyloid fibril formation	3/100	41/18614	0.00138292417582867	0.00659175194200655	0.00344773340234294	351/6622/5045	3
GO:0002714	BP	GO:0002714	positive regulation of B cell mediated immunity	3/100	42/18614	0.00148353083598775	0.00693099327077876	0.0036251693360603	7040/64127/7037	3
GO:0002891	BP	GO:0002891	positive regulation of immunoglobulin mediated immune response	3/100	42/18614	0.00148353083598775	0.00693099327077876	0.0036251693360603	7040/64127/7037	3
GO:0032733	BP	GO:0032733	positive regulation of interleukin-10 production	3/100	42/18614	0.00148353083598775	0.00693099327077876	0.0036251693360603	7099/6774/64127	3
GO:0043551	BP	GO:0043551	regulation of phosphatidylinositol 3-kinase activity	3/100	42/18614	0.00148353083598775	0.00693099327077876	0.0036251693360603	7040/5296/64127	3
GO:0050999	BP	GO:0050999	regulation of nitric-oxide synthase activity	3/100	42/18614	0.00148353083598775	0.00693099327077876	0.0036251693360603	207/3553/2643	3
GO:0071354	BP	GO:0071354	cellular response to interleukin-6	3/100	42/18614	0.00148353083598775	0.00693099327077876	0.0036251693360603	4790/6774/3717	3
GO:1900077	BP	GO:1900077	negative regulation of cellular response to insulin stimulus	3/100	42/18614	0.00148353083598775	0.00693099327077876	0.0036251693360603	3553/5580/5579	3
GO:0003176	BP	GO:0003176	aortic valve development	3/100	43/18614	0.00158861609598997	0.00723998974327299	0.00378678607601004	7040/387/7132	3
GO:0010907	BP	GO:0010907	positive regulation of glucose metabolic process	3/100	43/18614	0.00158861609598997	0.00723998974327299	0.00378678607601004	207/23411/6794	3
GO:0032689	BP	GO:0032689	negative regulation of type II interferon production	3/100	43/18614	0.00158861609598997	0.00723998974327299	0.00378678607601004	7099/5621/64127	3
GO:0032735	BP	GO:0032735	positive regulation of interleukin-12 production	3/100	43/18614	0.00158861609598997	0.00723998974327299	0.00378678607601004	1432/7099/64127	3
GO:0032881	BP	GO:0032881	regulation of polysaccharide metabolic process	3/100	44/18614	0.00169825181048723	0.00767036495478377	0.00401188844717337	207/7040/4790	3
GO:0043029	BP	GO:0043029	T cell homeostasis	3/100	44/18614	0.00169825181048723	0.00767036495478377	0.00401188844717337	207/10018/355	3
GO:0070741	BP	GO:0070741	response to interleukin-6	3/100	45/18614	0.00181250832300352	0.00804920155384796	0.00421003419175155	4790/6774/3717	3
GO:0032467	BP	GO:0032467	positive regulation of cytokinesis	3/100	46/18614	0.00193145448291249	0.00845340425482888	0.00442144735865312	387/3480/332	3
GO:0042789	BP	GO:0042789	mRNA transcription by RNA polymerase II	3/100	46/18614	0.00193145448291249	0.00845340425482888	0.00442144735865312	1385/6774/7421	3
GO:0002701	BP	GO:0002701	negative regulation of production of molecular mediator of immune response	3/100	47/18614	0.00205515766226457	0.00890652375842758	0.00465844584730297	3162/7040/64127	3
GO:0002861	BP	GO:0002861	regulation of inflammatory response to antigenic stimulus	3/100	47/18614	0.00205515766226457	0.00890652375842758	0.00465844584730297	1432/64127/5045	3
GO:0045601	BP	GO:0045601	regulation of endothelial cell differentiation	3/100	47/18614	0.00205515766226457	0.00890652375842758	0.00465844584730297	3553/3551/7132	3
GO:0070849	BP	GO:0070849	response to epidermal growth factor	3/100	47/18614	0.00205515766226457	0.00890652375842758	0.00465844584730297	207/5595/7538	3
GO:1905314	BP	GO:1905314	semi-lunar valve development	3/100	47/18614	0.00205515766226457	0.00890652375842758	0.00465844584730297	7040/387/7132	3
GO:0002673	BP	GO:0002673	regulation of acute inflammatory response	3/100	48/18614	0.00218368377246456	0.00920378411019671	0.00481392415610515	5743/3553/114548	3
GO:0007520	BP	GO:0007520	myoblast fusion	3/100	48/18614	0.00218368377246456	0.00920378411019671	0.00481392415610515	1432/9518/824	3
GO:0035094	BP	GO:0035094	response to nicotine	3/100	48/18614	0.00218368377246456	0.00920378411019671	0.00481392415610515	3162/4790/3480	3
GO:0048538	BP	GO:0048538	thymus development	3/100	48/18614	0.00218368377246456	0.00920378411019671	0.00481392415610515	5595/10018/5894	3
GO:0010665	BP	GO:0010665	regulation of cardiac muscle cell apoptotic process	3/100	49/18614	0.002317097280801	0.00961690669305422	0.00503000275565064	4217/3717/824	3
GO:0034198	BP	GO:0034198	cellular response to amino acid starvation	3/100	49/18614	0.002317097280801	0.00961690669305422	0.00503000275565064	4217/5595/355	3
GO:0042149	BP	GO:0042149	cellular response to glucose starvation	3/100	49/18614	0.002317097280801	0.00961690669305422	0.00503000275565064	3309/23411/6513	3
GO:0043330	BP	GO:0043330	response to exogenous dsRNA	3/100	49/18614	0.002317097280801	0.00961690669305422	0.00503000275565064	5595/64127/4792	3
GO:0061028	BP	GO:0061028	establishment of endothelial barrier	3/100	49/18614	0.002317097280801	0.00961690669305422	0.00503000275565064	3553/3551/7132	3
GO:0099054	BP	GO:0099054	presynapse assembly	3/100	49/18614	0.002317097280801	0.00961690669305422	0.00503000275565064	351/6622/5728	3
GO:0042304	BP	GO:0042304	regulation of fatty acid biosynthetic process	3/100	50/18614	0.00245546122682837	0.010096261994363	0.00528072355013025	23411/5743/3553	3
GO:0043457	BP	GO:0043457	regulation of cellular respiration	3/100	50/18614	0.00245546122682837	0.010096261994363	0.00528072355013025	6622/65018/387	3
GO:0009299	BP	GO:0009299	mRNA transcription	3/100	51/18614	0.00259883723860337	0.0104307876440308	0.00545569300687668	1385/6774/7421	3
GO:0010662	BP	GO:0010662	regulation of striated muscle cell apoptotic process	3/100	51/18614	0.00259883723860337	0.0104307876440308	0.00545569300687668	4217/3717/824	3
GO:0019083	BP	GO:0019083	viral transcription	3/100	51/18614	0.00259883723860337	0.0104307876440308	0.00545569300687668	6667/6737/7538	3
GO:0045058	BP	GO:0045058	T cell selection	3/100	51/18614	0.00259883723860337	0.0104307876440308	0.00545569300687668	387/6774/6794	3
GO:1902895	BP	GO:1902895	positive regulation of miRNA transcription	3/100	51/18614	0.00259883723860337	0.0104307876440308	0.00545569300687668	7040/6774/4602	3
GO:0006636	BP	GO:0006636	unsaturated fatty acid biosynthetic process	3/100	52/18614	0.00274728554877632	0.0109272663944572	0.00571537000723381	23411/5743/3553	3
GO:0010543	BP	GO:0010543	regulation of platelet activation	3/100	52/18614	0.00274728554877632	0.0109272663944572	0.00571537000723381	7099/5580/3717	3
GO:0010656	BP	GO:0010656	negative regulation of muscle cell apoptotic process	3/100	52/18614	0.00274728554877632	0.0109272663944572	0.00571537000723381	3162/3480/3717	3
GO:1990928	BP	GO:1990928	response to amino acid starvation	3/100	52/18614	0.00274728554877632	0.0109272663944572	0.00571537000723381	4217/5595/355	3
GO:0010659	BP	GO:0010659	cardiac muscle cell apoptotic process	3/100	53/18614	0.00290086501053893	0.0113213869803574	0.00592150984995151	4217/3717/824	3
GO:0010883	BP	GO:0010883	regulation of lipid storage	3/100	53/18614	0.00290086501053893	0.0113213869803574	0.00592150984995151	23411/4790/4792	3
GO:0070169	BP	GO:0070169	positive regulation of biomineral tissue development	3/100	53/18614	0.00290086501053893	0.0113213869803574	0.00592150984995151	1051/7421/240	3
GO:0071622	BP	GO:0071622	regulation of granulocyte chemotaxis	3/100	53/18614	0.00290086501053893	0.0113213869803574	0.00592150984995151	3576/5595/64127	3
GO:0097300	BP	GO:0097300	programmed necrotic cell death	3/100	53/18614	0.00290086501053893	0.0113213869803574	0.00592150984995151	4217/841/355	3
GO:0099172	BP	GO:0099172	presynapse organization	3/100	53/18614	0.00290086501053893	0.0113213869803574	0.00592150984995151	351/6622/5728	3
GO:0002204	BP	GO:0002204	somatic recombination of immunoglobulin genes involved in immune response	3/100	54/18614	0.00305963311342933	0.0118363900948876	0.00619087578724676	7040/4683/7037	3
GO:0002208	BP	GO:0002208	somatic diversification of immunoglobulins involved in immune response	3/100	54/18614	0.00305963311342933	0.0118363900948876	0.00619087578724676	7040/4683/7037	3
GO:0043550	BP	GO:0043550	regulation of lipid kinase activity	3/100	54/18614	0.00305963311342933	0.0118363900948876	0.00619087578724676	7040/5296/64127	3
GO:0045190	BP	GO:0045190	isotype switching	3/100	54/18614	0.00305963311342933	0.0118363900948876	0.00619087578724676	7040/4683/7037	3
GO:0097479	BP	GO:0097479	synaptic vesicle localization	3/100	54/18614	0.00305963311342933	0.0118363900948876	0.00619087578724676	6622/65018/5728	3
GO:0002686	BP	GO:0002686	negative regulation of leukocyte migration	3/100	55/18614	0.00322364599899583	0.0123091001821116	0.00643812088561898	3162/207/1843	3
GO:0010658	BP	GO:0010658	striated muscle cell apoptotic process	3/100	55/18614	0.00322364599899583	0.0123091001821116	0.00643812088561898	4217/3717/824	3
GO:0052372	BP	GO:0052372	modulation by symbiont of entry into host	3/100	55/18614	0.00322364599899583	0.0123091001821116	0.00643812088561898	3576/6737/5045	3
GO:0070231	BP	GO:0070231	T cell apoptotic process	3/100	56/18614	0.00339295847632014	0.0128033433102166	0.00669662857168449	207/10018/355	3
GO:0002931	BP	GO:0002931	response to ischemia	3/100	57/18614	0.00356762403740143	0.0133201354123698	0.00696693021657896	4217/65018/5606	3
GO:0007566	BP	GO:0007566	embryo implantation	3/100	57/18614	0.00356762403740143	0.0133201354123698	0.00696693021657896	5743/3553/81671	3
GO:0010332	BP	GO:0010332	response to gamma radiation	3/100	57/18614	0.00356762403740143	0.0133201354123698	0.00696693021657896	3309/1535/598	3
GO:0043388	BP	GO:0043388	positive regulation of DNA binding	3/100	57/18614	0.00356762403740143	0.0133201354123698	0.00696693021657896	7295/7040/3717	3
GO:0048008	BP	GO:0048008	platelet-derived growth factor receptor signaling pathway	3/100	58/18614	0.00374769487240213	0.0137027518523026	0.00716705295964448	6622/10628/3717	3
GO:0048010	BP	GO:0048010	vascular endothelial growth factor receptor signaling pathway	3/100	58/18614	0.00374769487240213	0.0137027518523026	0.00716705295964448	1432/3553/5579	3
GO:0097352	BP	GO:0097352	autophagosome maturation	3/100	58/18614	0.00374769487240213	0.0137027518523026	0.00716705295964448	81631/3920/81671	3
GO:0002763	BP	GO:0002763	positive regulation of myeloid leukocyte differentiation	3/100	59/18614	0.00393322188475675	0.0142629771016025	0.00746007176888371	7040/1385/841	3
GO:0006611	BP	GO:0006611	protein export from nucleus	3/100	59/18614	0.00393322188475675	0.0142629771016025	0.00746007176888371	7295/7040/3553	3
GO:0010574	BP	GO:0010574	regulation of vascular endothelial growth factor production	3/100	59/18614	0.00393322188475675	0.0142629771016025	0.00746007176888371	7040/5743/3553	3
GO:0033619	BP	GO:0033619	membrane protein proteolysis	3/100	59/18614	0.00393322188475675	0.0142629771016025	0.00746007176888371	7040/3553/5045	3
GO:0051438	BP	GO:0051438	regulation of ubiquitin-protein transferase activity	3/100	59/18614	0.00393322188475675	0.0142629771016025	0.00746007176888371	65018/5728/1027	3
GO:0002011	BP	GO:0002011	morphogenesis of an epithelial sheet	3/100	60/18614	0.00412425470614452	0.0145992378094837	0.00763594872612619	387/5728/960	3
GO:0032007	BP	GO:0032007	negative regulation of TOR signaling	3/100	60/18614	0.00412425470614452	0.0145992378094837	0.00763594872612619	23411/6195/6794	3
GO:0043407	BP	GO:0043407	negative regulation of MAP kinase activity	3/100	60/18614	0.00412425470614452	0.0145992378094837	0.00763594872612619	3553/5580/1843	3
GO:0031279	BP	GO:0031279	regulation of cyclase activity	3/100	61/18614	0.00432084171132719	0.0151250871401463	0.00791098764110294	1432/5595/5894	3
GO:0043903	BP	GO:0043903	regulation of biological process involved in symbiotic interaction	3/100	61/18614	0.00432084171132719	0.0151250871401463	0.00791098764110294	3576/6737/5045	3
GO:0045599	BP	GO:0045599	negative regulation of fat cell differentiation	3/100	61/18614	0.00432084171132719	0.0151250871401463	0.00791098764110294	23411/7040/1869	3
GO:0050994	BP	GO:0050994	regulation of lipid catabolic process	3/100	61/18614	0.00432084171132719	0.0151250871401463	0.00791098764110294	207/3553/5580	3
GO:0060135	BP	GO:0060135	maternal process involved in female pregnancy	3/100	61/18614	0.00432084171132719	0.0151250871401463	0.00791098764110294	207/5743/7421	3
GO:0000768	BP	GO:0000768	syncytium formation by plasma membrane fusion	3/100	62/18614	0.00452303003285291	0.0156928704086802	0.00820795957776534	1432/9518/824	3
GO:0016447	BP	GO:0016447	somatic recombination of immunoglobulin gene segments	3/100	62/18614	0.00452303003285291	0.0156928704086802	0.00820795957776534	7040/4683/7037	3
GO:0032481	BP	GO:0032481	positive regulation of type I interferon production	3/100	62/18614	0.00452303003285291	0.0156928704086802	0.00820795957776534	7099/1147/6772	3
GO:0043030	BP	GO:0043030	regulation of macrophage activation	3/100	62/18614	0.00452303003285291	0.0156928704086802	0.00820795957776534	6622/7099/1075	3
GO:0046902	BP	GO:0046902	regulation of mitochondrial membrane permeability	3/100	62/18614	0.00452303003285291	0.0156928704086802	0.00820795957776534	598/10018/2729	3
GO:0140253	BP	GO:0140253	cell-cell fusion	3/100	62/18614	0.00452303003285291	0.0156928704086802	0.00820795957776534	1432/9518/824	3
GO:1904036	BP	GO:1904036	negative regulation of epithelial cell apoptotic process	3/100	62/18614	0.00452303003285291	0.0156928704086802	0.00820795957776534	3162/1027/3480	3
GO:0001885	BP	GO:0001885	endothelial cell development	3/100	63/18614	0.00473086557562723	0.0161132277850679	0.00842782224557254	3553/3551/7132	3
GO:0002712	BP	GO:0002712	regulation of B cell mediated immunity	3/100	63/18614	0.00473086557562723	0.0161132277850679	0.00842782224557254	7040/64127/7037	3
GO:0002889	BP	GO:0002889	regulation of immunoglobulin mediated immune response	3/100	63/18614	0.00473086557562723	0.0161132277850679	0.00842782224557254	7040/64127/7037	3
GO:0010573	BP	GO:0010573	vascular endothelial growth factor production	3/100	63/18614	0.00473086557562723	0.0161132277850679	0.00842782224557254	7040/5743/3553	3
GO:0048255	BP	GO:0048255	mRNA stabilization	3/100	63/18614	0.00473086557562723	0.0161132277850679	0.00842782224557254	1432/1869/7538	3
GO:0099601	BP	GO:0099601	regulation of neurotransmitter receptor activity	3/100	63/18614	0.00473086557562723	0.0161132277850679	0.00842782224557254	351/65018/1612	3
GO:2001244	BP	GO:2001244	positive regulation of intrinsic apoptotic signaling pathway	3/100	63/18614	0.00473086557562723	0.0161132277850679	0.00842782224557254	23411/10018/4170	3
GO:1905953	BP	GO:1905953	negative regulation of lipid localization	3/100	64/18614	0.00494439303135229	0.0167436205050204	0.00875754127266819	207/4790/4792	3
GO:0006879	BP	GO:0006879	intracellular iron ion homeostasis	3/100	65/18614	0.00516365589283535	0.0173530281764933	0.00907628433264164	3162/7037/3934	3
GO:0006949	BP	GO:0006949	syncytium formation	3/100	66/18614	0.0053886964681674	0.0179724985132835	0.00940029054384354	1432/9518/824	3
GO:0032613	BP	GO:0032613	interleukin-10 production	3/100	66/18614	0.0053886964681674	0.0179724985132835	0.00940029054384354	7099/6774/64127	3
GO:0032653	BP	GO:0032653	regulation of interleukin-10 production	3/100	66/18614	0.0053886964681674	0.0179724985132835	0.00940029054384354	7099/6774/64127	3
GO:0060760	BP	GO:0060760	positive regulation of response to cytokine stimulus	3/100	66/18614	0.0053886964681674	0.0179724985132835	0.00940029054384354	837/7099/834	3
GO:0034605	BP	GO:0034605	cellular response to heat	3/100	67/18614	0.0056195558947732	0.018327120425059	0.00958577109911743	3162/23411/5743	3
GO:0002704	BP	GO:0002704	negative regulation of leukocyte mediated immunity	3/100	68/18614	0.0058562741533336	0.0189417218952145	0.00990723071052677	3162/7040/64127	3
GO:0016445	BP	GO:0016445	somatic diversification of immunoglobulins	3/100	68/18614	0.0058562741533336	0.0189417218952145	0.00990723071052677	7040/4683/7037	3
GO:0045670	BP	GO:0045670	regulation of osteoclast differentiation	3/100	68/18614	0.0058562741533336	0.0189417218952145	0.00990723071052677	1385/1051/7099	3
GO:1902893	BP	GO:1902893	regulation of miRNA transcription	3/100	68/18614	0.0058562741533336	0.0189417218952145	0.00990723071052677	7040/6774/4602	3
GO:2000401	BP	GO:2000401	regulation of lymphocyte migration	3/100	68/18614	0.0058562741533336	0.0189417218952145	0.00990723071052677	207/351/387	3
GO:0014015	BP	GO:0014015	positive regulation of gliogenesis	3/100	69/18614	0.00609889008158102	0.019582234004834	0.0102422425578124	7040/3553/1869	3
GO:0042093	BP	GO:0042093	T-helper cell differentiation	3/100	69/18614	0.00609889008158102	0.019582234004834	0.0102422425578124	114548/6774/4602	3
GO:0061614	BP	GO:0061614	miRNA transcription	3/100	69/18614	0.00609889008158102	0.019582234004834	0.0102422425578124	7040/6774/4602	3
GO:0000271	BP	GO:0000271	polysaccharide biosynthetic process	3/100	70/18614	0.00634744138796951	0.0200708710674202	0.01049781806143	207/7040/4790	3
GO:0014823	BP	GO:0014823	response to activity	3/100	70/18614	0.00634744138796951	0.0200708710674202	0.01049781806143	1535/2729/6794	3
GO:0032206	BP	GO:0032206	positive regulation of telomere maintenance	3/100	70/18614	0.00634744138796951	0.0200708710674202	0.01049781806143	5595/5609/4683	3
GO:0043112	BP	GO:0043112	receptor metabolic process	3/100	70/18614	0.00634744138796951	0.0200708710674202	0.01049781806143	7040/6622/5045	3
GO:0043687	BP	GO:0043687	post-translational protein modification	3/100	70/18614	0.00634744138796951	0.0200708710674202	0.01049781806143	5580/3717/5579	3
GO:0002294	BP	GO:0002294	CD4-positive, alpha-beta T cell differentiation involved in immune response	3/100	71/18614	0.00660196466521981	0.0207272348422723	0.0108411209239399	114548/6774/4602	3
GO:0002562	BP	GO:0002562	somatic diversification of immune receptors via germline recombination within a single locus	3/100	71/18614	0.00660196466521981	0.0207272348422723	0.0108411209239399	7040/4683/7037	3
GO:0016444	BP	GO:0016444	somatic cell DNA recombination	3/100	71/18614	0.00660196466521981	0.0207272348422723	0.0108411209239399	7040/4683/7037	3
GO:0070265	BP	GO:0070265	necrotic cell death	3/100	71/18614	0.00660196466521981	0.0207272348422723	0.0108411209239399	4217/841/355	3
GO:0002260	BP	GO:0002260	lymphocyte homeostasis	3/100	72/18614	0.00686249540374083	0.0212430620210452	0.0111109178777298	207/10018/355	3
GO:0002287	BP	GO:0002287	alpha-beta T cell activation involved in immune response	3/100	72/18614	0.00686249540374083	0.0212430620210452	0.0111109178777298	114548/6774/4602	3
GO:0002293	BP	GO:0002293	alpha-beta T cell differentiation involved in immune response	3/100	72/18614	0.00686249540374083	0.0212430620210452	0.0111109178777298	114548/6774/4602	3
GO:0006024	BP	GO:0006024	glycosaminoglycan biosynthetic process	3/100	72/18614	0.00686249540374083	0.0212430620210452	0.0111109178777298	7040/3553/4790	3
GO:0043489	BP	GO:0043489	RNA stabilization	3/100	72/18614	0.00686249540374083	0.0212430620210452	0.0111109178777298	1432/1869/7538	3
GO:0046635	BP	GO:0046635	positive regulation of alpha-beta T cell activation	3/100	72/18614	0.00686249540374083	0.0212430620210452	0.0111109178777298	387/114548/3717	3
GO:0003170	BP	GO:0003170	heart valve development	3/100	73/18614	0.00712906800492844	0.0219719617743519	0.011492159776476	7040/387/7132	3
GO:0050766	BP	GO:0050766	positive regulation of phagocytosis	3/100	73/18614	0.00712906800492844	0.0219719617743519	0.011492159776476	3553/1535/64127	3
GO:1902373	BP	GO:1902373	negative regulation of mRNA catabolic process	3/100	73/18614	0.00712906800492844	0.0219719617743519	0.011492159776476	1432/1869/7538	3
GO:0006023	BP	GO:0006023	aminoglycan biosynthetic process	3/100	74/18614	0.00740171579434241	0.022498158507416	0.0117673803959335	7040/3553/4790	3
GO:0035924	BP	GO:0035924	cellular response to vascular endothelial growth factor stimulus	3/100	74/18614	0.00740171579434241	0.022498158507416	0.0117673803959335	1432/207/5606	3
GO:0045661	BP	GO:0045661	regulation of myoblast differentiation	3/100	74/18614	0.00740171579434241	0.022498158507416	0.0117673803959335	1432/4217/7040	3
GO:1903578	BP	GO:1903578	regulation of ATP metabolic process	3/100	74/18614	0.00740171579434241	0.022498158507416	0.0117673803959335	351/65018/6774	3
GO:0002381	BP	GO:0002381	immunoglobulin production involved in immunoglobulin-mediated immune response	3/100	75/18614	0.00768047103476249	0.0232255339852578	0.0121478250414637	7040/4683/7037	3
GO:0010822	BP	GO:0010822	positive regulation of mitochondrion organization	3/100	75/18614	0.00768047103476249	0.0232255339852578	0.0121478250414637	65018/10018/8743	3
GO:0030968	BP	GO:0030968	endoplasmic reticulum unfolded protein response	3/100	75/18614	0.00768047103476249	0.0232255339852578	0.0121478250414637	3309/9709/10018	3
GO:0042698	BP	GO:0042698	ovulation cycle	3/100	75/18614	0.00768047103476249	0.0232255339852578	0.0121478250414637	3309/23411/3480	3
GO:0046323	BP	GO:0046323	glucose import	3/100	75/18614	0.00768047103476249	0.0232255339852578	0.0121478250414637	1432/207/6513	3
GO:0050810	BP	GO:0050810	regulation of steroid biosynthetic process	3/100	76/18614	0.00796536493912482	0.0237214746753701	0.0124072206161037	23411/4790/3480	3
GO:0032729	BP	GO:0032729	positive regulation of type II interferon production	3/100	77/18614	0.00825642768333924	0.0244850567401799	0.0128066026640686	3553/7099/3717	3
GO:0050853	BP	GO:0050853	B cell receptor signaling pathway	3/100	77/18614	0.00825642768333924	0.0244850567401799	0.0128066026640686	4790/4792/5579	3
GO:0090559	BP	GO:0090559	regulation of membrane permeability	3/100	77/18614	0.00825642768333924	0.0244850567401799	0.0128066026640686	598/10018/2729	3
GO:0002200	BP	GO:0002200	somatic diversification of immune receptors	3/100	78/18614	0.0085536884189888	0.0250718900380651	0.0131135384803017	7040/4683/7037	3
GO:0002437	BP	GO:0002437	inflammatory response to antigenic stimulus	3/100	78/18614	0.0085536884189888	0.0250718900380651	0.0131135384803017	1432/64127/5045	3
GO:0061045	BP	GO:0061045	negative regulation of wound healing	3/100	78/18614	0.0085536884189888	0.0250718900380651	0.0131135384803017	5580/5728/240	3
GO:0002292	BP	GO:0002292	T cell differentiation involved in immune response	3/100	80/18614	0.00916691542466976	0.0264310318447092	0.0138244206018551	114548/6774/4602	3
GO:0032890	BP	GO:0032890	regulation of organic acid transport	3/100	80/18614	0.00916691542466976	0.0264310318447092	0.0138244206018551	207/3553/6622	3
GO:0043537	BP	GO:0043537	negative regulation of blood vessel endothelial cell migration	3/100	80/18614	0.00916691542466976	0.0264310318447092	0.0138244206018551	7040/387/1647	3
GO:0070227	BP	GO:0070227	lymphocyte apoptotic process	3/100	80/18614	0.00916691542466976	0.0264310318447092	0.0138244206018551	207/10018/355	3
GO:0090049	BP	GO:0090049	regulation of cell migration involved in sprouting angiogenesis	3/100	80/18614	0.00916691542466976	0.0264310318447092	0.0138244206018551	3162/5743/387	3
GO:0097061	BP	GO:0097061	dendritic spine organization	3/100	80/18614	0.00916691542466976	0.0264310318447092	0.0138244206018551	5728/3480/5621	3
GO:0008344	BP	GO:0008344	adult locomotory behavior	3/100	81/18614	0.00948293498889544	0.027208551081055	0.014231092313063	351/6622/7846	3
GO:0044773	BP	GO:0044773	mitotic DNA damage checkpoint signaling	3/100	81/18614	0.00948293498889544	0.027208551081055	0.014231092313063	1027/4683/4303	3
GO:0051149	BP	GO:0051149	positive regulation of muscle cell differentiation	3/100	82/18614	0.00980525915753286	0.0279779648280182	0.0146335245494343	1432/23411/7040	3
GO:2001021	BP	GO:2001021	negative regulation of response to DNA damage stimulus	3/100	82/18614	0.00980525915753286	0.0279779648280182	0.0146335245494343	23411/598/960	3
GO:0014068	BP	GO:0014068	positive regulation of phosphatidylinositol 3-kinase signaling	3/100	83/18614	0.0101339121469593	0.0286343821624483	0.0149768554256115	23411/3480/3717	3
GO:0044774	BP	GO:0044774	mitotic DNA integrity checkpoint signaling	3/100	85/18614	0.0108102967128121	0.0302791181519844	0.0158371140122587	1027/4683/4303	3
GO:1902369	BP	GO:1902369	negative regulation of RNA catabolic process	3/100	85/18614	0.0108102967128121	0.0302791181519844	0.0158371140122587	1432/1869/7538	3
GO:0021766	BP	GO:0021766	hippocampus development	3/100	86/18614	0.0111580720167045	0.0311052173346489	0.016269194856741	5728/3480/7846	3
GO:0046785	BP	GO:0046785	microtubule polymerization	3/100	87/18614	0.0115122636197862	0.03174185410233	0.0166021797548993	6622/1027/7846	3
GO:0097194	BP	GO:0097194	execution phase of apoptosis	3/100	87/18614	0.0115122636197862	0.03174185410233	0.0166021797548993	207/598/841	3
GO:0033273	BP	GO:0033273	response to vitamin	3/100	88/18614	0.0118728911035522	0.0326089046483252	0.0170556796977442	5743/3480/7421	3
GO:0001892	BP	GO:0001892	embryonic placenta development	3/100	89/18614	0.0122399731573424	0.03320398248213	0.0173669277153657	207/1051/841	3
GO:0007589	BP	GO:0007589	body fluid secretion	3/100	89/18614	0.0122399731573424	0.03320398248213	0.0173669277153657	1385/1535/7421	3
GO:0043367	BP	GO:0043367	CD4-positive, alpha-beta T cell differentiation	3/100	89/18614	0.0122399731573424	0.03320398248213	0.0173669277153657	114548/6774/4602	3
GO:0051591	BP	GO:0051591	response to cAMP	3/100	89/18614	0.0122399731573424	0.03320398248213	0.0173669277153657	3309/351/6772	3
GO:0055072	BP	GO:0055072	iron ion homeostasis	3/100	89/18614	0.0122399731573424	0.03320398248213	0.0173669277153657	3162/7037/3934	3
GO:0060191	BP	GO:0060191	regulation of lipase activity	3/100	89/18614	0.0122399731573424	0.03320398248213	0.0173669277153657	6622/387/5045	3
GO:0014910	BP	GO:0014910	regulation of smooth muscle cell migration	3/100	90/18614	0.0126135275896968	0.0341125416897467	0.0178421382444732	7099/387/4303	3
GO:0048525	BP	GO:0048525	negative regulation of viral process	3/100	90/18614	0.0126135275896968	0.0341125416897467	0.0178421382444732	6737/6772/7538	3
GO:0032436	BP	GO:0032436	positive regulation of proteasomal ubiquitin-dependent protein catabolic process	3/100	93/18614	0.0137731902670363	0.0364943045935276	0.0190878895397392	9709/207/2729	3
GO:0050886	BP	GO:0050886	endocrine process	3/100	93/18614	0.0137731902670363	0.0364943045935276	0.0190878895397392	3553/1535/387	3
GO:1903035	BP	GO:1903035	negative regulation of response to wounding	3/100	93/18614	0.0137731902670363	0.0364943045935276	0.0190878895397392	5580/5728/240	3
GO:2001251	BP	GO:2001251	negative regulation of chromosome organization	3/100	93/18614	0.0137731902670363	0.0364943045935276	0.0190878895397392	4683/1843/332	3
GO:0002753	BP	GO:0002753	cytosolic pattern recognition receptor signaling pathway	3/100	95/18614	0.0145789484813689	0.0382846438930818	0.0200243041164566	7099/64127/4792	3
GO:0032091	BP	GO:0032091	negative regulation of protein binding	3/100	96/18614	0.0149916632437938	0.0392517083595847	0.0205301150894293	207/5595/5580	3
GO:1903312	BP	GO:1903312	negative regulation of mRNA metabolic process	3/100	96/18614	0.0149916632437938	0.0392517083595847	0.0205301150894293	1432/1869/7538	3
GO:0002709	BP	GO:0002709	regulation of T cell mediated immunity	3/100	97/18614	0.015410951313888	0.0399350550555043	0.0208875310312958	3553/114548/64127	3
GO:0014909	BP	GO:0014909	smooth muscle cell migration	3/100	97/18614	0.015410951313888	0.0399350550555043	0.0208875310312958	7099/387/4303	3
GO:0099175	BP	GO:0099175	regulation of postsynapse organization	3/100	97/18614	0.015410951313888	0.0399350550555043	0.0208875310312958	207/5728/5621	3
GO:1903321	BP	GO:1903321	negative regulation of protein modification by small protein conjugation or removal	3/100	97/18614	0.015410951313888	0.0399350550555043	0.0208875310312958	207/6737/2729	3
GO:0034620	BP	GO:0034620	cellular response to unfolded protein	3/100	98/18614	0.0158368238499985	0.0409785068411683	0.0214332954360882	3309/9709/10018	3
GO:0010596	BP	GO:0010596	negative regulation of endothelial cell migration	3/100	99/18614	0.0162692912271862	0.0417610004465274	0.0218425689287881	7040/387/1647	3
GO:0019218	BP	GO:0019218	regulation of steroid metabolic process	3/100	99/18614	0.0162692912271862	0.0417610004465274	0.0218425689287881	23411/4790/3480	3
GO:1990868	BP	GO:1990868	response to chemokine	3/100	99/18614	0.0162692912271862	0.0417610004465274	0.0218425689287881	3576/387/1843	3
GO:1990869	BP	GO:1990869	cellular response to chemokine	3/100	99/18614	0.0162692912271862	0.0417610004465274	0.0218425689287881	3576/387/1843	3
GO:0010389	BP	GO:0010389	regulation of G2/M transition of mitotic cell cycle	3/100	101/18614	0.0171540481504859	0.0434634849838711	0.0227330321710359	351/4683/4303	3
GO:0050764	BP	GO:0050764	regulation of phagocytosis	3/100	101/18614	0.0171540481504859	0.0434634849838711	0.0227330321710359	3553/1535/64127	3
GO:1990830	BP	GO:1990830	cellular response to leukemia inhibitory factor	3/100	102/18614	0.0176063546227668	0.0443444822186158	0.0231938267549832	23411/1385/7037	3
GO:0001776	BP	GO:0001776	leukocyte homeostasis	3/100	103/18614	0.0180652898086351	0.0450293603416366	0.0235520436906396	207/10018/355	3
GO:0010906	BP	GO:0010906	regulation of glucose metabolic process	3/100	103/18614	0.0180652898086351	0.0450293603416366	0.0235520436906396	207/23411/6794	3
GO:0042100	BP	GO:0042100	B cell proliferation	3/100	103/18614	0.0180652898086351	0.0450293603416366	0.0235520436906396	7099/5580/7037	3
GO:1990823	BP	GO:1990823	response to leukemia inhibitory factor	3/100	103/18614	0.0180652898086351	0.0450293603416366	0.0235520436906396	23411/1385/7037	3
GO:0014896	BP	GO:0014896	muscle hypertrophy	3/100	104/18614	0.0185308603197176	0.0459287982409236	0.0240224834335164	1535/6416/7132	3
GO:0032204	BP	GO:0032204	regulation of telomere maintenance	3/100	104/18614	0.0185308603197176	0.0459287982409236	0.0240224834335164	5595/5609/4683	3
GO:0060291	BP	GO:0060291	long-term synaptic potentiation	3/100	104/18614	0.0185308603197176	0.0459287982409236	0.0240224834335164	351/6622/5621	3
GO:0071868	BP	GO:0071868	cellular response to monoamine stimulus	3/100	104/18614	0.0185308603197176	0.0459287982409236	0.0240224834335164	351/6622/5595	3
GO:0071870	BP	GO:0071870	cellular response to catecholamine stimulus	3/100	104/18614	0.0185308603197176	0.0459287982409236	0.0240224834335164	351/6622/5595	3
GO:0006766	BP	GO:0006766	vitamin metabolic process	3/100	105/18614	0.0190030720448787	0.0468053350505659	0.0244809450479058	4790/6513/2729	3
GO:0021549	BP	GO:0021549	cerebellum development	3/100	105/18614	0.0190030720448787	0.0468053350505659	0.0244809450479058	3309/3480/7846	3
GO:0042102	BP	GO:0042102	positive regulation of T cell proliferation	3/100	105/18614	0.0190030720448787	0.0468053350505659	0.0244809450479058	3553/3717/7037	3
GO:0005976	BP	GO:0005976	polysaccharide metabolic process	3/100	107/18614	0.0199674391375056	0.0484620793070762	0.0253474844083921	207/7040/4790	3
GO:0022600	BP	GO:0022600	digestive system process	3/100	107/18614	0.0199674391375056	0.0484620793070762	0.0253474844083921	7099/7421/64127	3
GO:0030593	BP	GO:0030593	neutrophil chemotaxis	3/100	107/18614	0.0199674391375056	0.0484620793070762	0.0253474844083921	3576/3553/64127	3
GO:0062207	BP	GO:0062207	regulation of pattern recognition receptor signaling pathway	3/100	107/18614	0.0199674391375056	0.0484620793070762	0.0253474844083921	1535/7099/64127	3
GO:0071867	BP	GO:0071867	response to monoamine	3/100	107/18614	0.0199674391375056	0.0484620793070762	0.0253474844083921	351/6622/5595	3
GO:0071869	BP	GO:0071869	response to catecholamine	3/100	107/18614	0.0199674391375056	0.0484620793070762	0.0253474844083921	351/6622/5595	3
GO:0014013	BP	GO:0014013	regulation of gliogenesis	3/100	108/18614	0.0204596027561993	0.0494277133617618	0.0258525472223556	7040/3553/1869	3
GO:0032963	BP	GO:0032963	collagen metabolic process	3/100	108/18614	0.0204596027561993	0.0494277133617618	0.0258525472223556	7040/7431/5045	3
GO:0010572	BP	GO:0010572	positive regulation of platelet activation	2/100	10/18614	0.00125023420242275	0.00608240661564344	0.00318132670037976	7099/3717	2
GO:0015911	BP	GO:0015911	long-chain fatty acid import across plasma membrane	2/100	10/18614	0.00125023420242275	0.00608240661564344	0.00318132670037976	207/6513	2
GO:0033210	BP	GO:0033210	leptin-mediated signaling pathway	2/100	10/18614	0.00125023420242275	0.00608240661564344	0.00318132670037976	23411/6774	2
GO:0060768	BP	GO:0060768	regulation of epithelial cell proliferation involved in prostate gland development	2/100	10/18614	0.00125023420242275	0.00608240661564344	0.00318132670037976	1027/6794	2
GO:0070391	BP	GO:0070391	response to lipoteichoic acid	2/100	10/18614	0.00125023420242275	0.00608240661564344	0.00318132670037976	1432/7099	2
GO:0071223	BP	GO:0071223	cellular response to lipoteichoic acid	2/100	10/18614	0.00125023420242275	0.00608240661564344	0.00318132670037976	1432/7099	2
GO:1902237	BP	GO:1902237	positive regulation of endoplasmic reticulum stress-induced intrinsic apoptotic signaling pathway	2/100	10/18614	0.00125023420242275	0.00608240661564344	0.00318132670037976	23411/10018	2
GO:2000109	BP	GO:2000109	regulation of macrophage apoptotic process	2/100	10/18614	0.00125023420242275	0.00608240661564344	0.00318132670037976	23411/64127	2
GO:2001269	BP	GO:2001269	positive regulation of cysteine-type endopeptidase activity involved in apoptotic signaling pathway	2/100	10/18614	0.00125023420242275	0.00608240661564344	0.00318132670037976	355/3717	2
GO:0001660	BP	GO:0001660	fever generation	2/100	11/18614	0.00152271732001632	0.00701204377353017	0.00366756178772887	5743/3553	2
GO:0032490	BP	GO:0032490	detection of molecule of bacterial origin	2/100	11/18614	0.00152271732001632	0.00701204377353017	0.00366756178772887	7099/64127	2
GO:0060020	BP	GO:0060020	Bergmann glial cell differentiation	2/100	11/18614	0.00152271732001632	0.00701204377353017	0.00366756178772887	5595/7431	2
GO:0060767	BP	GO:0060767	epithelial cell proliferation involved in prostate gland development	2/100	11/18614	0.00152271732001632	0.00701204377353017	0.00366756178772887	1027/6794	2
GO:0070673	BP	GO:0070673	response to interleukin-18	2/100	11/18614	0.00152271732001632	0.00701204377353017	0.00366756178772887	207/837	2
GO:1901856	BP	GO:1901856	negative regulation of cellular respiration	2/100	11/18614	0.00152271732001632	0.00701204377353017	0.00366756178772887	6622/387	2
GO:1990440	BP	GO:1990440	positive regulation of transcription from RNA polymerase II promoter in response to endoplasmic reticulum stress	2/100	11/18614	0.00152271732001632	0.00701204377353017	0.00366756178772887	3309/1051	2
GO:1990535	BP	GO:1990535	neuron projection maintenance	2/100	11/18614	0.00152271732001632	0.00701204377353017	0.00366756178772887	351/5621	2
GO:2000672	BP	GO:2000672	negative regulation of motor neuron apoptotic process	2/100	11/18614	0.00152271732001632	0.00701204377353017	0.00366756178772887	6416/387	2
GO:0006983	BP	GO:0006983	ER overload response	2/100	12/18614	0.00182086977393106	0.00804920155384796	0.00421003419175155	3309/10018	2
GO:0010936	BP	GO:0010936	negative regulation of macrophage cytokine production	2/100	12/18614	0.00182086977393106	0.00804920155384796	0.00421003419175155	7040/64127	2
GO:0031650	BP	GO:0031650	regulation of heat generation	2/100	12/18614	0.00182086977393106	0.00804920155384796	0.00421003419175155	5743/3553	2
GO:0034135	BP	GO:0034135	regulation of toll-like receptor 2 signaling pathway	2/100	12/18614	0.00182086977393106	0.00804920155384796	0.00421003419175155	1535/64127	2
GO:0042416	BP	GO:0042416	dopamine biosynthetic process	2/100	12/18614	0.00182086977393106	0.00804920155384796	0.00421003419175155	6622/2643	2
GO:0071394	BP	GO:0071394	cellular response to testosterone stimulus	2/100	12/18614	0.00182086977393106	0.00804920155384796	0.00421003419175155	23411/3480	2
GO:0097264	BP	GO:0097264	self proteolysis	2/100	12/18614	0.00182086977393106	0.00804920155384796	0.00421003419175155	841/22861	2
GO:0140052	BP	GO:0140052	cellular response to oxidised low-density lipoprotein particle stimulus	2/100	12/18614	0.00182086977393106	0.00804920155384796	0.00421003419175155	207/7099	2
GO:1900272	BP	GO:1900272	negative regulation of long-term synaptic potentiation	2/100	12/18614	0.00182086977393106	0.00804920155384796	0.00421003419175155	351/5621	2
GO:1902337	BP	GO:1902337	regulation of apoptotic process involved in morphogenesis	2/100	12/18614	0.00182086977393106	0.00804920155384796	0.00421003419175155	7421/7132	2
GO:0002357	BP	GO:0002357	defense response to tumor cell	2/100	13/18614	0.00214441345978528	0.00909251901556015	0.00475572834008108	8795/1612	2
GO:0003084	BP	GO:0003084	positive regulation of systemic arterial blood pressure	2/100	13/18614	0.00214441345978528	0.00909251901556015	0.00475572834008108	1535/387	2
GO:0035331	BP	GO:0035331	negative regulation of hippo signaling	2/100	13/18614	0.00214441345978528	0.00909251901556015	0.00475572834008108	1432/5606	2
GO:0038203	BP	GO:0038203	TORC2 signaling	2/100	13/18614	0.00214441345978528	0.00909251901556015	0.00475572834008108	65018/253260	2
GO:0048853	BP	GO:0048853	forebrain morphogenesis	2/100	13/18614	0.00214441345978528	0.00909251901556015	0.00475572834008108	5728/7846	2
GO:0070486	BP	GO:0070486	leukocyte aggregation	2/100	13/18614	0.00214441345978528	0.00909251901556015	0.00475572834008108	3553/960	2
GO:0071236	BP	GO:0071236	cellular response to antibiotic	2/100	13/18614	0.00214441345978528	0.00909251901556015	0.00475572834008108	3309/1027	2
GO:0071287	BP	GO:0071287	cellular response to manganese ion	2/100	13/18614	0.00214441345978528	0.00909251901556015	0.00475572834008108	3309/351	2
GO:0071888	BP	GO:0071888	macrophage apoptotic process	2/100	13/18614	0.00214441345978528	0.00909251901556015	0.00475572834008108	23411/64127	2
GO:0072537	BP	GO:0072537	fibroblast activation	2/100	13/18614	0.00214441345978528	0.00909251901556015	0.00475572834008108	2729/6195	2
GO:0098792	BP	GO:0098792	xenophagy	2/100	13/18614	0.00214441345978528	0.00909251901556015	0.00475572834008108	5595/64127	2
GO:1902065	BP	GO:1902065	response to L-glutamate	2/100	13/18614	0.00214441345978528	0.00909251901556015	0.00475572834008108	3480/7846	2
GO:1903054	BP	GO:1903054	negative regulation of extracellular matrix organization	2/100	13/18614	0.00214441345978528	0.00909251901556015	0.00475572834008108	7040/7132	2
GO:1903265	BP	GO:1903265	positive regulation of tumor necrosis factor-mediated signaling pathway	2/100	13/18614	0.00214441345978528	0.00909251901556015	0.00475572834008108	837/834	2
GO:1904748	BP	GO:1904748	regulation of apoptotic process involved in development	2/100	13/18614	0.00214441345978528	0.00909251901556015	0.00475572834008108	7421/7132	2
GO:0006878	BP	GO:0006878	intracellular copper ion homeostasis	2/100	14/18614	0.00249307246849309	0.010132948168835	0.00529991179480997	351/5621	2
GO:0042762	BP	GO:0042762	regulation of sulfur metabolic process	2/100	14/18614	0.00249307246849309	0.010132948168835	0.00529991179480997	6622/6667	2
GO:0046598	BP	GO:0046598	positive regulation of viral entry into host cell	2/100	14/18614	0.00249307246849309	0.010132948168835	0.00529991179480997	6737/5045	2
GO:0060019	BP	GO:0060019	radial glial cell differentiation	2/100	14/18614	0.00249307246849309	0.010132948168835	0.00529991179480997	387/6774	2
GO:0075294	BP	GO:0075294	positive regulation by symbiont of entry into host	2/100	14/18614	0.00249307246849309	0.010132948168835	0.00529991179480997	6737/5045	2
GO:1901533	BP	GO:1901533	negative regulation of hematopoietic progenitor cell differentiation	2/100	14/18614	0.00249307246849309	0.010132948168835	0.00529991179480997	7538/4602	2
GO:1903727	BP	GO:1903727	positive regulation of phospholipid metabolic process	2/100	14/18614	0.00249307246849309	0.010132948168835	0.00529991179480997	5580/824	2
GO:1903798	BP	GO:1903798	regulation of miRNA maturation	2/100	14/18614	0.00249307246849309	0.010132948168835	0.00529991179480997	7040/6774	2
GO:1903894	BP	GO:1903894	regulation of IRE1-mediated unfolded protein response	2/100	14/18614	0.00249307246849309	0.010132948168835	0.00529991179480997	3309/10018	2
GO:1904668	BP	GO:1904668	positive regulation of ubiquitin protein ligase activity	2/100	14/18614	0.00249307246849309	0.010132948168835	0.00529991179480997	5728/1027	2
GO:0032897	BP	GO:0032897	negative regulation of viral transcription	2/100	15/18614	0.00286657307108848	0.0112747617896264	0.00589712312713665	6737/7538	2
GO:0034116	BP	GO:0034116	positive regulation of heterotypic cell-cell adhesion	2/100	15/18614	0.00286657307108848	0.0112747617896264	0.00589712312713665	3553/960	2
GO:0035067	BP	GO:0035067	negative regulation of histone acetylation	2/100	15/18614	0.00286657307108848	0.0112747617896264	0.00589712312713665	23411/6622	2
GO:0043518	BP	GO:0043518	negative regulation of DNA damage response, signal transduction by p53 class mediator	2/100	15/18614	0.00286657307108848	0.0112747617896264	0.00589712312713665	23411/960	2
GO:0070920	BP	GO:0070920	regulation of production of small RNA involved in gene silencing by RNA	2/100	15/18614	0.00286657307108848	0.0112747617896264	0.00589712312713665	7040/6774	2
GO:0071639	BP	GO:0071639	positive regulation of monocyte chemotactic protein-1 production	2/100	15/18614	0.00286657307108848	0.0112747617896264	0.00589712312713665	3553/64127	2
GO:1900426	BP	GO:1900426	positive regulation of defense response to bacterium	2/100	15/18614	0.00286657307108848	0.0112747617896264	0.00589712312713665	1535/64127	2
GO:1902166	BP	GO:1902166	negative regulation of intrinsic apoptotic signaling pathway in response to DNA damage by p53 class mediator	2/100	15/18614	0.00286657307108848	0.0112747617896264	0.00589712312713665	23411/960	2
GO:0030214	BP	GO:0030214	hyaluronan catabolic process	2/100	16/18614	0.00326464370364653	0.0123587583722182	0.00646409398081983	7040/960	2
GO:0034134	BP	GO:0034134	toll-like receptor 2 signaling pathway	2/100	16/18614	0.00326464370364653	0.0123587583722182	0.00646409398081983	1535/64127	2
GO:0045651	BP	GO:0045651	positive regulation of macrophage differentiation	2/100	16/18614	0.00326464370364653	0.0123587583722182	0.00646409398081983	7040/841	2
GO:0051044	BP	GO:0051044	positive regulation of membrane protein ectodomain proteolysis	2/100	16/18614	0.00326464370364653	0.0123587583722182	0.00646409398081983	3553/5045	2
GO:0061684	BP	GO:0061684	chaperone-mediated autophagy	2/100	16/18614	0.00326464370364653	0.0123587583722182	0.00646409398081983	6622/3920	2
GO:0090336	BP	GO:0090336	positive regulation of brown fat cell differentiation	2/100	16/18614	0.00326464370364653	0.0123587583722182	0.00646409398081983	1432/5743	2
GO:0002730	BP	GO:0002730	regulation of dendritic cell cytokine production	2/100	17/18614	0.00368701495230116	0.0135228835010672	0.00707297506835933	7099/64127	2
GO:0010763	BP	GO:0010763	positive regulation of fibroblast migration	2/100	17/18614	0.00368701495230116	0.0135228835010672	0.00707297506835933	207/7040	2
GO:0016202	BP	GO:0016202	regulation of striated muscle tissue development	2/100	17/18614	0.00368701495230116	0.0135228835010672	0.00707297506835933	7040/1385	2
GO:0021542	BP	GO:0021542	dentate gyrus development	2/100	17/18614	0.00368701495230116	0.0135228835010672	0.00707297506835933	5728/7846	2
GO:0030949	BP	GO:0030949	positive regulation of vascular endothelial growth factor receptor signaling pathway	2/100	17/18614	0.00368701495230116	0.0135228835010672	0.00707297506835933	3553/5579	2
GO:0031649	BP	GO:0031649	heat generation	2/100	17/18614	0.00368701495230116	0.0135228835010672	0.00707297506835933	5743/3553	2
GO:0035729	BP	GO:0035729	cellular response to hepatocyte growth factor stimulus	2/100	17/18614	0.00368701495230116	0.0135228835010672	0.00707297506835933	1385/2729	2
GO:0044320	BP	GO:0044320	cellular response to leptin stimulus	2/100	17/18614	0.00368701495230116	0.0135228835010672	0.00707297506835933	23411/6774	2
GO:0044539	BP	GO:0044539	long-chain fatty acid import into cell	2/100	17/18614	0.00368701495230116	0.0135228835010672	0.00707297506835933	207/6513	2
GO:0055070	BP	GO:0055070	copper ion homeostasis	2/100	17/18614	0.00368701495230116	0.0135228835010672	0.00707297506835933	351/5621	2
GO:0060965	BP	GO:0060965	negative regulation of miRNA-mediated gene silencing	2/100	17/18614	0.00368701495230116	0.0135228835010672	0.00707297506835933	7040/6774	2
GO:1902165	BP	GO:1902165	regulation of intrinsic apoptotic signaling pathway in response to DNA damage by p53 class mediator	2/100	17/18614	0.00368701495230116	0.0135228835010672	0.00707297506835933	23411/960	2
GO:1904355	BP	GO:1904355	positive regulation of telomere capping	2/100	17/18614	0.00368701495230116	0.0135228835010672	0.00707297506835933	5595/5609	2
GO:2001267	BP	GO:2001267	regulation of cysteine-type endopeptidase activity involved in apoptotic signaling pathway	2/100	17/18614	0.00368701495230116	0.0135228835010672	0.00707297506835933	355/3717	2
GO:0002371	BP	GO:0002371	dendritic cell cytokine production	2/100	18/18614	0.00413341953835891	0.0145992378094837	0.00763594872612619	7099/64127	2
GO:0002830	BP	GO:0002830	positive regulation of type 2 immune response	2/100	18/18614	0.00413341953835891	0.0145992378094837	0.00763594872612619	114548/64127	2
GO:0010663	BP	GO:0010663	positive regulation of striated muscle cell apoptotic process	2/100	18/18614	0.00413341953835891	0.0145992378094837	0.00763594872612619	4217/824	2
GO:0010666	BP	GO:0010666	positive regulation of cardiac muscle cell apoptotic process	2/100	18/18614	0.00413341953835891	0.0145992378094837	0.00763594872612619	4217/824	2
GO:0032310	BP	GO:0032310	prostaglandin secretion	2/100	18/18614	0.00413341953835891	0.0145992378094837	0.00763594872612619	5743/3553	2
GO:0032769	BP	GO:0032769	negative regulation of monooxygenase activity	2/100	18/18614	0.00413341953835891	0.0145992378094837	0.00763594872612619	4790/6622	2
GO:0035234	BP	GO:0035234	ectopic germ cell programmed cell death	2/100	18/18614	0.00413341953835891	0.0145992378094837	0.00763594872612619	3553/598	2
GO:0043217	BP	GO:0043217	myelin maintenance	2/100	18/18614	0.00413341953835891	0.0145992378094837	0.00763594872612619	207/5728	2
GO:0045064	BP	GO:0045064	T-helper 2 cell differentiation	2/100	18/18614	0.00413341953835891	0.0145992378094837	0.00763594872612619	114548/4602	2
GO:0048569	BP	GO:0048569	post-embryonic animal organ development	2/100	18/18614	0.00413341953835891	0.0145992378094837	0.00763594872612619	10018/3717	2
GO:0050665	BP	GO:0050665	hydrogen peroxide biosynthetic process	2/100	18/18614	0.00413341953835891	0.0145992378094837	0.00763594872612619	1535/1536	2
GO:0060149	BP	GO:0060149	negative regulation of post-transcriptional gene silencing	2/100	18/18614	0.00413341953835891	0.0145992378094837	0.00763594872612619	7040/6774	2
GO:0060644	BP	GO:0060644	mammary gland epithelial cell differentiation	2/100	18/18614	0.00413341953835891	0.0145992378094837	0.00763594872612619	207/1051	2
GO:0060967	BP	GO:0060967	negative regulation of gene silencing by RNA	2/100	18/18614	0.00413341953835891	0.0145992378094837	0.00763594872612619	7040/6774	2
GO:0150078	BP	GO:0150078	positive regulation of neuroinflammatory response	2/100	18/18614	0.00413341953835891	0.0145992378094837	0.00763594872612619	3553/1075	2
GO:1900369	BP	GO:1900369	negative regulation of post-transcriptional gene silencing by RNA	2/100	18/18614	0.00413341953835891	0.0145992378094837	0.00763594872612619	7040/6774	2
GO:2000757	BP	GO:2000757	negative regulation of peptidyl-lysine acetylation	2/100	18/18614	0.00413341953835891	0.0145992378094837	0.00763594872612619	23411/6622	2
GO:0035728	BP	GO:0035728	response to hepatocyte growth factor	2/100	19/18614	0.00460359230350806	0.0158170116887067	0.00827289012149974	1385/2729	2
GO:0035743	BP	GO:0035743	CD4-positive, alpha-beta T cell cytokine production	2/100	19/18614	0.00460359230350806	0.0158170116887067	0.00827289012149974	3553/114548	2
GO:0045722	BP	GO:0045722	positive regulation of gluconeogenesis	2/100	19/18614	0.00460359230350806	0.0158170116887067	0.00827289012149974	23411/6794	2
GO:0046782	BP	GO:0046782	regulation of viral transcription	2/100	19/18614	0.00460359230350806	0.0158170116887067	0.00827289012149974	6737/7538	2
GO:0048266	BP	GO:0048266	behavioral response to pain	2/100	19/18614	0.00460359230350806	0.0158170116887067	0.00827289012149974	207/824	2
GO:0060391	BP	GO:0060391	positive regulation of SMAD protein signal transduction	2/100	19/18614	0.00460359230350806	0.0158170116887067	0.00827289012149974	7040/3717	2
GO:0098543	BP	GO:0098543	detection of other organism	2/100	19/18614	0.00460359230350806	0.0158170116887067	0.00827289012149974	7099/64127	2
GO:0140354	BP	GO:0140354	lipid import into cell	2/100	19/18614	0.00460359230350806	0.0158170116887067	0.00827289012149974	207/6513	2
GO:0010310	BP	GO:0010310	regulation of hydrogen peroxide metabolic process	2/100	20/18614	0.00509727019512263	0.0171462460277839	0.0089681295162308	6622/65018	2
GO:0036498	BP	GO:0036498	IRE1-mediated unfolded protein response	2/100	20/18614	0.00509727019512263	0.0171462460277839	0.0089681295162308	3309/10018	2
GO:0042953	BP	GO:0042953	lipoprotein transport	2/100	20/18614	0.00509727019512263	0.0171462460277839	0.0089681295162308	81671/5579	2
GO:0097284	BP	GO:0097284	hepatocyte apoptotic process	2/100	20/18614	0.00509727019512263	0.0171462460277839	0.0089681295162308	598/3480	2
GO:1902001	BP	GO:1902001	fatty acid transmembrane transport	2/100	20/18614	0.00509727019512263	0.0171462460277839	0.0089681295162308	207/6513	2
GO:1902236	BP	GO:1902236	negative regulation of endoplasmic reticulum stress-induced intrinsic apoptotic signaling pathway	2/100	20/18614	0.00509727019512263	0.0171462460277839	0.0089681295162308	9709/598	2
GO:0010288	BP	GO:0010288	response to lead ion	2/100	21/18614	0.00561419225166057	0.018326549937953	0.00958547271297236	351/5743	2
GO:0010829	BP	GO:0010829	negative regulation of glucose transmembrane transport	2/100	21/18614	0.00561419225166057	0.018326549937953	0.00958547271297236	3553/5579	2
GO:0030728	BP	GO:0030728	ovulation	2/100	21/18614	0.00561419225166057	0.018326549937953	0.00958547271297236	23411/5743	2
GO:0033762	BP	GO:0033762	response to glucagon	2/100	21/18614	0.00561419225166057	0.018326549937953	0.00958547271297236	1385/6794	2
GO:0038083	BP	GO:0038083	peptidyl-tyrosine autophosphorylation	2/100	21/18614	0.00561419225166057	0.018326549937953	0.00958547271297236	5595/3480	2
GO:0044321	BP	GO:0044321	response to leptin	2/100	21/18614	0.00561419225166057	0.018326549937953	0.00958547271297236	23411/6774	2
GO:0044872	BP	GO:0044872	lipoprotein localization	2/100	21/18614	0.00561419225166057	0.018326549937953	0.00958547271297236	81671/5579	2
GO:0060252	BP	GO:0060252	positive regulation of glial cell proliferation	2/100	21/18614	0.00561419225166057	0.018326549937953	0.00958547271297236	3553/1869	2
GO:0060353	BP	GO:0060353	regulation of cell adhesion molecule production	2/100	21/18614	0.00561419225166057	0.018326549937953	0.00958547271297236	3576/3553	2
GO:0071498	BP	GO:0071498	cellular response to fluid shear stress	2/100	21/18614	0.00561419225166057	0.018326549937953	0.00958547271297236	5743/10365	2
GO:0071605	BP	GO:0071605	monocyte chemotactic protein-1 production	2/100	21/18614	0.00561419225166057	0.018326549937953	0.00958547271297236	3553/64127	2
GO:0071637	BP	GO:0071637	regulation of monocyte chemotactic protein-1 production	2/100	21/18614	0.00561419225166057	0.018326549937953	0.00958547271297236	3553/64127	2
GO:0090201	BP	GO:0090201	negative regulation of release of cytochrome c from mitochondria	2/100	21/18614	0.00561419225166057	0.018326549937953	0.00958547271297236	207/598	2
GO:0090231	BP	GO:0090231	regulation of spindle checkpoint	2/100	21/18614	0.00561419225166057	0.018326549937953	0.00958547271297236	1843/332	2
GO:0090266	BP	GO:0090266	regulation of mitotic cell cycle spindle assembly checkpoint	2/100	21/18614	0.00561419225166057	0.018326549937953	0.00958547271297236	1843/332	2
GO:0097062	BP	GO:0097062	dendritic spine maintenance	2/100	21/18614	0.00561419225166057	0.018326549937953	0.00958547271297236	3480/5621	2
GO:1903206	BP	GO:1903206	negative regulation of hydrogen peroxide-induced cell death	2/100	21/18614	0.00561419225166057	0.018326549937953	0.00958547271297236	7295/65018	2
GO:1903209	BP	GO:1903209	positive regulation of oxidative stress-induced cell death	2/100	21/18614	0.00561419225166057	0.018326549937953	0.00958547271297236	7099/4170	2
GO:1903428	BP	GO:1903428	positive regulation of reactive oxygen species biosynthetic process	2/100	21/18614	0.00561419225166057	0.018326549937953	0.00958547271297236	1535/7099	2
GO:1903504	BP	GO:1903504	regulation of mitotic spindle checkpoint	2/100	21/18614	0.00561419225166057	0.018326549937953	0.00958547271297236	1843/332	2
GO:0002834	BP	GO:0002834	regulation of response to tumor cell	2/100	22/18614	0.00615409958815563	0.019582234004834	0.0102422425578124	7040/1612	2
GO:0009713	BP	GO:0009713	catechol-containing compound biosynthetic process	2/100	22/18614	0.00615409958815563	0.019582234004834	0.0102422425578124	6622/2643	2
GO:0030277	BP	GO:0030277	maintenance of gastrointestinal epithelium	2/100	22/18614	0.00615409958815563	0.019582234004834	0.0102422425578124	7099/64127	2
GO:0032700	BP	GO:0032700	negative regulation of interleukin-17 production	2/100	22/18614	0.00615409958815563	0.019582234004834	0.0102422425578124	7099/5621	2
GO:0042423	BP	GO:0042423	catecholamine biosynthetic process	2/100	22/18614	0.00615409958815563	0.019582234004834	0.0102422425578124	6622/2643	2
GO:0043555	BP	GO:0043555	regulation of translation in response to stress	2/100	22/18614	0.00615409958815563	0.019582234004834	0.0102422425578124	6197/6195	2
GO:0045723	BP	GO:0045723	positive regulation of fatty acid biosynthetic process	2/100	22/18614	0.00615409958815563	0.019582234004834	0.0102422425578124	5743/3553	2
GO:0048634	BP	GO:0048634	regulation of muscle organ development	2/100	22/18614	0.00615409958815563	0.019582234004834	0.0102422425578124	7040/1385	2
GO:0051000	BP	GO:0051000	positive regulation of nitric-oxide synthase activity	2/100	22/18614	0.00615409958815563	0.019582234004834	0.0102422425578124	207/2643	2
GO:0071636	BP	GO:0071636	positive regulation of transforming growth factor beta production	2/100	22/18614	0.00615409958815563	0.019582234004834	0.0102422425578124	5743/5045	2
GO:1900424	BP	GO:1900424	regulation of defense response to bacterium	2/100	22/18614	0.00615409958815563	0.019582234004834	0.0102422425578124	1535/64127	2
GO:0002363	BP	GO:0002363	alpha-beta T cell lineage commitment	2/100	23/18614	0.00671673538180233	0.0209017703687452	0.010932409547937	387/6774	2
GO:0006925	BP	GO:0006925	inflammatory cell apoptotic process	2/100	23/18614	0.00671673538180233	0.0209017703687452	0.010932409547937	23411/64127	2
GO:0019430	BP	GO:0019430	removal of superoxide radicals	2/100	23/18614	0.00671673538180233	0.0209017703687452	0.010932409547937	4353/2643	2
GO:0031065	BP	GO:0031065	positive regulation of histone deacetylation	2/100	23/18614	0.00671673538180233	0.0209017703687452	0.010932409547937	23411/65018	2
GO:0048169	BP	GO:0048169	regulation of long-term neuronal synaptic plasticity	2/100	23/18614	0.00671673538180233	0.0209017703687452	0.010932409547937	351/6622	2
GO:0072574	BP	GO:0072574	hepatocyte proliferation	2/100	23/18614	0.00671673538180233	0.0209017703687452	0.010932409547937	1051/6195	2
GO:0072575	BP	GO:0072575	epithelial cell proliferation involved in liver morphogenesis	2/100	23/18614	0.00671673538180233	0.0209017703687452	0.010932409547937	1051/6195	2
GO:1901032	BP	GO:1901032	negative regulation of response to reactive oxygen species	2/100	23/18614	0.00671673538180233	0.0209017703687452	0.010932409547937	7295/65018	2
GO:1901984	BP	GO:1901984	negative regulation of protein acetylation	2/100	23/18614	0.00671673538180233	0.0209017703687452	0.010932409547937	23411/6622	2
GO:1902254	BP	GO:1902254	negative regulation of intrinsic apoptotic signaling pathway by p53 class mediator	2/100	23/18614	0.00671673538180233	0.0209017703687452	0.010932409547937	23411/960	2
GO:0002922	BP	GO:0002922	positive regulation of humoral immune response	2/100	24/18614	0.00730184485763351	0.0222905065144006	0.0116587706183385	3553/64127	2
GO:0035458	BP	GO:0035458	cellular response to interferon-beta	2/100	24/18614	0.00730184485763351	0.0222905065144006	0.0116587706183385	6772/824	2
GO:0048143	BP	GO:0048143	astrocyte activation	2/100	24/18614	0.00730184485763351	0.0222905065144006	0.0116587706183385	351/3553	2
GO:0051043	BP	GO:0051043	regulation of membrane protein ectodomain proteolysis	2/100	24/18614	0.00730184485763351	0.0222905065144006	0.0116587706183385	3553/5045	2
GO:0060352	BP	GO:0060352	cell adhesion molecule production	2/100	24/18614	0.00730184485763351	0.0222905065144006	0.0116587706183385	3576/3553	2
GO:0071676	BP	GO:0071676	negative regulation of mononuclear cell migration	2/100	24/18614	0.00730184485763351	0.0222905065144006	0.0116587706183385	207/1843	2
GO:0072576	BP	GO:0072576	liver morphogenesis	2/100	24/18614	0.00730184485763351	0.0222905065144006	0.0116587706183385	1051/6195	2
GO:0098581	BP	GO:0098581	detection of external biotic stimulus	2/100	24/18614	0.00730184485763351	0.0222905065144006	0.0116587706183385	7099/64127	2
GO:1903077	BP	GO:1903077	negative regulation of protein localization to plasma membrane	2/100	24/18614	0.00730184485763351	0.0222905065144006	0.0116587706183385	7040/598	2
GO:1903902	BP	GO:1903902	positive regulation of viral life cycle	2/100	24/18614	0.00730184485763351	0.0222905065144006	0.0116587706183385	6737/5045	2
GO:0003071	BP	GO:0003071	renal system process involved in regulation of systemic arterial blood pressure	2/100	25/18614	0.00790917527428967	0.0235939248891817	0.0123405072958556	1535/387	2
GO:0003081	BP	GO:0003081	regulation of systemic arterial blood pressure by renin-angiotensin	2/100	25/18614	0.00790917527428967	0.0235939248891817	0.0123405072958556	1535/387	2
GO:0010226	BP	GO:0010226	response to lithium ion	2/100	25/18614	0.00790917527428967	0.0235939248891817	0.0123405072958556	5743/1027	2
GO:0010623	BP	GO:0010623	programmed cell death involved in cell development	2/100	25/18614	0.00790917527428967	0.0235939248891817	0.0123405072958556	3553/598	2
GO:0034114	BP	GO:0034114	regulation of heterotypic cell-cell adhesion	2/100	25/18614	0.00790917527428967	0.0235939248891817	0.0123405072958556	3553/960	2
GO:0045649	BP	GO:0045649	regulation of macrophage differentiation	2/100	25/18614	0.00790917527428967	0.0235939248891817	0.0123405072958556	7040/841	2
GO:0046697	BP	GO:0046697	decidualization	2/100	25/18614	0.00790917527428967	0.0235939248891817	0.0123405072958556	5743/7421	2
GO:0046885	BP	GO:0046885	regulation of hormone biosynthetic process	2/100	25/18614	0.00790917527428967	0.0235939248891817	0.0123405072958556	4790/3480	2
GO:0060333	BP	GO:0060333	type II interferon-mediated signaling pathway	2/100	25/18614	0.00790917527428967	0.0235939248891817	0.0123405072958556	3717/6772	2
GO:0070935	BP	GO:0070935	3'-UTR-mediated mRNA stabilization	2/100	25/18614	0.00790917527428967	0.0235939248891817	0.0123405072958556	1432/7538	2
GO:0071450	BP	GO:0071450	cellular response to oxygen radical	2/100	25/18614	0.00790917527428967	0.0235939248891817	0.0123405072958556	4353/2643	2
GO:0071451	BP	GO:0071451	cellular response to superoxide	2/100	25/18614	0.00790917527428967	0.0235939248891817	0.0123405072958556	4353/2643	2
GO:1904996	BP	GO:1904996	positive regulation of leukocyte adhesion to vascular endothelial cell	2/100	25/18614	0.00790917527428967	0.0235939248891817	0.0123405072958556	387/240	2
GO:0002726	BP	GO:0002726	positive regulation of T cell cytokine production	2/100	26/18614	0.00853847590988001	0.0250718900380651	0.0131135384803017	3553/114548	2
GO:0032469	BP	GO:0032469	endoplasmic reticulum calcium ion homeostasis	2/100	26/18614	0.00853847590988001	0.0250718900380651	0.0131135384803017	9709/351	2
GO:0035330	BP	GO:0035330	regulation of hippo signaling	2/100	26/18614	0.00853847590988001	0.0250718900380651	0.0131135384803017	1432/5606	2
GO:0050995	BP	GO:0050995	negative regulation of lipid catabolic process	2/100	26/18614	0.00853847590988001	0.0250718900380651	0.0131135384803017	207/3553	2
GO:0070102	BP	GO:0070102	interleukin-6-mediated signaling pathway	2/100	26/18614	0.00853847590988001	0.0250718900380651	0.0131135384803017	6774/3717	2
GO:1904376	BP	GO:1904376	negative regulation of protein localization to cell periphery	2/100	26/18614	0.00853847590988001	0.0250718900380651	0.0131135384803017	7040/598	2
GO:2000773	BP	GO:2000773	negative regulation of cellular senescence	2/100	26/18614	0.00853847590988001	0.0250718900380651	0.0131135384803017	23411/5728	2
GO:0001964	BP	GO:0001964	startle response	2/100	27/18614	0.00918949804793401	0.0264310318447092	0.0138244206018551	5728/7846	2
GO:0010875	BP	GO:0010875	positive regulation of cholesterol efflux	2/100	27/18614	0.00918949804793401	0.0264310318447092	0.0138244206018551	23411/4792	2
GO:0032753	BP	GO:0032753	positive regulation of interleukin-4 production	2/100	27/18614	0.00918949804793401	0.0264310318447092	0.0138244206018551	1051/114548	2
GO:0032967	BP	GO:0032967	positive regulation of collagen biosynthetic process	2/100	27/18614	0.00918949804793401	0.0264310318447092	0.0138244206018551	7040/7431	2
GO:0050996	BP	GO:0050996	positive regulation of lipid catabolic process	2/100	27/18614	0.00918949804793401	0.0264310318447092	0.0138244206018551	3553/5580	2
GO:0071549	BP	GO:0071549	cellular response to dexamethasone stimulus	2/100	27/18614	0.00918949804793401	0.0264310318447092	0.0138244206018551	3480/3717	2
GO:1904666	BP	GO:1904666	regulation of ubiquitin protein ligase activity	2/100	27/18614	0.00918949804793401	0.0264310318447092	0.0138244206018551	5728/1027	2
GO:1905564	BP	GO:1905564	positive regulation of vascular endothelial cell proliferation	2/100	27/18614	0.00918949804793401	0.0264310318447092	0.0138244206018551	6667/6774	2
GO:2000108	BP	GO:2000108	positive regulation of leukocyte apoptotic process	2/100	27/18614	0.00918949804793401	0.0264310318447092	0.0138244206018551	23411/10018	2
GO:2000737	BP	GO:2000737	negative regulation of stem cell differentiation	2/100	27/18614	0.00918949804793401	0.0264310318447092	0.0138244206018551	6774/7538	2
GO:0000303	BP	GO:0000303	response to superoxide	2/100	28/18614	0.00986199496344356	0.0279779648280182	0.0146335245494343	4353/2643	2
GO:0002675	BP	GO:0002675	positive regulation of acute inflammatory response	2/100	28/18614	0.00986199496344356	0.0279779648280182	0.0146335245494343	5743/3553	2
GO:0006027	BP	GO:0006027	glycosaminoglycan catabolic process	2/100	28/18614	0.00986199496344356	0.0279779648280182	0.0146335245494343	7040/960	2
GO:0010714	BP	GO:0010714	positive regulation of collagen metabolic process	2/100	28/18614	0.00986199496344356	0.0279779648280182	0.0146335245494343	7040/7431	2
GO:0032801	BP	GO:0032801	receptor catabolic process	2/100	28/18614	0.00986199496344356	0.0279779648280182	0.0146335245494343	7040/5045	2
GO:0045830	BP	GO:0045830	positive regulation of isotype switching	2/100	28/18614	0.00986199496344356	0.0279779648280182	0.0146335245494343	7040/7037	2
GO:0060479	BP	GO:0060479	lung cell differentiation	2/100	28/18614	0.00986199496344356	0.0279779648280182	0.0146335245494343	1385/10365	2
GO:0060487	BP	GO:0060487	lung epithelial cell differentiation	2/100	28/18614	0.00986199496344356	0.0279779648280182	0.0146335245494343	1385/10365	2
GO:1902883	BP	GO:1902883	negative regulation of response to oxidative stress	2/100	28/18614	0.00986199496344356	0.0279779648280182	0.0146335245494343	7295/65018	2
GO:1903671	BP	GO:1903671	negative regulation of sprouting angiogenesis	2/100	28/18614	0.00986199496344356	0.0279779648280182	0.0146335245494343	240/10365	2
GO:0000305	BP	GO:0000305	response to oxygen radical	2/100	29/18614	0.0105557219089946	0.0296837657504531	0.015525722385422	4353/2643	2
GO:0010800	BP	GO:0010800	positive regulation of peptidyl-threonine phosphorylation	2/100	29/18614	0.0105557219089946	0.0296837657504531	0.015525722385422	7040/351	2
GO:0015732	BP	GO:0015732	prostaglandin transport	2/100	29/18614	0.0105557219089946	0.0296837657504531	0.015525722385422	5743/3553	2
GO:0030878	BP	GO:0030878	thyroid gland development	2/100	29/18614	0.0105557219089946	0.0296837657504531	0.015525722385422	5595/5894	2
GO:1903205	BP	GO:1903205	regulation of hydrogen peroxide-induced cell death	2/100	29/18614	0.0105557219089946	0.0296837657504531	0.015525722385422	7295/65018	2
GO:0002360	BP	GO:0002360	T cell lineage commitment	2/100	30/18614	0.0112704361009883	0.0311724199754822	0.0163043443574451	387/6774	2
GO:0042744	BP	GO:0042744	hydrogen peroxide catabolic process	2/100	30/18614	0.0112704361009883	0.0311724199754822	0.0163043443574451	6622/4353	2
GO:0043032	BP	GO:0043032	positive regulation of macrophage activation	2/100	30/18614	0.0112704361009883	0.0311724199754822	0.0163043443574451	7099/1075	2
GO:0045907	BP	GO:0045907	positive regulation of vasoconstriction	2/100	30/18614	0.0112704361009883	0.0311724199754822	0.0163043443574451	5743/387	2
GO:0090312	BP	GO:0090312	positive regulation of protein deacetylation	2/100	30/18614	0.0112704361009883	0.0311724199754822	0.0163043443574451	23411/65018	2
GO:0090330	BP	GO:0090330	regulation of platelet aggregation	2/100	30/18614	0.0112704361009883	0.0311724199754822	0.0163043443574451	5580/3717	2
GO:0097066	BP	GO:0097066	response to thyroid hormone	2/100	30/18614	0.0112704361009883	0.0311724199754822	0.0163043443574451	2729/6794	2
GO:0097421	BP	GO:0097421	liver regeneration	2/100	30/18614	0.0112704361009883	0.0311724199754822	0.0163043443574451	3162/1051	2
GO:1900101	BP	GO:1900101	regulation of endoplasmic reticulum unfolded protein response	2/100	30/18614	0.0112704361009883	0.0311724199754822	0.0163043443574451	3309/10018	2
GO:0008053	BP	GO:0008053	mitochondrial fusion	2/100	31/18614	0.0120058967059505	0.0328210736574435	0.017166652044112	4170/7037	2
GO:0032148	BP	GO:0032148	activation of protein kinase B activity	2/100	31/18614	0.0120058967059505	0.0328210736574435	0.017166652044112	7295/65018	2
GO:0033137	BP	GO:0033137	negative regulation of peptidyl-serine phosphorylation	2/100	31/18614	0.0120058967059505	0.0328210736574435	0.017166652044112	5728/1647	2
GO:0033688	BP	GO:0033688	regulation of osteoblast proliferation	2/100	31/18614	0.0120058967059505	0.0328210736574435	0.017166652044112	387/3480	2
GO:0045987	BP	GO:0045987	positive regulation of smooth muscle contraction	2/100	31/18614	0.0120058967059505	0.0328210736574435	0.017166652044112	5743/387	2
GO:1900225	BP	GO:1900225	regulation of NLRP3 inflammasome complex assembly	2/100	31/18614	0.0120058967059505	0.0328210736574435	0.017166652044112	7099/4210	2
GO:0010669	BP	GO:0010669	epithelial structure maintenance	2/100	32/18614	0.0127618648269293	0.0341994738761109	0.0178876070371862	7099/64127	2
GO:0010743	BP	GO:0010743	regulation of macrophage derived foam cell differentiation	2/100	32/18614	0.0127618648269293	0.0341994738761109	0.0178876070371862	4790/4792	2
GO:0031057	BP	GO:0031057	negative regulation of histone modification	2/100	32/18614	0.0127618648269293	0.0341994738761109	0.0178876070371862	23411/6622	2
GO:0033032	BP	GO:0033032	regulation of myeloid cell apoptotic process	2/100	32/18614	0.0127618648269293	0.0341994738761109	0.0178876070371862	23411/64127	2
GO:0033198	BP	GO:0033198	response to ATP	2/100	32/18614	0.0127618648269293	0.0341994738761109	0.0178876070371862	5743/3553	2
GO:0034390	BP	GO:0034390	smooth muscle cell apoptotic process	2/100	32/18614	0.0127618648269293	0.0341994738761109	0.0178876070371862	23411/6416	2
GO:0034391	BP	GO:0034391	regulation of smooth muscle cell apoptotic process	2/100	32/18614	0.0127618648269293	0.0341994738761109	0.0178876070371862	23411/6416	2
GO:0035456	BP	GO:0035456	response to interferon-beta	2/100	32/18614	0.0127618648269293	0.0341994738761109	0.0178876070371862	6772/824	2
GO:0043552	BP	GO:0043552	positive regulation of phosphatidylinositol 3-kinase activity	2/100	32/18614	0.0127618648269293	0.0341994738761109	0.0178876070371862	7040/64127	2
GO:0045736	BP	GO:0045736	negative regulation of cyclin-dependent protein serine/threonine kinase activity	2/100	32/18614	0.0127618648269293	0.0341994738761109	0.0178876070371862	5728/1027	2
GO:0046685	BP	GO:0046685	response to arsenic-containing substance	2/100	32/18614	0.0127618648269293	0.0341994738761109	0.0178876070371862	3162/2729	2
GO:0046825	BP	GO:0046825	regulation of protein export from nucleus	2/100	32/18614	0.0127618648269293	0.0341994738761109	0.0178876070371862	7295/3553	2
GO:0002828	BP	GO:0002828	regulation of type 2 immune response	2/100	33/18614	0.0135381034899807	0.0360064619929307	0.0188327295695277	114548/64127	2
GO:0030947	BP	GO:0030947	regulation of vascular endothelial growth factor receptor signaling pathway	2/100	33/18614	0.0135381034899807	0.0360064619929307	0.0188327295695277	3553/5579	2
GO:0036474	BP	GO:0036474	cell death in response to hydrogen peroxide	2/100	33/18614	0.0135381034899807	0.0360064619929307	0.0188327295695277	7295/65018	2
GO:0071404	BP	GO:0071404	cellular response to low-density lipoprotein particle stimulus	2/100	33/18614	0.0135381034899807	0.0360064619929307	0.0188327295695277	207/7099	2
GO:1904030	BP	GO:1904030	negative regulation of cyclin-dependent protein kinase activity	2/100	33/18614	0.0135381034899807	0.0360064619929307	0.0188327295695277	5728/1027	2
GO:1905476	BP	GO:1905476	negative regulation of protein localization to membrane	2/100	33/18614	0.0135381034899807	0.0360064619929307	0.0188327295695277	7040/598	2
GO:2000191	BP	GO:2000191	regulation of fatty acid transport	2/100	33/18614	0.0135381034899807	0.0360064619929307	0.0188327295695277	207/3553	2
GO:0002021	BP	GO:0002021	response to dietary excess	2/100	34/18614	0.0143343776307411	0.0376704031188821	0.0197030331625553	1432/9518	2
GO:0006026	BP	GO:0006026	aminoglycan catabolic process	2/100	34/18614	0.0143343776307411	0.0376704031188821	0.0197030331625553	7040/960	2
GO:0032212	BP	GO:0032212	positive regulation of telomere maintenance via telomerase	2/100	34/18614	0.0143343776307411	0.0376704031188821	0.0197030331625553	5595/5609	2
GO:0051973	BP	GO:0051973	positive regulation of telomerase activity	2/100	34/18614	0.0143343776307411	0.0376704031188821	0.0197030331625553	5595/5609	2
GO:0055094	BP	GO:0055094	response to lipoprotein particle	2/100	34/18614	0.0143343776307411	0.0376704031188821	0.0197030331625553	207/7099	2
GO:0090022	BP	GO:0090022	regulation of neutrophil chemotaxis	2/100	34/18614	0.0143343776307411	0.0376704031188821	0.0197030331625553	3576/64127	2
GO:0099174	BP	GO:0099174	regulation of presynapse organization	2/100	34/18614	0.0143343776307411	0.0376704031188821	0.0197030331625553	351/6622	2
GO:1901797	BP	GO:1901797	negative regulation of signal transduction by p53 class mediator	2/100	34/18614	0.0143343776307411	0.0376704031188821	0.0197030331625553	23411/960	2
GO:1905606	BP	GO:1905606	regulation of presynapse assembly	2/100	34/18614	0.0143343776307411	0.0376704031188821	0.0197030331625553	351/6622	2
GO:2000406	BP	GO:2000406	positive regulation of T cell migration	2/100	34/18614	0.0143343776307411	0.0376704031188821	0.0197030331625553	351/387	2
GO:0007095	BP	GO:0007095	mitotic G2 DNA damage checkpoint signaling	2/100	35/18614	0.0151504540810854	0.0394336063481161	0.020625254557115	4683/4303	2
GO:0032633	BP	GO:0032633	interleukin-4 production	2/100	35/18614	0.0151504540810854	0.0394336063481161	0.020625254557115	1051/114548	2
GO:0032673	BP	GO:0032673	regulation of interleukin-4 production	2/100	35/18614	0.0151504540810854	0.0394336063481161	0.020625254557115	1051/114548	2
GO:0045777	BP	GO:0045777	positive regulation of blood pressure	2/100	35/18614	0.0151504540810854	0.0394336063481161	0.020625254557115	1535/387	2
GO:0051354	BP	GO:0051354	negative regulation of oxidoreductase activity	2/100	35/18614	0.0151504540810854	0.0394336063481161	0.020625254557115	4790/6622	2
GO:0090050	BP	GO:0090050	positive regulation of cell migration involved in sprouting angiogenesis	2/100	35/18614	0.0151504540810854	0.0394336063481161	0.020625254557115	3162/5743	2
GO:1902253	BP	GO:1902253	regulation of intrinsic apoptotic signaling pathway by p53 class mediator	2/100	35/18614	0.0151504540810854	0.0394336063481161	0.020625254557115	23411/960	2
GO:0000423	BP	GO:0000423	mitophagy	2/100	36/18614	0.0159861015558726	0.041213803427257	0.0215563643723061	65018/81631	2
GO:0033687	BP	GO:0033687	osteoblast proliferation	2/100	36/18614	0.0159861015558726	0.041213803427257	0.0215563643723061	387/3480	2
GO:0090218	BP	GO:0090218	positive regulation of lipid kinase activity	2/100	36/18614	0.0159861015558726	0.041213803427257	0.0215563643723061	7040/64127	2
GO:1903580	BP	GO:1903580	positive regulation of ATP metabolic process	2/100	36/18614	0.0159861015558726	0.041213803427257	0.0215563643723061	351/65018	2
GO:1903725	BP	GO:1903725	regulation of phospholipid metabolic process	2/100	36/18614	0.0159861015558726	0.041213803427257	0.0215563643723061	5580/824	2
GO:0014059	BP	GO:0014059	regulation of dopamine secretion	2/100	37/18614	0.0168410906397759	0.0427625680371592	0.0223664263292646	6622/65018	2
GO:0032094	BP	GO:0032094	response to food	2/100	37/18614	0.0168410906397759	0.0427625680371592	0.0223664263292646	207/4353	2
GO:0033144	BP	GO:0033144	negative regulation of intracellular steroid hormone receptor signaling pathway	2/100	37/18614	0.0168410906397759	0.0427625680371592	0.0223664263292646	23411/387	2
GO:0033280	BP	GO:0033280	response to vitamin D	2/100	37/18614	0.0168410906397759	0.0427625680371592	0.0223664263292646	5743/7421	2
GO:0034110	BP	GO:0034110	regulation of homotypic cell-cell adhesion	2/100	37/18614	0.0168410906397759	0.0427625680371592	0.0223664263292646	5580/3717	2
GO:0043516	BP	GO:0043516	regulation of DNA damage response, signal transduction by p53 class mediator	2/100	37/18614	0.0168410906397759	0.0427625680371592	0.0223664263292646	23411/960	2
GO:0045746	BP	GO:0045746	negative regulation of Notch signaling pathway	2/100	37/18614	0.0168410906397759	0.0427625680371592	0.0223664263292646	207/4792	2
GO:0045920	BP	GO:0045920	negative regulation of exocytosis	2/100	37/18614	0.0168410906397759	0.0427625680371592	0.0223664263292646	3162/6622	2
GO:0046326	BP	GO:0046326	positive regulation of glucose import	2/100	37/18614	0.0168410906397759	0.0427625680371592	0.0223664263292646	1432/207	2
GO:0048854	BP	GO:0048854	brain morphogenesis	2/100	37/18614	0.0168410906397759	0.0427625680371592	0.0223664263292646	5728/7846	2
GO:0070306	BP	GO:0070306	lens fiber cell differentiation	2/100	37/18614	0.0168410906397759	0.0427625680371592	0.0223664263292646	7431/1027	2
GO:0071402	BP	GO:0071402	cellular response to lipoprotein particle stimulus	2/100	37/18614	0.0168410906397759	0.0427625680371592	0.0223664263292646	207/7099	2
GO:1904358	BP	GO:1904358	positive regulation of telomere maintenance via telomere lengthening	2/100	37/18614	0.0168410906397759	0.0427625680371592	0.0223664263292646	5595/5609	2
GO:0002369	BP	GO:0002369	T cell cytokine production	2/100	38/18614	0.0177151937741979	0.0443444822186158	0.0231938267549832	3553/114548	2
GO:0002724	BP	GO:0002724	regulation of T cell cytokine production	2/100	38/18614	0.0177151937741979	0.0443444822186158	0.0231938267549832	3553/114548	2
GO:0003180	BP	GO:0003180	aortic valve morphogenesis	2/100	38/18614	0.0177151937741979	0.0443444822186158	0.0231938267549832	7040/387	2
GO:0014046	BP	GO:0014046	dopamine secretion	2/100	38/18614	0.0177151937741979	0.0443444822186158	0.0231938267549832	6622/65018	2
GO:0030808	BP	GO:0030808	regulation of nucleotide biosynthetic process	2/100	38/18614	0.0177151937741979	0.0443444822186158	0.0231938267549832	6622/65018	2
GO:0032373	BP	GO:0032373	positive regulation of sterol transport	2/100	38/18614	0.0177151937741979	0.0443444822186158	0.0231938267549832	23411/4792	2
GO:0032376	BP	GO:0032376	positive regulation of cholesterol transport	2/100	38/18614	0.0177151937741979	0.0443444822186158	0.0231938267549832	23411/4792	2
GO:0033028	BP	GO:0033028	myeloid cell apoptotic process	2/100	38/18614	0.0177151937741979	0.0443444822186158	0.0231938267549832	23411/64127	2
GO:0043368	BP	GO:0043368	positive T cell selection	2/100	38/18614	0.0177151937741979	0.0443444822186158	0.0231938267549832	6774/6794	2
GO:0045191	BP	GO:0045191	regulation of isotype switching	2/100	38/18614	0.0177151937741979	0.0443444822186158	0.0231938267549832	7040/7037	2
GO:0045923	BP	GO:0045923	positive regulation of fatty acid metabolic process	2/100	38/18614	0.0177151937741979	0.0443444822186158	0.0231938267549832	5743/3553	2
GO:1900371	BP	GO:1900371	regulation of purine nucleotide biosynthetic process	2/100	38/18614	0.0177151937741979	0.0443444822186158	0.0231938267549832	6622/65018	2
GO:0001990	BP	GO:0001990	regulation of systemic arterial blood pressure by hormone	2/100	39/18614	0.01860818524427	0.0459287982409236	0.0240224834335164	1535/387	2
GO:0032350	BP	GO:0032350	regulation of hormone metabolic process	2/100	39/18614	0.01860818524427	0.0459287982409236	0.0240224834335164	4790/3480	2
GO:0042401	BP	GO:0042401	biogenic amine biosynthetic process	2/100	39/18614	0.01860818524427	0.0459287982409236	0.0240224834335164	6622/2643	2
GO:0045616	BP	GO:0045616	regulation of keratinocyte differentiation	2/100	39/18614	0.01860818524427	0.0459287982409236	0.0240224834335164	7421/7538	2
GO:0045737	BP	GO:0045737	positive regulation of cyclin-dependent protein serine/threonine kinase activity	2/100	39/18614	0.01860818524427	0.0459287982409236	0.0240224834335164	207/1027	2
GO:0060251	BP	GO:0060251	regulation of glial cell proliferation	2/100	39/18614	0.01860818524427	0.0459287982409236	0.0240224834335164	3553/1869	2
GO:0060390	BP	GO:0060390	regulation of SMAD protein signal transduction	2/100	39/18614	0.01860818524427	0.0459287982409236	0.0240224834335164	7040/3717	2
GO:0098926	BP	GO:0098926	postsynaptic signal transduction	2/100	39/18614	0.01860818524427	0.0459287982409236	0.0240224834335164	3717/5579	2
GO:0009309	BP	GO:0009309	amine biosynthetic process	2/100	40/18614	0.0195198411659367	0.0476133142251992	0.0249035484488361	6622/2643	2
GO:0010762	BP	GO:0010762	regulation of fibroblast migration	2/100	40/18614	0.0195198411659367	0.0476133142251992	0.0249035484488361	207/7040	2
GO:0031063	BP	GO:0031063	regulation of histone deacetylation	2/100	40/18614	0.0195198411659367	0.0476133142251992	0.0249035484488361	23411/65018	2
GO:0042755	BP	GO:0042755	eating behavior	2/100	40/18614	0.0195198411659367	0.0476133142251992	0.0249035484488361	9518/6774	2
GO:0045454	BP	GO:0045454	cell redox homeostasis	2/100	40/18614	0.0195198411659367	0.0476133142251992	0.0249035484488361	7295/2729	2
GO:0045922	BP	GO:0045922	negative regulation of fatty acid metabolic process	2/100	40/18614	0.0195198411659367	0.0476133142251992	0.0249035484488361	207/23411	2
GO:0048489	BP	GO:0048489	synaptic vesicle transport	2/100	40/18614	0.0195198411659367	0.0476133142251992	0.0249035484488361	6622/65018	2
GO:0071392	BP	GO:0071392	cellular response to estradiol stimulus	2/100	40/18614	0.0195198411659367	0.0476133142251992	0.0249035484488361	10018/3480	2
GO:0071634	BP	GO:0071634	regulation of transforming growth factor beta production	2/100	40/18614	0.0195198411659367	0.0476133142251992	0.0249035484488361	5743/5045	2
GO:0140448	BP	GO:0140448	signaling receptor ligand precursor processing	2/100	40/18614	0.0195198411659367	0.0476133142251992	0.0249035484488361	5045/834	2
GO:1901532	BP	GO:1901532	regulation of hematopoietic progenitor cell differentiation	2/100	40/18614	0.0195198411659367	0.0476133142251992	0.0249035484488361	7538/4602	2
GO:1901998	BP	GO:1901998	toxin transport	2/100	40/18614	0.0195198411659367	0.0476133142251992	0.0249035484488361	3309/22818	2
GO:1904994	BP	GO:1904994	regulation of leukocyte adhesion to vascular endothelial cell	2/100	40/18614	0.0195198411659367	0.0476133142251992	0.0249035484488361	387/240	2
GO:0032965	BP	GO:0032965	regulation of collagen biosynthetic process	2/100	41/18614	0.0204499394731217	0.0494277133617618	0.0258525472223556	7040/7431	2
GO:0042417	BP	GO:0042417	dopamine metabolic process	2/100	41/18614	0.0204499394731217	0.0494277133617618	0.0258525472223556	6622/2643	2
GO:0140467	BP	GO:0140467	integrated stress response signaling	2/100	41/18614	0.0204499394731217	0.0494277133617618	0.0258525472223556	3309/1051	2
GO:2000403	BP	GO:2000403	positive regulation of lymphocyte migration	2/100	41/18614	0.0204499394731217	0.0494277133617618	0.0258525472223556	351/387	2
GO:0098857	CC	GO:0098857	membrane microdomain	15/100	324/19518	1.02964634443228e-10	2.65648756863529e-08	1.78833312454028e-08	3162/351/5743/5595/6513/3551/841/3480/355/3717/5621/7132/3920/824/5045	15
GO:0045121	CC	GO:0045121	membrane raft	14/100	323/19518	1.07177837442402e-09	1.38259410300698e-07	9.30754904105069e-08	3162/351/5743/5595/6513/3551/841/3480/355/3717/5621/7132/824/5045	14
GO:0031968	CC	GO:0031968	organelle outer membrane	10/100	236/19518	3.69106711696346e-07	2.57287309182952e-05	1.73204430906516e-05	3162/5743/65018/598/6233/841/10018/5894/4170/4257	10
GO:0019867	CC	GO:0019867	outer membrane	10/100	238/19518	3.98895052996825e-07	2.57287309182952e-05	1.73204430906516e-05	3162/5743/65018/598/6233/841/10018/5894/4170/4257	10
GO:0034774	CC	GO:0034774	secretory granule lumen	10/100	322/19518	6.05224442005919e-06	0.000178753091140411	0.000120335618270778	1432/7040/351/4790/4353/5580/240/10383/3934/1075	10
GO:0060205	CC	GO:0060205	cytoplasmic vesicle lumen	10/100	325/19518	6.56559435994018e-06	0.000178753091140411	0.000120335618270778	1432/7040/351/4790/4353/5580/240/10383/3934/1075	10
GO:0031983	CC	GO:0031983	vesicle lumen	10/100	327/19518	6.92841438528724e-06	0.000178753091140411	0.000120335618270778	1432/7040/351/4790/4353/5580/240/10383/3934/1075	10
GO:0005635	CC	GO:0005635	nuclear envelope	10/100	490/19518	0.000208490780118502	0.0022412758862739	0.00150881485612074	23411/351/5743/5595/598/1536/203228/5621/240/2643	10
GO:0005741	CC	GO:0005741	mitochondrial outer membrane	9/100	208/19518	1.2270551536177e-06	5.27633716055612e-05	3.5520017604723e-05	3162/65018/598/6233/841/10018/5894/4170/4257	9
GO:0030139	CC	GO:0030139	endocytic vesicle	9/100	347/19518	7.34770888098205e-05	0.00118481805705836	0.000797613135106605	4353/1535/6233/1536/7431/64127/3920/7037/4688	9
GO:0005925	CC	GO:0005925	focal adhesion	9/100	422/19518	0.000317877380410823	0.00315432169792278	0.00212347237926258	3309/5595/1535/387/7431/3717/5296/824/960	9
GO:0030055	CC	GO:0030055	cell-substrate junction	9/100	432/19518	0.000377077511671967	0.00347449992897741	0.00233901464007047	3309/5595/1535/387/7431/3717/5296/824/960	9
GO:0043025	CC	GO:0043025	neuronal cell body	8/100	500/19518	0.00416786782968378	0.0225673219946156	0.0151921996291782	351/6622/1535/6416/1536/3480/203228/824	8
GO:0045335	CC	GO:0045335	phagocytic vesicle	7/100	141/19518	8.08608770933762e-06	0.0001896555117281	0.000127675069094805	4353/1535/1536/7431/64127/3920/4688	7
GO:0090575	CC	GO:0090575	RNA polymerase II transcription regulator complex	7/100	254/19518	0.000333025715510267	0.00318224572598699	0.00214227068456897	1385/1051/6774/7421/1869/6772/4602	7
GO:0061695	CC	GO:0061695	transferase complex, transferring phosphorus-containing groups	7/100	306/19518	0.00100294047546002	0.00834705298931246	0.0056191911188762	4217/3551/3480/1147/5296/1612/6794	7
GO:0031965	CC	GO:0031965	nuclear membrane	7/100	308/19518	0.00104154941576587	0.00839749216461233	0.00565314650004502	23411/5743/598/203228/5621/240/2643	7
GO:0030667	CC	GO:0030667	secretory granule membrane	7/100	319/19518	0.00127531984190235	0.00940092912030877	0.00632865485455303	6622/1535/387/1536/3920/4257/960	7
GO:0031252	CC	GO:0031252	cell leading edge	7/100	422/19518	0.00600679597005283	0.0309950672054726	0.0208657123170256	207/351/7099/387/7431/960/4210	7
GO:0005901	CC	GO:0005901	caveola	6/100	83/19518	4.26641092027163e-06	0.000157247716775726	0.00010585831606689	3162/5743/5595/6513/3480/3717	6
GO:0044853	CC	GO:0044853	plasma membrane raft	6/100	114/19518	2.65303148600283e-05	0.000526524710299024	0.000354453599344508	3162/5743/5595/6513/3480/3717	6
GO:0005776	CC	GO:0005776	autophagosome	6/100	117/19518	3.0731090538973e-05	0.000566330097075359	0.000381250371348161	6737/203228/81631/3920/81671/4210	6
GO:1902911	CC	GO:1902911	protein kinase complex	6/100	142/19518	9.0702221397378e-05	0.00136736239049329	0.000920500997272105	4217/3551/3480/1147/1612/6794	6
GO:0005766	CC	GO:0005766	primary lysosome	6/100	155/19518	0.000146764300322351	0.00164631258622464	0.00110828876673629	4353/5580/3920/10383/4257/1075	6
GO:0042582	CC	GO:0042582	azurophil granule	6/100	155/19518	0.000146764300322351	0.00164631258622464	0.00110828876673629	4353/5580/3920/10383/4257/1075	6
GO:0150034	CC	GO:0150034	distal axon	6/100	277/19518	0.00303026332110422	0.0195451984211222	0.0131577223153209	351/6622/65018/203228/5621/5579	6
GO:0016234	CC	GO:0016234	inclusion body	5/100	74/19518	3.88597503683457e-05	0.000668387706335545	0.000449955004265055	9709/6622/65018/5621/4683	5
GO:0031970	CC	GO:0031970	organelle envelope lumen	5/100	94/19518	0.000122135542087733	0.00150052237422072	0.00101014358117674	351/65018/10628/240/824	5
GO:0016363	CC	GO:0016363	nuclear matrix	5/100	127/19518	0.000495210952212888	0.00440566985072156	0.00296587321652002	1051/5580/7431/240/4602	5
GO:0034399	CC	GO:0034399	nuclear periphery	5/100	147/19518	0.000959796212098291	0.0082542474240453	0.005556714912148	1051/5580/7431/240/4602	5
GO:0009898	CC	GO:0009898	cytoplasmic side of plasma membrane	5/100	159/19518	0.0013611966292086	0.00967120756863313	0.00651060485036502	207/387/3551/5728/1147	5
GO:0005775	CC	GO:0005775	vacuolar lumen	5/100	176/19518	0.00212604393081765	0.0144347193197619	0.00971737530706127	4353/5580/3920/10383/1075	5
GO:0098562	CC	GO:0098562	cytoplasmic side of membrane	5/100	193/19518	0.00316548415589718	0.0199193881029627	0.0134096247939162	207/387/3551/5728/1147	5
GO:0030666	CC	GO:0030666	endocytic vesicle membrane	5/100	196/19518	0.00338120524704333	0.0207702608032662	0.0139824277133371	1535/6233/1536/3920/7037	5
GO:0030027	CC	GO:0030027	lamellipodium	5/100	202/19518	0.00384411529007679	0.0220167435906977	0.014821553212832	207/351/387/960/4210	5
GO:0030496	CC	GO:0030496	midbody	5/100	203/19518	0.00392546591151974	0.0220167435906977	0.014821553212832	3309/6513/387/203228/332	5
GO:0061702	CC	GO:0061702	inflammasome complex	4/100	16/19518	1.12605437638842e-06	5.27633716055612e-05	3.5520017604723e-05	114548/22861/834/4210	4
GO:0000791	CC	GO:0000791	euchromatin	4/100	60/19518	0.00025383134196482	0.00261953944907695	0.0017634598494398	23411/1385/6667/3717	4
GO:0035578	CC	GO:0035578	azurophil granule lumen	4/100	91/19518	0.00123250679523975	0.00935255156387809	0.00629608734410398	4353/5580/10383/1075	4
GO:1902554	CC	GO:1902554	serine/threonine protein kinase complex	4/100	121/19518	0.00348605510364552	0.0209163306218731	0.0140807611285559	3551/1147/1612/6794	4
GO:0044306	CC	GO:0044306	neuron projection terminus	4/100	129/19518	0.00437956583739848	0.0230597548173226	0.0155237027533995	6622/5621/2643/5579	4
GO:0042581	CC	GO:0042581	specific granule	4/100	160/19518	0.00927771529821024	0.0443268619803378	0.0298406047603253	4790/1535/1536/3934	4
GO:0070820	CC	GO:0070820	tertiary granule	4/100	164/19518	0.0100933673070353	0.0473470684584566	0.031873791495901	1535/387/1536/3920	4
GO:0030426	CC	GO:0030426	growth cone	4/100	167/19518	0.0107347320255259	0.0494564439747441	0.0332938117333039	351/6622/65018/203228	4
GO:0097136	CC	GO:0097136	Bcl-2 family protein complex	3/100	10/19518	1.52565464190615e-05	0.000328015748009823	0.000220818435012733	598/10018/4170	3
GO:0031143	CC	GO:0031143	pseudopodium	3/100	18/19518	0.000100697230307645	0.00136736239049329	0.000920500997272105	5595/5894/824	3
GO:0043020	CC	GO:0043020	NADPH oxidase complex	3/100	18/19518	0.000100697230307645	0.00136736239049329	0.000920500997272105	1535/1536/4688	3
GO:0097038	CC	GO:0097038	perinuclear endoplasmic reticulum	3/100	19/19518	0.000119133592296052	0.00150052237422072	0.00101014358117674	1535/1536/824	3
GO:0000421	CC	GO:0000421	autophagosome membrane	3/100	51/19518	0.0022737302581086	0.0150416001690261	0.0101259242263946	81631/3920/81671	3
GO:0030864	CC	GO:0030864	cortical actin cytoskeleton	3/100	73/19518	0.00626157169733949	0.0316761862335998	0.0213242379785555	6513/824/5579	3
GO:0030670	CC	GO:0030670	phagocytic vesicle membrane	3/100	78/19518	0.00751944391955591	0.0373080102162582	0.0251155515531726	1535/1536/3920	3
GO:0005758	CC	GO:0005758	mitochondrial intermembrane space	3/100	84/19518	0.00921278266823102	0.0443268619803378	0.0298406047603253	65018/10628/824	3
GO:0005641	CC	GO:0005641	nuclear envelope lumen	2/100	10/19518	0.00113858222213137	0.00890164282757256	0.00599253801121776	351/240	2
GO:0035631	CC	GO:0035631	CD40 receptor complex	2/100	11/19518	0.00138695612418382	0.00967120756863313	0.00651060485036502	3551/1147	2
GO:0005767	CC	GO:0005767	secondary lysosome	2/100	18/19518	0.00376915701371503	0.0220167435906977	0.014821553212832	3920/4688	2
GO:0097449	CC	GO:0097449	astrocyte projection	2/100	19/19518	0.00419857153388197	0.0225673219946156	0.0151921996291782	351/65018	2
GO:0004674	MF	GO:0004674	protein serine/threonine kinase activity	17/99	421/18369	9.52021883219775e-11	1.7867315227191e-08	1.32698773909547e-08	1432/207/4217/5595/65018/5609/6416/3551/5580/5606/1147/6197/5894/1612/5579/6195/6794	17
GO:0106310	MF	GO:0106310	protein serine kinase activity	16/99	363/18369	9.92628623732831e-11	1.7867315227191e-08	1.32698773909547e-08	1432/207/4217/5595/65018/5609/6416/3551/5580/5606/6197/5894/1612/5579/6195/6794	16
GO:0140297	MF	GO:0140297	DNA-binding transcription factor binding	15/99	478/18369	3.96397889782282e-08	2.85406480643243e-06	2.11968555799368e-06	1432/23411/1385/5595/1051/6667/114548/6774/7421/1869/4683/4792/6772/5579/4303	15
GO:0046982	MF	GO:0046982	protein heterodimerization activity	11/99	343/18369	2.38805955800267e-06	0.00010746268011012	7.98114641753525e-05	1535/1051/7099/3551/598/1536/1147/1647/5296/4170/7846	11
GO:0061134	MF	GO:0061134	peptidase regulator activity	10/99	230/18369	4.58526199022116e-07	2.75115719413269e-05	2.0432570973968e-05	351/6622/65018/6197/5621/5045/22861/834/6195/1075	10
GO:0044389	MF	GO:0044389	ubiquitin-like protein ligase binding	10/99	320/18369	8.85153640738543e-06	0.000289686646059887	0.000215147392102957	3309/65018/1051/10628/6233/841/1027/81631/4792/6772	10
GO:0061629	MF	GO:0061629	RNA polymerase II-specific DNA-binding transcription factor binding	10/99	348/18369	1.83009056414429e-05	0.00043922173539463	0.000326205616345719	1432/23411/1385/1051/6667/6774/7421/4792/6772/5579	10
GO:0019902	MF	GO:0019902	phosphatase binding	9/99	187/18369	7.62392580720134e-07	3.92087612941783e-05	2.91199572184833e-05	1432/4217/5595/5609/6774/1027/5296/6772/1075	9
GO:0000287	MF	GO:0000287	magnesium ion binding	8/99	223/18369	2.76026292305223e-05	0.00058452626605812	0.000434121846721528	4217/6622/65018/5609/6197/2729/6195/6794	8
GO:0005539	MF	GO:0005539	glycosaminoglycan binding	8/99	232/18369	3.65903704154622e-05	0.000715903480334248	0.000531694397675143	3576/351/4353/114548/5621/64127/5045/960	8
GO:0031625	MF	GO:0031625	ubiquitin protein ligase binding	8/99	301/18369	0.000223044238527556	0.002509247683435	0.00186359330874997	3309/65018/10628/6233/841/1027/81631/4792	8
GO:0004857	MF	GO:0004857	enzyme inhibitor activity	8/99	359/18369	0.000718738901478599	0.00574991121182879	0.00427040189416525	351/6622/10628/1027/6197/5621/5045/6195	8
GO:0033218	MF	GO:0033218	amide binding	8/99	400/18369	0.00143775328458698	0.0103518236490263	0.00768819651126514	7099/3480/5621/81631/2729/64127/4792/5045	8
GO:0001216	MF	GO:0001216	DNA-binding transcription activator activity	8/99	472/18369	0.00398537532072434	0.0220728479301656	0.0163932847200645	1385/4790/1051/6667/6774/1869/4303/4602	8
GO:0004712	MF	GO:0004712	protein serine/threonine/tyrosine kinase activity	7/99	45/18369	4.08806245237348e-09	4.90567494284818e-07	3.64339601018549e-07	1432/207/5595/5609/6416/5606/6195	7
GO:0019903	MF	GO:0019903	protein phosphatase binding	7/99	140/18369	1.06672559397799e-05	0.000320017678193396	0.000237673948131938	1432/4217/5609/6774/1027/5296/6772	7
GO:0061135	MF	GO:0061135	endopeptidase regulator activity	7/99	187/18369	6.84814575591999e-05	0.001027221863388	0.000762907465791087	351/6622/6197/5621/5045/22861/6195	7
GO:0005126	MF	GO:0005126	cytokine receptor binding	7/99	270/18369	0.000645921348509263	0.00528481103325761	0.00392497661534337	3576/7040/3553/841/3717/8743/6772	7
GO:0051087	MF	GO:0051087	chaperone binding	6/99	104/18369	2.0842417001657e-05	0.000468954382537282	0.000348287757790847	3309/1027/5621/7037/1075/332	6
GO:0031072	MF	GO:0031072	heat shock protein binding	6/99	128/18369	6.71486651741811e-05	0.001027221863388	0.000762907465791087	3309/6622/1027/64127/7037/7538	6
GO:0004713	MF	GO:0004713	protein tyrosine kinase activity	6/99	137/18369	9.78680915136761e-05	0.00125830403374726	0.000934529896408787	5609/6416/5580/5606/3480/3717	6
GO:0020037	MF	GO:0020037	heme binding	6/99	137/18369	9.78680915136761e-05	0.00125830403374726	0.000934529896408787	3162/5743/4353/1535/1536/3717	6
GO:0046906	MF	GO:0046906	tetrapyrrole binding	6/99	147/18369	0.000144137227770902	0.00178928972405257	0.00132888768979343	3162/5743/4353/1535/1536/3717	6
GO:0004866	MF	GO:0004866	endopeptidase inhibitor activity	6/99	173/18369	0.000347716298259649	0.00347716298259649	0.00258245437888745	351/6622/6197/5621/5045/6195	6
GO:0030414	MF	GO:0030414	peptidase inhibitor activity	6/99	180/18369	0.000429505954006318	0.00396073372747455	0.00294159756367993	351/6622/6197/5621/5045/6195	6
GO:0019207	MF	GO:0019207	kinase regulator activity	6/99	211/18369	0.000987323335890027	0.0074049250191752	0.00549956419552778	6622/1027/5296/5894/253260/6794	6
GO:0005125	MF	GO:0005125	cytokine activity	6/99	235/18369	0.00171223240239058	0.0114148826826039	0.00847771988708006	3576/7040/3553/9518/8743/10135	6
GO:0042277	MF	GO:0042277	peptide binding	6/99	317/18369	0.00738295151604539	0.0364090759695389	0.0270406587610026	7099/3480/5621/64127/4792/5045	6
GO:0004708	MF	GO:0004708	MAP kinase kinase activity	5/99	18/18369	3.32807365872742e-08	2.85406480643243e-06	2.11968555799368e-06	1432/5595/5609/6416/5606	5
GO:0043028	MF	GO:0043028	cysteine-type endopeptidase regulator activity involved in apoptotic process	5/99	43/18369	3.36075130243843e-06	0.000134430052097537	9.98398632537264e-05	6622/6197/22861/834/6195	5
GO:0016504	MF	GO:0016504	peptidase activator activity	5/99	50/18369	7.17992077862531e-06	0.000258477148030511	0.000191968408186403	351/65018/22861/834/1075	5
GO:0016209	MF	GO:0016209	antioxidant activity	5/99	82/18369	8.0695090585617e-05	0.00111896660310915	0.000831045371899777	7295/5743/4353/140809/4257	5
GO:0004197	MF	GO:0004197	cysteine-type endopeptidase activity	5/99	118/18369	0.00044417220706112	0.00396073372747455	0.00294159756367993	837/841/824/834/1075	5
GO:0002020	MF	GO:0002020	protease binding	5/99	138/18369	0.00090417641046749	0.00692560654826162	0.00514357913233466	65018/5728/5621/5045/834	5
GO:0016922	MF	GO:0016922	nuclear receptor binding	5/99	138/18369	0.00090417641046749	0.00692560654826162	0.00514357913233466	23411/1051/7421/6772/5579	5
GO:0019887	MF	GO:0019887	protein kinase regulator activity	5/99	184/18369	0.00319682700810739	0.0190729305463554	0.0141652759028487	6622/1027/5894/253260/6794	5
GO:0008234	MF	GO:0008234	cysteine-type peptidase activity	5/99	185/18369	0.00327183346169667	0.0190729305463554	0.0141652759028487	837/841/824/834/1075	5
GO:0042393	MF	GO:0042393	histone binding	5/99	241/18369	0.00982967819256099	0.0465616335437099	0.0345808623394805	23411/6622/3717/6772/5579	5
GO:0051019	MF	GO:0051019	mitogen-activated protein kinase binding	4/99	28/18369	1.47152949916435e-05	0.000407500476691667	0.000302646552864571	1432/23411/2643/1843	4
GO:0030544	MF	GO:0030544	Hsp70 protein binding	4/99	50/18369	0.000151146200007408	0.00181375440008889	0.00134705736146953	6622/1027/64127/7037	4
GO:1990841	MF	GO:1990841	promoter-specific chromatin binding	4/99	63/18369	0.00037055671695916	0.00360541670554859	0.00267770714388696	23411/1647/6772/4303	4
GO:0097110	MF	GO:0097110	scaffold protein binding	4/99	66/18369	0.000442853043659796	0.00396073372747455	0.00294159756367993	3551/841/7431/1147	4
GO:0003725	MF	GO:0003725	double-stranded RNA binding	4/99	70/18369	0.000554204607763235	0.00464387755306929	0.00344896169146082	7431/10383/7037/22861	4
GO:0005200	MF	GO:0005200	structural constituent of cytoskeleton	4/99	111/18369	0.00306007640871103	0.0190729305463554	0.0141652759028487	7431/84617/10383/7846	4
GO:0016175	MF	GO:0016175	superoxide-generating NAD(P)H oxidase activity	3/99	10/18369	1.77294464592947e-05	0.00043922173539463	0.000326205616345719	1535/1536/4688	3
GO:0004707	MF	GO:0004707	MAP kinase activity	3/99	13/18369	4.17610363528311e-05	0.000715903480334248	0.000531694397675143	1432/5595/5609	3
GO:0005035	MF	GO:0005035	death receptor activity	3/99	13/18369	4.17610363528311e-05	0.000715903480334248	0.000531694397675143	8795/355/7132	3
GO:0043560	MF	GO:0043560	insulin receptor substrate binding	3/99	13/18369	4.17610363528311e-05	0.000715903480334248	0.000531694397675143	5580/3480/3717	3
GO:0050700	MF	GO:0050700	CARD domain binding	3/99	15/18369	6.59193210337752e-05	0.001027221863388	0.000762907465791087	837/64127/834	3
GO:0050664	MF	GO:0050664	oxidoreductase activity, acting on NAD(P)H, oxygen as acceptor	3/99	16/18369	8.0814254668994e-05	0.00111896660310915	0.000831045371899777	1535/1536/4688	3
GO:0043027	MF	GO:0043027	cysteine-type endopeptidase inhibitor activity involved in apoptotic process	3/99	21/18369	0.000188213328216316	0.00218570316638303	0.00162330001245991	6622/6197/6195	3
GO:0035035	MF	GO:0035035	histone acetyltransferase binding	3/99	23/18369	0.000248667760515194	0.0027127392056203	0.00201472443926186	1051/6667/6772	3
GO:0010857	MF	GO:0010857	calcium-dependent protein kinase activity	3/99	24/18369	0.000283082550000281	0.00291170622857432	0.00216249526917508	65018/5580/5579	3
GO:0016505	MF	GO:0016505	peptidase activator activity involved in apoptotic process	3/99	24/18369	0.000283082550000281	0.00291170622857432	0.00216249526917508	22861/834/1075	3
GO:0043548	MF	GO:0043548	phosphatidylinositol 3-kinase binding	3/99	28/18369	0.000451083563406823	0.00396073372747455	0.00294159756367993	3480/3717/5296	3
GO:0005164	MF	GO:0005164	tumor necrosis factor receptor binding	3/99	30/18369	0.000554685374394388	0.00464387755306929	0.00344896169146082	841/8743/6772	3
GO:0032813	MF	GO:0032813	tumor necrosis factor receptor superfamily binding	3/99	48/18369	0.00220294969412624	0.0141618194622401	0.0105178425245877	841/8743/6772	3
GO:0004869	MF	GO:0004869	cysteine-type endopeptidase inhibitor activity	3/99	54/18369	0.00308642007385595	0.0190729305463554	0.0141652759028487	6622/6197/6195	3
GO:0004601	MF	GO:0004601	peroxidase activity	3/99	55/18369	0.00325183255024987	0.0190729305463554	0.0141652759028487	5743/4353/4257	3
GO:0016684	MF	GO:0016684	oxidoreductase activity, acting on peroxide as acceptor	3/99	57/18369	0.00359873784311887	0.0205642162463936	0.0152728389666198	5743/4353/4257	3
GO:0043621	MF	GO:0043621	protein self-association	3/99	72/18369	0.00692118821875015	0.0350933487147895	0.0260634812092296	6513/22861/1075	3
GO:0005031	MF	GO:0005031	tumor necrosis factor receptor activity	2/99	10/18369	0.00125802576324708	0.00924263826059079	0.00686441555026334	355/7132	2
GO:0019215	MF	GO:0019215	intermediate filament binding	2/99	11/18369	0.00153219091793571	0.0104073345369218	0.00772942389584252	23411/7431	2
GO:0070513	MF	GO:0070513	death domain binding	2/99	11/18369	0.00153219091793571	0.0104073345369218	0.00772942389584252	598/4170	2
GO:1990459	MF	GO:1990459	transferrin receptor binding	2/99	11/18369	0.00153219091793571	0.0104073345369218	0.00772942389584252	3551/1147	2
GO:0097153	MF	GO:0097153	cysteine-type endopeptidase activity involved in apoptotic process	2/99	12/18369	0.001832179090871	0.0119924449584283	0.00890666964748772	837/841	2
GO:0004698	MF	GO:0004698	calcium-dependent protein kinase C activity	2/99	16/18369	0.00328478248298342	0.0190729305463554	0.0141652759028487	5580/5579	2
GO:0004697	MF	GO:0004697	protein kinase C activity	2/99	17/18369	0.00370972041484639	0.020867177333511	0.015497845154128	5580/5579	2
GO:0042834	MF	GO:0042834	peptidoglycan binding	2/99	18/18369	0.00415883057002259	0.0226845303819414	0.0168475751959448	114548/64127	2
GO:0000979	MF	GO:0000979	RNA polymerase II core promoter sequence-specific DNA binding	2/99	19/18369	0.00463184541424185	0.0248875275989114	0.0184837193278465	1051/6772	2
GO:0008656	MF	GO:0008656	cysteine-type endopeptidase activator activity involved in apoptotic process	2/99	21/18369	0.00564852967204426	0.0294705895932744	0.0218875139084552	22861/834	2
GO:0035173	MF	GO:0035173	histone kinase activity	2/99	21/18369	0.00564852967204426	0.0294705895932744	0.0218875139084552	3717/5579	2
GO:0009931	MF	GO:0009931	calcium-dependent protein serine/threonine kinase activity	2/99	23/18369	0.00675767526457086	0.0347537585035073	0.0258112709353534	5580/5579	2
GO:0016702	MF	GO:0016702	oxidoreductase activity, acting on single donors with incorporation of molecular oxygen, incorporation of two atoms of oxygen	2/99	24/18369	0.0073462746022591	0.0364090759695389	0.0270406587610026	5743/240	2
GO:0016701	MF	GO:0016701	oxidoreductase activity, acting on single donors with incorporation of molecular oxygen	2/99	25/18369	0.00795721765542899	0.0387107885939789	0.028750117844651	5743/240	2
GO:0038187	MF	GO:0038187	pattern recognition receptor activity	2/99	27/18369	0.00924512523192848	0.0443766011132567	0.0329580604759275	7099/64127	2
