# Supplementary material for: Exploration of potential mechanisms and biomarkers related to ERS-associated RCD in steroid-induced osteonecrosis of the femoral head based on bioinformatics, with experimental validation
Source: Front Endocrinol (Lausanne). 2026 May 18;17:1734283. doi: 10.3389/fendo.2026.1734283 (PMC13223048; doi:10.3389/fendo.2026.1734283)
Supplement: Supplementary file 5 [file DataSheet5.csv]

	category	subcategory	ID	Description	GeneRatio	BgRatio	pvalue	p.adjust	qvalue	geneID	Count
hsa05417	Human Diseases	Cardiovascular disease	hsa05417	Lipid and atherosclerosis	31/97	216/9436	9.28924940339318e-28	2.09937036516686e-25	6.45358379604158e-26	3309/1432/207/3308/3576/4217/3553/4790/5595/1535/7099/5609/6416/387/3551/598/1536/114548/6774/5606/841/8795/1147/355/3717/8743/5296/7132/4792/4688/834	31
hsa05022	Human Diseases	Neurodegenerative disease	hsa05022	Pathways of neurodegeneration - multiple diseases	27/97	483/9436	1.79025253695543e-13	1.68582113896636e-12	5.1823099753973e-13	3309/1432/4217/351/5743/3553/4790/6622/5595/65018/5609/598/6233/1536/5606/841/203228/355/5621/81631/5894/7132/84617/824/10383/5579/7846	27
hsa04621	Organismal Systems	Immune system	hsa04621	NOD-like receptor signaling pathway	26/97	189/9436	1.00781117213151e-22	1.1388266245086e-20	3.50081775582524e-21	1432/7295/3576/3553/4790/5595/1535/10628/837/7099/387/3551/598/5580/1536/114548/841/1147/81631/64127/4792/10135/6772/22861/834/4210	26
hsa05132	Human Diseases	Infectious disease: bacterial	hsa05132	Salmonella infection	26/97	251/9436	1.61222307372027e-19	6.07270691101302e-18	1.8667846116761e-18	1432/207/7295/3576/3553/4790/5595/837/7099/5609/6416/387/3551/114548/5606/841/8795/1147/8743/5894/7132/4792/84617/10383/834/7846	26
hsa05161	Human Diseases	Infectious disease: viral	hsa05161	Hepatitis B	24/97	163/9436	1.05422971822779e-21	7.941863877316e-20	2.44137408431698e-20	1432/207/3576/7040/1385/4790/5595/7099/5609/6416/3551/6774/5606/841/1147/355/3717/5296/5894/1869/4792/6772/5579/332	24
hsa05167	Human Diseases	Infectious disease: viral	hsa05167	Kaposi sarcoma-associated herpesvirus infection	24/97	196/9436	9.37300605556238e-20	4.2365987371142e-18	1.30235452561498e-18	1432/207/3576/5743/1385/4790/5595/5609/6416/3551/6233/6774/841/1147/355/3717/5296/81631/5894/1869/7132/4792/6772/7538	24
hsa05131	Human Diseases	Infectious disease: bacterial	hsa05131	Shigellosis	23/97	253/9436	5.05235999245736e-16	8.78333352534894e-15	2.70004663564523e-15	1432/207/3576/3553/4790/5595/837/7099/387/3551/598/6233/5580/114548/1147/5296/81631/7132/4792/824/834/4303/960	23
hsa04210	Cellular Processes	Cell growth and death	hsa04210	Apoptosis	22/97	137/9436	8.97541907780718e-21	5.07111177896106e-19	1.55888857667177e-19	207/4217/4790/5595/3551/598/841/10018/8795/1147/355/1647/8743/5296/5894/7132/4792/4170/824/1075/7846/332	22
hsa05164	Human Diseases	Infectious disease: viral	hsa05164	Influenza A	21/97	173/9436	2.97995316762216e-17	7.48299350980676e-16	2.30031472588377e-16	207/3576/3553/4790/5595/7099/3551/114548/841/8795/1147/355/3717/8743/5296/5894/7132/4792/6772/834/5579	21
hsa05130	Human Diseases	Infectious disease: bacterial	hsa05130	Pathogenic Escherichia coli infection	21/97	203/9436	8.21412009821972e-16	1.32599367299833e-14	4.07617989836467e-15	1432/3576/3553/4790/5595/837/7099/387/3551/114548/841/8795/1147/355/8743/7132/4792/84617/10383/834/7846	21
hsa05163	Human Diseases	Infectious disease: viral	hsa05163	Human cytomegalovirus infection	21/97	226/9436	7.30715481893412e-15	9.7142175828183e-14	2.98620568451797e-14	1432/207/3576/5743/3553/1385/4790/5595/6667/387/3551/6774/841/1147/355/5296/5894/1869/7132/4792/5579	21
hsa04010	Environmental Information Processing	Signal transduction	hsa04010	MAPK signaling pathway	21/97	300/9436	1.98808230535727e-12	1.5493331069336e-11	4.76273800920435e-12	1432/207/4217/7040/3553/4790/5595/5609/6416/3551/5606/3480/1147/355/1647/6197/5894/7132/1843/5579/6195	21
hsa05010	Human Diseases	Neurodegenerative disease	hsa05010	Alzheimer disease	21/97	391/9436	2.97957490860608e-10	1.56600913801157e-09	4.81400107632807e-10	207/4217/351/5743/3553/4790/6622/5595/5609/3551/1536/841/1147/355/5296/5894/7132/84617/824/10383/7846	21
hsa04668	Environmental Information Processing	Signal transduction	hsa04668	TNF signaling pathway	20/97	119/9436	2.43645840638865e-19	7.86627999776906e-18	2.41813917025039e-18	1432/207/4217/5743/3553/1385/4790/5595/1051/5609/6416/3551/5606/841/1147/355/5296/7132/64127/4792	20
hsa05135	Human Diseases	Infectious disease: bacterial	hsa05135	Yersinia infection	20/97	138/9436	5.18503804261658e-18	1.46477324703919e-16	4.50279619490388e-17	1432/207/3576/3553/4790/5595/7099/5609/6416/387/3551/114548/5606/1147/6197/5296/4792/834/6195/4210	20
hsa05169	Human Diseases	Infectious disease: viral	hsa05169	Epstein-Barr virus infection	20/97	204/9436	1.23905973417374e-14	1.40013749961633e-13	4.30410223449826e-14	1432/207/4790/5609/6416/3551/6774/5606/841/10018/7431/1027/1147/355/1647/5296/1869/4792/6772/960	20
hsa04068	Environmental Information Processing	Signal transduction	hsa04068	FoxO signaling pathway	19/97	133/9436	5.06959465371666e-17	1.14572839173997e-15	3.52203418047684e-16	1432/207/23411/7040/5595/3551/5728/6774/10018/1027/3480/1147/1647/8743/5296/5894/4303/6794/10365	19
hsa05418	Human Diseases	Cardiovascular disease	hsa05418	Fluid shear stress and atherosclerosis	19/97	142/9436	1.79070777629074e-16	3.67909052219735e-15	1.13097333239415e-15	1432/3162/207/7295/4217/3553/4790/1535/5609/6416/387/3551/1147/5296/7132/1843/4257/4688/10365	19
hsa05152	Human Diseases	Infectious disease: bacterial	hsa05152	Tuberculosis	18/97	182/9436	2.61837073873167e-13	2.36700714781343e-12	7.27631447394906e-13	1432/207/7040/3553/1385/4790/5595/1051/7099/387/841/3717/7421/5894/7132/64127/3920/6772	18
hsa05208	Human Diseases	Cancer: overview	hsa05208	Chemical carcinogenesis - reactive oxygen species	18/97	227/9436	1.15844552339863e-11	8.44544155768031e-11	2.59617672476433e-11	1432/3162/207/4217/4790/5595/1535/5609/6416/3551/5580/5728/1147/5296/5894/4792/4257/4688	18
hsa05171	Human Diseases	Infectious disease: viral	hsa05171	Coronavirus disease - COVID-19	18/97	238/9436	2.56623066334454e-11	1.75747918156323e-10	5.40259087019903e-11	1432/3576/3553/4790/5595/7099/3551/6233/1536/114548/6774/1147/5296/7132/4792/6772/834/5579	18
hsa05206	Human Diseases	Cancer: overview	hsa05206	MicroRNAs in cancer	18/97	320/9436	3.2248695975945e-09	1.42905986089482e-08	4.39301121653741e-09	3162/23411/5743/4790/5595/387/3551/5728/6774/10018/7431/1027/5296/5894/1869/4170/5579/960	18
hsa04151	Environmental Information Processing	Signal transduction	hsa04151	PI3K-Akt signaling pathway	18/97	362/9436	2.23040266676759e-08	8.69087935671508e-08	2.67162569885047e-08	207/1385/4790/5595/7099/3551/598/5728/10018/1027/3480/1147/3717/5296/5894/4170/6794/4602	18
hsa04625	Organismal Systems	Immune system	hsa04625	C-type lectin receptor signaling pathway	17/97	105/9436	2.94497122044086e-16	5.54636246516362e-15	1.70498333814997e-15	1432/207/5743/3553/4790/5595/387/3551/5580/114548/841/1147/5296/5894/4792/6772/834	17
hsa05145	Human Diseases	Infectious disease: parasitic	hsa05145	Toxoplasmosis	17/97	112/9436	9.12234535204625e-16	1.37443336637497e-14	4.22508626831616e-15	1432/207/7040/4790/5595/7099/3551/598/6774/5606/841/1147/3717/7132/240/4792/6772	17
hsa04936	Human Diseases	Endocrine and metabolic disease	hsa04936	Alcoholic liver disease	17/97	144/9436	6.78041598610791e-14	6.96533642209267e-13	2.14118399561302e-13	1432/207/23411/3576/4217/3553/4790/7099/5609/6416/3551/5606/841/1147/355/7132/4792	17
hsa05170	Human Diseases	Infectious disease: viral	hsa05170	Human immunodeficiency virus 1 infection	17/97	213/9436	4.16248982698533e-11	2.76683147323143e-10	8.50539716969139e-11	1432/207/4790/5595/7099/5609/3551/598/5606/841/1147/355/5296/5894/7132/4792/5579	17
hsa05142	Human Diseases	Infectious disease: parasitic	hsa05142	Chagas disease	16/97	103/9436	4.70112459266214e-15	6.64033848713527e-14	2.04127778365593e-14	1432/207/3576/7040/3553/4790/5595/7099/6416/3551/841/1147/355/5296/7132/4792	16
hsa04620	Organismal Systems	Immune system	hsa04620	Toll-like receptor signaling pathway	16/97	109/9436	1.18912583297238e-14	1.40013749961633e-13	4.30410223449826e-14	1432/207/3576/3553/4790/5595/7099/5609/6416/3551/5606/841/1147/5296/4792/6772	16
hsa04380	Organismal Systems	Development and regeneration	hsa04380	Osteoclast differentiation	16/97	143/9436	9.22644780753789e-13	7.44706144465558e-12	2.28926900487782e-12	1432/207/7040/3553/1385/4790/5595/1535/5609/3551/1147/5296/7132/4792/6772/4688	16
hsa05166	Human Diseases	Infectious disease: viral	hsa05166	Human T-cell leukemia virus 1 infection	16/97	224/9436	8.6015334331592e-10	4.04988865811246e-09	1.24495878637831e-09	207/7040/1385/4790/5595/6513/6416/3551/598/5728/1147/5296/1869/7132/4792/7538	16
hsa05165	Human Diseases	Infectious disease: viral	hsa05165	Human papillomavirus infection	16/97	333/9436	2.3841354920511e-07	7.3810222082678e-07	2.26896816835433e-07	207/5743/1385/4790/5595/3551/5728/841/1027/1147/355/5296/5894/1869/7132/6772	16
hsa05235	Human Diseases	Cancer: overview	hsa05235	PD-L1 expression and PD-1 checkpoint pathway in cancer	15/97	90/9436	1.20896963065028e-14	1.40013749961633e-13	4.30410223449826e-14	1432/207/4790/5595/7099/3551/5728/6774/5606/1147/3717/5296/5894/4792/6772	15
hsa04933	Human Diseases	Endocrine and metabolic disease	hsa04933	AGE-RAGE signaling pathway in diabetic complications	15/97	101/9436	7.1740416894276e-14	7.04927574700277e-13	2.1669874210628e-13	1432/207/3576/7040/3553/4790/5595/5580/1536/6774/1027/3717/5296/6772/5579	15
hsa04218	Cellular Processes	Cell growth and death	hsa04218	Cellular senescence	15/97	157/9436	5.0540376419372e-11	3.17281251966058e-10	9.75340597566828e-11	1432/207/23411/3576/7040/4790/5595/5728/5606/1647/5296/5894/1869/4683/824	15
hsa04150	Environmental Information Processing	Signal transduction	hsa04150	mTOR signaling pathway	15/97	158/9436	5.53819064408406e-11	3.38278671773783e-10	1.03988785920213e-10	207/5595/387/3551/5728/3480/1147/6197/5296/5894/7132/253260/5579/6195/6794	15
hsa04140	Cellular Processes	Transport and catabolism	hsa04140	Autophagy - animal	15/97	169/9436	1.45300305294685e-10	8.04054648822548e-10	2.47170967965944e-10	207/5595/598/6233/5580/5728/3480/203228/5296/81631/5894/3920/81671/1612/6794	15
hsa04062	Organismal Systems	Immune system	hsa04062	Chemokine signaling pathway	15/97	193/9436	9.47261834240122e-10	4.36900356200546e-09	1.34305652115678e-09	207/3576/4790/5595/387/3551/5580/6774/1147/3717/5296/5894/4792/6772/5579	15
hsa05207	Human Diseases	Cancer: overview	hsa05207	Chemical carcinogenesis - receptor activation	15/97	217/9436	4.79724211512036e-09	2.04561644908906e-08	6.28834120353414e-09	207/1385/4790/5595/6774/3717/6197/7421/5296/5894/1869/4257/5579/6195/332	15
hsa05140	Human Diseases	Infectious disease: parasitic	hsa05140	Leishmaniasis	14/97	79/9436	4.03253116903734e-14	4.33977163905923e-13	1.33407046193717e-13	1432/7040/5743/3553/4790/5595/1535/7099/1536/3717/4792/6772/4688/5579	14
hsa04931	Human Diseases	Endocrine and metabolic disease	hsa04931	Insulin resistance	14/97	109/9436	4.0514236986594e-12	3.05207251965675e-11	9.38224435479019e-12	207/1385/4790/6513/3551/5580/5728/6774/6197/5296/7132/4792/5579/6195	14
hsa04722	Organismal Systems	Nervous system	hsa04722	Neurotrophin signaling pathway	14/97	120/9436	1.54384875586132e-11	1.09034318382706e-10	3.3517769041726e-11	1432/207/4217/4790/5595/5609/387/3551/5580/6197/5296/5894/4792/6195	14
hsa05162	Human Diseases	Infectious disease: viral	hsa05162	Measles	14/97	139/9436	1.15374411930466e-10	6.68579925545776e-10	2.05525268216214e-10	207/3553/4790/7099/3551/598/6774/841/1027/1147/355/5296/4792/6772	14
hsa04217	Cellular Processes	Cell growth and death	hsa04217	Necroptosis	14/97	159/9436	7.00270941367272e-10	3.36726027125539e-09	1.03511494132676e-09	3553/7099/1536/114548/6774/841/8795/355/3717/8743/7132/6772/824/834	14
hsa05160	Human Diseases	Infectious disease: viral	hsa05160	Hepatitis C	14/97	159/9436	7.00270941367272e-10	3.36726027125539e-09	1.03511494132676e-09	207/4790/5595/3551/6774/841/1147/355/5296/5894/1869/7132/4792/6772	14
hsa04613	Organismal Systems	Immune system	hsa04613	Neutrophil extracellular trap formation	14/97	196/9436	1.07849263379152e-08	4.43162427703425e-08	1.36230648478929e-08	1432/207/4790/4353/5595/1535/837/7099/1536/5296/5894/4688/834/5579	14
hsa05020	Human Diseases	Neurodegenerative disease	hsa05020	Prion disease	14/97	278/9436	8.3553418239661e-07	2.39026234457764e-06	7.34780227024334e-07	3309/1432/3553/1385/5595/1535/5580/1536/5621/5296/84617/10383/4688/7846	14
hsa05212	Human Diseases	Cancer: specific types	hsa05212	Pancreatic cancer	13/97	77/9436	6.71258004914584e-13	5.61867811521096e-12	1.72721357989718e-12	207/7040/4790/5595/3551/598/6774/1147/1647/5296/5894/1869/6772	13
hsa05220	Human Diseases	Cancer: specific types	hsa05220	Chronic myeloid leukemia	13/97	77/9436	6.71258004914584e-13	5.61867811521096e-12	1.72721357989718e-12	207/7040/4790/5595/3551/598/1027/1147/1647/5296/5894/1869/4792	13
hsa05215	Human Diseases	Cancer: specific types	hsa05215	Prostate cancer	13/97	106/9436	4.56353378840269e-11	2.94673896051145e-10	9.05844300855871e-11	207/1385/4790/5595/3551/5728/1027/3480/1147/5296/5894/1869/4792	13
hsa04066	Environmental Information Processing	Signal transduction	hsa04066	HIF-1 signaling pathway	13/97	110/9436	7.35394108055414e-11	4.37365969527693e-10	1.3444878429822e-10	3162/207/4790/5595/7099/6513/1536/6774/1027/3480/5296/7037/5579	13
hsa04932	Human Diseases	Endocrine and metabolic disease	hsa04932	Non-alcoholic fatty liver disease	13/97	157/9436	6.35270799294379e-09	2.65872593778759e-08	8.17307461080487e-09	1432/207/3576/4217/7040/3553/4790/3551/841/10018/355/5296/7132	13
hsa05225	Human Diseases	Cancer: specific types	hsa05225	Hepatocellular carcinoma	13/97	170/9436	1.66799158487877e-08	6.61344031899302e-08	2.03300913392426e-08	3162/207/7040/5595/598/5728/3480/1647/5296/5894/1869/4257/5579	13
hsa05168	Human Diseases	Infectious disease: viral	hsa05168	Herpes simplex virus 1 infection	13/97	182/9436	3.77916378230187e-08	1.40014920459053e-07	4.30413821625408e-08	207/3553/4790/3551/598/841/1147/355/3717/5296/7132/4792/6772	13
hsa05205	Human Diseases	Cancer: overview	hsa05205	Proteoglycans in cancer	13/97	204/9436	1.45375480995798e-07	4.76157372536961e-07	1.46373482009499e-07	1432/207/7040/5595/7099/387/6774/3480/355/5296/5894/5579/960	13
hsa05415	Human Diseases	Cardiovascular disease	hsa05415	Diabetic cardiomyopathy	13/97	205/9436	1.53921206071365e-07	4.91846450136379e-07	1.5119639361435e-07	1432/207/7040/4790/1535/6667/6513/5580/5728/1536/5296/4688/5579	13
hsa05014	Human Diseases	Neurodegenerative disease	hsa05014	Amyotrophic lateral sclerosis	13/97	371/9436	0.00010127821434241	0.00022662253902361	6.96650562438671e-05	3309/1432/4217/65018/598/5606/203228/81631/7132/84617/10383/834/7846	13
hsa05222	Human Diseases	Cancer: specific types	hsa05222	Small cell lung cancer	12/97	93/9436	1.45868321246568e-10	8.04054648822548e-10	2.47170967965944e-10	207/5743/4790/3551/598/5728/1027/1147/1647/5296/1869/4792	12
hsa04657	Organismal Systems	Immune system	hsa04657	IL-17 signaling pathway	12/97	95/9436	1.88205055289467e-10	1.01272244036713e-09	3.11316632809644e-10	1432/3576/5743/3553/4790/5595/1051/3551/841/1147/4792/3934	12
hsa04064	Environmental Information Processing	Signal transduction	hsa04064	NF-kappa B signaling pathway	12/97	105/9436	6.17899983164642e-10	3.1032310265602e-09	9.53950851201552e-10	3576/5743/3553/4790/7099/3551/598/1147/1647/7132/4792/5579	12
hsa04935	Organismal Systems	Endocrine system	hsa04935	Growth hormone synthesis, secretion and action	12/97	122/9436	3.56281102412235e-09	1.54845248356087e-08	4.76003092291651e-09	1432/207/1385/5595/6416/6774/5606/3717/5296/5894/6772/5579	12
hsa04014	Environmental Information Processing	Signal transduction	hsa04014	Ras signaling pathway	12/97	238/9436	5.37603942803822e-06	1.38066467129163e-05	4.24424165371438e-06	207/4790/5595/387/3551/598/3480/1147/5296/5894/5579/4303	12
hsa01521	Human Diseases	Drug resistance: antineoplastic	hsa01521	EGFR tyrosine kinase inhibitor resistance	11/97	80/9436	4.43559163752121e-10	2.27828115927226e-09	7.00356574345455e-10	207/5595/598/5728/6774/10018/3480/3717/5296/5894/5579	11
hsa04659	Organismal Systems	Immune system	hsa04659	Th17 cell differentiation	11/97	109/9436	1.27229325166178e-08	5.13461205134932e-08	1.57840892123454e-08	1432/7040/3553/4790/5595/3551/6774/1147/3717/4792/6772	11
hsa04071	Environmental Information Processing	Signal transduction	hsa04071	Sphingolipid signaling pathway	11/97	122/9436	4.16999939843514e-08	1.47253103757241e-07	4.52664408382762e-08	1432/207/4217/4790/5595/387/5728/5296/5894/7132/5579	11
hsa04660	Organismal Systems	Immune system	hsa04660	T cell receptor signaling pathway	11/97	122/9436	4.16999939843514e-08	1.47253103757241e-07	4.52664408382762e-08	1432/207/4790/5595/5609/387/3551/1147/5296/5894/4792	11
hsa04926	Organismal Systems	Endocrine system	hsa04926	Relaxin signaling pathway	11/97	130/9436	8.07273999026987e-08	2.72304363850894e-07	8.37079087757755e-08	1432/207/7040/1385/4790/5595/5609/6416/5296/5894/4792	11
hsa04148	Cellular Processes	Transport and catabolism	hsa04148	Efferocytosis	11/97	157/9436	5.53171111008139e-07	1.66688894783786e-06	5.12411134407539e-07	1432/23411/7040/5743/1385/5595/1051/6513/3717/240/834	11
hsa05012	Human Diseases	Neurodegenerative disease	hsa05012	Parkinson disease	11/97	271/9436	9.96837197577815e-05	0.000225285206652586	6.92539526738272e-05	3309/7295/4217/6622/65018/598/6233/84617/1843/10383/7846	11
hsa04920	Organismal Systems	Endocrine system	hsa04920	Adipocytokine signaling pathway	10/97	70/9436	1.96000057568474e-09	8.85920260209503e-09	2.72336922095143e-09	207/4790/6513/3551/6774/1147/3717/7132/4792/6794	10
hsa04145	Cellular Processes	Transport and catabolism	hsa04145	Phagosome	10/97	159/9436	4.96787045531766e-06	1.29050427919746e-05	3.96708348519015e-06	4353/1535/7099/1536/3920/84617/10383/7037/4688/7846	10
hsa05221	Human Diseases	Cancer: specific types	hsa05221	Acute myeloid leukemia	9/97	68/9436	2.62932033569566e-08	1.0071633828258e-07	3.09607746932941e-08	207/4790/4353/5595/3551/6774/1147/5296/5894	9
hsa04664	Organismal Systems	Immune system	hsa04664	Fc epsilon RI signaling pathway	9/97	69/9436	2.99830484397154e-08	1.12936149122928e-07	3.47172139828284e-08	1432/207/5595/5609/6416/5606/5296/5894/240	9
hsa04917	Organismal Systems	Endocrine system	hsa04917	Prolactin signaling pathway	9/97	71/9436	3.87417751783022e-08	1.41220019198327e-07	4.34118363627835e-08	1432/207/4790/5595/6774/3717/5296/5894/6772	9
hsa01524	Human Diseases	Drug resistance: antineoplastic	hsa01524	Platinum drug resistance	9/97	75/9436	6.31666269298472e-08	2.19625502863776e-07	6.75141275687435e-08	207/4217/5595/598/841/355/5296/4257/332	9
hsa05214	Human Diseases	Cancer: specific types	hsa05214	Glioma	9/97	76/9436	7.1049474929099e-08	2.43290626272369e-07	7.4788920977999e-08	207/5595/5728/3480/1647/5296/5894/1869/5579	9
hsa05133	Human Diseases	Infectious disease: bacterial	hsa05133	Pertussis	9/97	78/9436	8.94245940070714e-08	2.9720526831762e-07	9.13625883044383e-08	1432/3576/3553/4790/5595/7099/387/114548/834	9
hsa04623	Organismal Systems	Immune system	hsa04623	Cytosolic DNA-sensing pathway	9/97	83/9436	1.54518132564969e-07	4.91846450136379e-07	1.5119639361435e-07	3553/4790/3551/114548/841/1147/4792/834/4210	9
hsa05210	Human Diseases	Cancer: specific types	hsa05210	Colorectal cancer	9/97	87/9436	2.33116322629648e-07	7.31726234920841e-07	2.2493680253738e-07	207/7040/5595/387/10018/1647/5296/5894/332	9
hsa04662	Organismal Systems	Immune system	hsa04662	B cell receptor signaling pathway	9/97	91/9436	3.44390244061353e-07	1.05178642105224e-06	3.23325122447358e-07	207/4790/5595/3551/1147/5296/5894/4792/5579	9
hsa01522	Human Diseases	Drug resistance: antineoplastic	hsa01522	Endocrine resistance	9/97	99/9436	7.10957093396843e-07	2.09485201609088e-06	6.43969413423373e-07	1432/207/5595/6667/1027/3480/5296/5894/1869	9
hsa05224	Human Diseases	Cancer: specific types	hsa05224	Breast cancer	9/97	148/9436	1.98984447983582e-05	4.83553604777306e-05	1.48647125828142e-05	207/5595/6667/5728/3480/1647/5296/5894/1869	9
hsa05202	Human Diseases	Cancer: overview	hsa05202	Transcriptional misregulation in cancer	9/97	201/9436	0.000213748799670354	0.00044728915486574	0.000137499227858122	3576/4790/4353/1051/6667/598/1027/3480/1647	9
hsa04510	Cellular Processes	Cellular community - eukaryotes	hsa04510	Focal adhesion	9/97	203/9436	0.000230180989427813	0.000477255996428309	0.000146711205236462	207/5595/387/5728/3480/5296/5894/824/5579	9
hsa05203	Human Diseases	Cancer: overview	hsa05203	Viral carcinogenesis	9/97	205/9436	0.000247651239966595	0.000503291663887408	0.000154714717357098	1385/4790/5595/387/6774/841/1027/5296/4792	9
hsa04015	Environmental Information Processing	Signal transduction	hsa04015	Rap1 signaling pathway	9/97	212/9436	0.00031771802116665	0.000635436042333299	0.000195336650181638	1432/207/5595/387/5606/3480/5296/5894/5579	9
hsa05218	Human Diseases	Cancer: specific types	hsa05218	Melanoma	8/97	73/9436	7.23002023252605e-07	2.09485201609088e-06	6.43969413423373e-07	207/5595/5728/3480/1647/5296/5894/1869	8
hsa05223	Human Diseases	Cancer: specific types	hsa05223	Non-small cell lung cancer	8/97	73/9436	7.23002023252605e-07	2.09485201609088e-06	6.43969413423373e-07	207/5595/6774/1647/5296/5894/1869/5579	8
hsa04012	Environmental Information Processing	Signal transduction	hsa04012	ErbB signaling pathway	8/97	86/9436	2.55814375216e-06	7.05049375595318e-06	2.1673618439353e-06	207/5595/5609/6416/1027/5296/5894/5579	8
hsa04658	Organismal Systems	Immune system	hsa04658	Th1 and Th2 cell differentiation	8/97	93/9436	4.62913401643052e-06	1.21649335780616e-05	3.73956970727557e-06	1432/4790/5595/3551/1147/3717/4792/6772	8
hsa04912	Organismal Systems	Endocrine system	hsa04912	GnRH signaling pathway	8/97	93/9436	4.62913401643052e-06	1.21649335780616e-05	3.73956970727557e-06	1432/5595/5609/6416/5580/5606/5894/5579	8
hsa04914	Organismal Systems	Endocrine system	hsa04914	Progesterone-mediated oocyte maturation	8/97	111/9436	1.72496286737907e-05	4.23740878290945e-05	1.30260353829541e-05	1432/207/5595/3480/6197/5296/5894/6195	8
hsa04550	Cellular Processes	Cellular community - eukaryotes	hsa04550	Signaling pathways regulating pluripotency of stem cells	8/97	144/9436	0.000111378440420606	0.000246779681716244	7.58614764474714e-05	1432/207/5595/6774/3480/3717/5296/5894	8
hsa05226	Human Diseases	Cancer: specific types	hsa05226	Gastric cancer	8/97	150/9436	0.000147994090309104	0.000321602542402476	9.88624489919115e-05	207/7040/5595/1027/1647/5296/5894/1869	8
hsa04630	Environmental Information Processing	Signal transduction	hsa04630	JAK-STAT signaling pathway	8/97	168/9436	0.000321616299368531	0.000637590207520071	0.000195998852800767	207/598/6774/3717/5296/5894/4170/6772	8
hsa04024	Environmental Information Processing	Signal transduction	hsa04024	cAMP signaling pathway	8/97	226/9436	0.00221689062272794	0.00391419750575402	0.00120324655509905	207/1385/4790/5595/387/5296/5894/4792	8
hsa04060	Environmental Information Processing	Signaling molecules and interaction	hsa04060	Cytokine-cytokine receptor interaction	8/97	298/9436	0.0114525981307946	0.0188926071354714	0.00580769478780209	3576/7040/3553/9518/8795/355/8743/7132	8
hsa05016	Human Diseases	Neurodegenerative disease	hsa05016	Huntington disease	8/97	311/9436	0.0145219305741909	0.022950743424945	0.00705518894292674	4217/1385/6667/5609/841/84617/10383/7846	8
hsa05134	Human Diseases	Infectious disease: bacterial	hsa05134	Legionellosis	7/97	56/9436	1.49864818677901e-06	4.23368112765071e-06	1.30145763588704e-06	3576/3553/4790/7099/841/4792/834	7
hsa04370	Environmental Information Processing	Signal transduction	hsa04370	VEGF signaling pathway	7/97	60/9436	2.41351808526453e-06	6.73401342308376e-06	2.07007399126003e-06	1432/207/5743/5595/5296/5894/5579	7
hsa05321	Human Diseases	Immune disease	hsa05321	Inflammatory bowel disease	7/97	66/9436	4.62863143145107e-06	1.21649335780616e-05	3.73956970727557e-06	7040/3553/4790/7099/6774/64127/6772	7
hsa05120	Human Diseases	Infectious disease: bacterial	hsa05120	Epithelial cell signaling in Helicobacter pylori infection	7/97	71/9436	7.58034549886761e-06	1.92489672218436e-05	5.91724190331475e-06	1432/3576/4790/6416/3551/1147/4792	7
hsa04622	Organismal Systems	Immune system	hsa04622	RIG-I-like receptor signaling pathway	7/97	72/9436	8.32677538717278e-06	2.09094581944561e-05	6.4276862637825e-06	1432/3576/4790/3551/841/1147/4792	7
hsa04211	Organismal Systems	Aging	hsa04211	Longevity regulating pathway	7/97	90/9436	3.63341658038441e-05	8.64370681228291e-05	2.65712459064123e-05	207/23411/1385/4790/3480/5296/6794	7
hsa05146	Human Diseases	Infectious disease: parasitic	hsa05146	Amoebiasis	7/97	103/9436	8.64450076369629e-05	0.000197339108342966	6.06631632540091e-05	3576/7040/3553/4790/7099/5296/5579	7
hsa04726	Organismal Systems	Nervous system	hsa04726	Serotonergic synapse	7/97	115/9436	0.000172947764614118	0.00036873768681878	0.000113352060223752	351/5743/5595/5894/240/1843/5579	7
hsa04928	Organismal Systems	Endocrine system	hsa04928	Parathyroid hormone synthesis, secretion and action	7/97	115/9436	0.000172947764614118	0.00036873768681878	0.000113352060223752	1385/5595/6667/387/7421/5894/5579	7
hsa04670	Organismal Systems	Immune system	hsa04670	Leukocyte transendothelial migration	7/97	116/9436	0.000182526183064853	0.000385522592267821	0.000118511835536452	1432/1535/387/1536/5296/4688/5579	7
hsa04919	Organismal Systems	Endocrine system	hsa04919	Thyroid hormone signaling pathway	7/97	122/9436	0.000249418877678715	0.000503291663887408	0.000154714717357098	207/5595/6513/5296/5894/6772/5579	7
hsa04650	Organismal Systems	Immune system	hsa04650	Natural killer cell mediated cytotoxicity	7/97	134/9436	0.000442240278657548	0.000861606060143155	0.000264862598833015	5595/8795/355/8743/5296/5894/5579	7
hsa04915	Organismal Systems	Endocrine system	hsa04915	Estrogen signaling pathway	7/97	139/9436	0.000551414806855344	0.00102991525908519	0.000316601802979145	207/1385/5595/6667/5580/5296/5894	7
hsa04216	Cellular Processes	Cell growth and death	hsa04216	Ferroptosis	6/97	42/9436	3.92892365356581e-06	1.06980330807936e-05	3.28863615897709e-06	3162/1536/5621/81631/2729/7037	6
hsa05213	Human Diseases	Cancer: specific types	hsa05213	Endometrial cancer	6/97	59/9436	2.9318902455815e-05	7.04901271810019e-05	2.16690656448353e-05	207/5595/5728/1647/5296/5894	6
hsa05211	Human Diseases	Cancer: specific types	hsa05211	Renal cell carcinoma	6/97	70/9436	7.79054551968351e-05	0.000181511679118399	5.5797721573425e-05	207/7040/5595/6513/5296/5894	6
hsa05230	Human Diseases	Cancer: overview	hsa05230	Central carbon metabolism in cancer	6/97	71/9436	8.439700378434e-05	0.000194629825053682	5.98303141757942e-05	207/5595/6513/5728/5296/5894	6
hsa04115	Cellular Processes	Cell growth and death	hsa04115	p53 signaling pathway	6/97	75/9436	0.000114804544120218	0.000251901232729799	7.74358703314705e-05	598/5728/841/8795/355/1647	6
hsa04540	Cellular Processes	Cellular community - eukaryotes	hsa04540	Gap junction	6/97	92/9436	0.00035338187867021	0.000694472213734499	0.000213484704734406	5595/5894/84617/10383/5579/7846	6
hsa04666	Organismal Systems	Immune system	hsa04666	Fc gamma R-mediated phagocytosis	6/97	99/9436	0.000524208910500537	0.00098870920231555	0.000303934826981026	207/5595/5580/5296/5894/5579	6
hsa04750	Organismal Systems	Sensory system	hsa04750	Inflammatory mediator regulation of TRP channels	6/97	99/9436	0.000524208910500537	0.00098870920231555	0.000303934826981026	1432/3553/5580/5606/5296/5579	6
hsa05231	Human Diseases	Cancer: overview	hsa05231	Choline metabolism in cancer	6/97	99/9436	0.000524208910500537	0.00098870920231555	0.000303934826981026	207/5595/6667/5296/5894/5579	6
hsa04137	Cellular Processes	Transport and catabolism	hsa04137	Mitophagy - animal	6/97	105/9436	0.000716622456820954	0.00131672093692305	0.00040476749807602	65018/6667/598/6233/81631/1869	6
hsa04725	Organismal Systems	Nervous system	hsa04725	Cholinergic synapse	6/97	116/9436	0.00120704377215902	0.0021999346169995	0.000676272402058532	207/1385/5595/3717/5296/5579	6
hsa04152	Environmental Information Processing	Signal transduction	hsa04152	AMPK signaling pathway	6/97	122/9436	0.00156526794665763	0.00280754409479861	0.000863055008182154	207/23411/1385/3480/5296/6794	6
hsa04072	Environmental Information Processing	Signal transduction	hsa04072	Phospholipase D signaling pathway	6/97	149/9436	0.00426012183233171	0.00734952316112189	0.00225928518227315	207/3576/5595/387/5296/5894	6
hsa04530	Cellular Processes	Cellular community - eukaryotes	hsa04530	Tight junction	6/97	170/9436	0.00801769000827216	0.0134222069768112	0.0041260626943155	3308/4217/5609/387/6794/7846	6
hsa04081	NA	NA	hsa04081	Hormone signaling	6/97	219/9436	0.0251137506477076	0.0368552444570254	0.0113295115703944	387/6774/3480/3717/5296/6794	6
hsa04714	Organismal Systems	Environmental adaptation	hsa04714	Thermogenesis	6/97	235/9436	0.0338516000885773	0.0484540031696601	0.0148950359068354	1432/4217/1385/5606/6197/6195	6
hsa04215	Cellular Processes	Cell growth and death	hsa04215	Apoptosis - multiple species	5/97	32/9436	1.67254410318007e-05	4.15379084965599e-05	1.27689891046714e-05	598/841/10018/7132/332	5
hsa05219	Human Diseases	Cancer: specific types	hsa05219	Bladder cancer	5/97	41/9436	5.78532822198758e-05	0.000136196268559291	4.1867506869647e-05	3576/5595/5894/1869/1612	5
hsa04929	Organismal Systems	Endocrine system	hsa04929	GnRH secretion	5/97	65/9436	0.000524978337512681	0.00098870920231555	0.000303934826981026	207/5595/5296/5894/5579	5
hsa04720	Organismal Systems	Nervous system	hsa04720	Long-term potentiation	5/97	67/9436	0.000603972149560943	0.0011188336541047	0.000343935822873359	5595/6197/5894/5579/6195	5
hsa04350	Environmental Information Processing	Signal transduction	hsa04350	TGF-beta signaling pathway	5/97	110/9436	0.00541447342050843	0.00927023479571899	0.00284972285289918	7040/5595/6667/387/7037	5
hsa04611	Organismal Systems	Immune system	hsa04611	Platelet activation	5/97	126/9436	0.00950548457072374	0.015795878771938	0.00485574289216538	1432/207/5595/387/5296	5
hsa04270	Organismal Systems	Circulatory system	hsa04270	Vascular smooth muscle contraction	5/97	134/9436	0.0121902913715467	0.0199638105070258	0.0061369887911677	5595/387/5580/5894/5579	5
hsa04910	Organismal Systems	Endocrine system	hsa04910	Insulin signaling pathway	5/97	138/9436	0.013708667035426	0.0221297053571877	0.00680279717547455	207/5595/3551/5296/5894	5
hsa04114	Cellular Processes	Cell growth and death	hsa04114	Oocyte meiosis	5/97	139/9436	0.0141073158354639	0.0226117260908854	0.00695097308802254	1432/5595/3480/6197/6195	5
hsa04371	Environmental Information Processing	Signal transduction	hsa04371	Apelin signaling pathway	5/97	140/9436	0.0145137146709342	0.022950743424945	0.00705518894292674	207/5595/81631/5894/10365	5
hsa05017	Human Diseases	Neurodegenerative disease	hsa05017	Spinocerebellar ataxia	5/97	144/9436	0.0162180484406246	0.0251046503258984	0.00771731216352722	207/4217/6667/5296/5579	5
hsa04921	Organismal Systems	Endocrine system	hsa04921	Oxytocin signaling pathway	5/97	155/9436	0.0215801103767465	0.0322987082459915	0.00992880644730061	5743/5595/387/5894/5579	5
hsa04934	Human Diseases	Endocrine and metabolic disease	hsa04934	Cushing syndrome	5/97	155/9436	0.0215801103767465	0.0322987082459915	0.00992880644730061	1385/5595/6667/1027/1869	5
hsa04022	Environmental Information Processing	Signal transduction	hsa04022	cGMP-PKG signaling pathway	5/97	166/9436	0.0279865379501275	0.0408061779143794	0.0125440509657617	207/1385/5595/387/5894	5
hsa04141	Genetic Information Processing	Folding, sorting and degradation	hsa04141	Protein processing in endoplasmic reticulum	5/97	171/9436	0.0312595968331965	0.0452863390019385	0.0139212779419094	3309/9709/4217/5609/824	5
hsa01523	Human Diseases	Drug resistance: antineoplastic	hsa01523	Antifolate resistance	4/97	30/9436	0.000234264033709446	0.000481306105621225	0.000147956231816492	3553/4790/3551/1147	4
hsa04930	Human Diseases	Endocrine and metabolic disease	hsa04930	Type II diabetes mellitus	4/97	47/9436	0.0013342159288165	0.00241226239930024	0.000741543168858015	5595/3551/5580/5296	4
hsa05144	Human Diseases	Infectious disease: parasitic	hsa05144	Malaria	4/97	50/9436	0.0016827138093632	0.00299443559776443	0.000920506518176304	3576/7040/3553/7099	4
hsa04730	Organismal Systems	Nervous system	hsa04730	Long-term depression	4/97	60/9436	0.00329513246943299	0.00577286773714617	0.00177461234583907	5595/3480/5894/5579	4
hsa04213	Organismal Systems	Aging	hsa04213	Longevity regulating pathway - multiple species	4/97	62/9436	0.00371121004390671	0.00645179592248397	0.00198331872791775	207/23411/3480/5296	4
hsa05323	Human Diseases	Immune disease	hsa05323	Rheumatoid arthritis	4/97	95/9436	0.016394255934394	0.0252047744297487	0.00774809088199074	3576/7040/3553/7099	4
hsa04061	Environmental Information Processing	Signaling molecules and interaction	hsa04061	Viral protein interaction with cytokine and cytokine receptor	4/97	100/9436	0.0194289822859398	0.0296685810582594	0.00912029040449521	3576/8795/8743/7132	4
hsa04916	Organismal Systems	Endocrine system	hsa04916	Melanogenesis	4/97	101/9436	0.0200748563481704	0.0304491109710505	0.00936022973492934	1385/5595/5894/5579	4
hsa04922	Organismal Systems	Endocrine system	hsa04922	Glucagon signaling pathway	4/97	107/9436	0.0242282205604803	0.0357880905011016	0.0110014623804039	207/23411/1385/6513	4
hsa05143	Human Diseases	Infectious disease: parasitic	hsa05143	African trypanosomiasis	3/97	37/9436	0.00635295612105797	0.0107952487470609	0.00331852080720084	3553/355/5579	3
hsa04960	Organismal Systems	Excretory system	hsa04960	Aldosterone-regulated sodium reabsorption	3/97	38/9436	0.00684670670533864	0.011547430711989	0.00354974581737903	5595/5296/5579	3
hsa04913	Organismal Systems	Endocrine system	hsa04913	Ovarian steroidogenesis	3/97	52/9436	0.0161792708996622	0.0251046503258984	0.00771731216352722	5743/3480/240	3
hsa04973	Organismal Systems	Digestive system	hsa04973	Carbohydrate digestion and absorption	3/97	52/9436	0.0161792708996622	0.0251046503258984	0.00771731216352722	207/5296/5579	3
hsa04923	Organismal Systems	Endocrine system	hsa04923	Regulation of lipolysis in adipocytes	3/97	59/9436	0.0226095996205601	0.0336169046989907	0.0103340275274028	207/5743/5296	3
hsa05031	Human Diseases	Substance dependence	hsa05031	Amphetamine addiction	3/97	69/9436	0.0338749225699393	0.0484540031696601	0.0148950359068354	23411/1385/5579	3
hsa03273	NA	NA	hsa03273	Virion - Lassa virus and SFTS virus	2/97	17/9436	0.0128649816302713	0.0209171643772757	0.00643005518817044	3920/7037	2
