# Supplementary material for: Exploration of potential mechanisms and biomarkers related to ERS-associated RCD in steroid-induced osteonecrosis of the femoral head based on bioinformatics, with experimental validation
Source: Front Endocrinol (Lausanne). 2026 May 18;17:1734283. doi: 10.3389/fendo.2026.1734283 (PMC13223048; doi:10.3389/fendo.2026.1734283)
Supplement: Supplementary file 6 [file DataSheet6.csv]

	ID	Description	GeneRatio	BgRatio	pvalue	p.adjust	qvalue	geneID	Count
DOID:326	DOID:326	ischemia	38/97	464/10312	1.7284661751194e-26	1.17058229453103e-23	3.7099690570377e-24	3309/1432/3162/207/3308/7295/3576/4217/7040/5743/3553/1385/4790/6622/4353/7099/6667/6416/3551/598/5580/5728/6774/841/8795/3480/355/3717/5621/7132/240/10135/1843/3934/1075/960/6794/4602	38
DOID:219	DOID:219	colon cancer	36/97	403/10312	2.54474411854572e-26	1.17058229453103e-23	3.7099690570377e-24	1432/3162/207/23411/3576/7040/5743/3553/4790/5595/7099/6667/6416/387/3551/598/5580/5728/6774/5606/841/10018/8795/3480/355/3717/8743/7421/5296/7132/4170/6772/3934/960/4602/332	36
DOID:1192	DOID:1192	peripheral nervous system neoplasm	33/97	409/10312	1.33967311250963e-22	3.08124815877216e-20	9.76551189908339e-21	3309/3162/207/23411/351/5743/3553/4790/6622/5595/7099/6667/6513/598/5580/5728/6774/841/10018/7431/1027/3480/8743/5621/1869/2729/4683/1843/4688/834/960/332/10365	33
DOID:3459	DOID:3459	breast carcinoma	33/97	493/10312	4.72992377146017e-20	6.21647124249051e-18	1.97020884916461e-18	1432/207/23411/7295/3576/7040/5743/3553/5595/65018/6513/6416/387/598/9518/5728/6774/841/7431/1027/3480/355/1647/8743/7421/1869/4683/6772/1612/7037/960/6794/332	33
DOID:2621	DOID:2621	autonomic nervous system neoplasm	32/97	386/10312	2.99805220372771e-22	4.59701337904916e-20	1.4569481761975e-20	3309/3162/207/23411/351/5743/3553/4790/6622/5595/7099/6667/598/5580/5728/6774/841/10018/7431/1027/3480/8743/5621/1869/2729/4683/1843/4688/834/960/332/10365	32
DOID:769	DOID:769	neuroblastoma	32/97	386/10312	2.99805220372771e-22	4.59701337904916e-20	1.4569481761975e-20	3309/3162/207/23411/351/5743/3553/4790/6622/5595/7099/6667/598/5580/5728/6774/841/10018/7431/1027/3480/8743/5621/1869/2729/4683/1843/4688/834/960/332/10365	32
DOID:2394	DOID:2394	ovarian cancer	31/97	441/10312	2.06850096048314e-19	2.11446764849387e-17	6.70145925209157e-18	1432/207/7295/3576/7040/5743/4790/5595/837/6513/6416/387/9518/5728/6774/1027/355/7421/7132/64127/4683/4792/4170/1843/5045/7037/3934/834/960/6794/332	31
DOID:2237	DOID:2237	hepatitis	31/97	452/10312	4.24719704768316e-19	3.90742128386851e-17	1.23839324442972e-17	3309/1432/3162/3576/7040/5743/3553/4790/5595/7099/6667/5728/114548/6774/841/7431/1027/355/8743/7421/5894/1869/7132/240/4792/4170/10135/6772/5045/3934/332	31
DOID:5844	DOID:5844	myocardial infarction	30/97	453/10312	4.87591652455407e-18	3.45064861737672e-16	1.09362662129674e-16	3162/207/23411/3308/7295/3576/4217/7040/5743/3553/4353/5595/1535/7099/6667/598/9518/5728/1536/1027/3480/3717/7132/2729/240/3920/4792/3934/4210/332	30
DOID:0060100	DOID:0060100	musculoskeletal system cancer	30/97	468/10312	1.21238620429801e-17	6.97122067471354e-16	2.20941433283255e-16	1432/207/3308/3576/4217/7040/5743/3553/4790/5595/6513/6416/598/5580/5728/6774/841/8795/1027/3480/355/1647/7421/1869/7132/4170/1843/824/960/332	30
DOID:5295	DOID:5295	intestinal disease	29/97	417/10312	5.30022239354358e-18	3.48300328718578e-16	1.10388090451998e-16	3309/1432/3162/3308/3576/7040/5743/3553/4790/65018/10628/7099/6513/387/3551/5728/6774/1027/3480/1147/355/3717/8743/7421/7132/64127/10135/6794/4210	29
DOID:4450	DOID:4450	renal cell carcinoma	29/97	472/10312	1.50415298293401e-16	8.14012202528996e-15	2.57987849085277e-15	3309/207/3308/3576/7040/5743/4790/5595/10628/6513/598/5728/6774/841/10018/1027/3480/355/3717/7421/1869/7132/4683/1843/6772/1612/7037/960/332	29
DOID:0060084	DOID:0060084	cell type benign neoplasm	29/97	480/10312	2.35658925564947e-16	1.14108532378817e-14	3.6164832344316e-15	3162/207/3576/7040/5743/3553/1385/4353/5595/1051/7099/6513/598/9518/5728/6774/841/1027/3480/355/8743/7421/5894/7132/240/6772/1612/960/332	29
DOID:104	DOID:104	bacterial infectious disease	28/97	359/10312	1.08013231459799e-18	8.28101441191796e-17	2.62453202757583e-17	1432/3162/207/3576/7040/5743/3553/1385/4790/6622/5595/1535/7099/114548/6774/10018/7431/7421/5894/7132/64127/240/4792/4170/6772/3934/834/4210	28
DOID:201	DOID:201	connective tissue cancer	28/97	392/10312	1.11515433916519e-17	6.83961328021316e-16	2.16770352244742e-16	1432/207/3308/3576/4217/5743/3553/4790/5595/6513/6416/598/5580/5728/6774/841/8795/1027/3480/355/1647/7421/1869/7132/4170/1843/960/332	28
DOID:1520	DOID:1520	colon carcinoma	27/97	218/10312	2.40159648689026e-23	7.36489589313013e-21	2.33418325217053e-21	1432/3162/207/23411/3576/7040/5743/3553/4790/5595/7099/6667/387/5580/5728/6774/841/10018/8795/355/3717/8743/7421/7132/6772/960/332	27
DOID:2316	DOID:2316	brain ischemia	27/97	318/10312	5.64877199350425e-19	4.72442748547628e-17	1.49732999253653e-17	3309/3162/207/4217/7040/5743/3553/1385/4790/7099/6416/3551/598/5580/5728/6774/841/3480/355/3717/7132/240/10135/1843/3934/1075/4602	27
DOID:10534	DOID:10534	stomach cancer	27/97	416/10312	5.39737802408484e-16	2.48279389107903e-14	7.86880901406053e-15	3309/1432/3162/3576/7040/5743/3553/4790/4353/5595/10628/6513/6416/387/598/5728/6774/8795/1027/3480/355/3717/5894/4170/834/960/332	27
DOID:0060085	DOID:0060085	organ system benign neoplasm	26/97	426/10312	9.17807528880973e-15	2.41252264734427e-13	7.64609580451217e-14	207/3308/7295/7040/5743/3553/1385/4790/6622/4353/5595/1051/6513/598/6774/5606/1027/3480/355/5894/7132/4170/3934/960/7846/332	26
DOID:8398	DOID:8398	osteoarthritis	25/97	243/10312	1.33170680174387e-19	1.53146282200545e-17	4.85372084319804e-18	3309/1432/3162/23411/3576/7040/5743/3553/4790/5595/1535/6513/3551/598/5580/114548/8795/7431/3480/355/8743/7421/10135/3934/7538	25
DOID:4960	DOID:4960	bone marrow cancer	25/97	401/10312	2.04767119018815e-14	4.83040383326434e-13	1.53091746203e-13	207/3576/7040/5743/3553/4790/1051/6513/387/598/6774/841/10018/1027/3480/355/3717/8743/4792/4170/7037/960/4210/4602/332	25
DOID:0050338	DOID:0050338	primary bacterial infectious disease	24/97	295/10312	1.88883176224061e-16	9.65402900700757e-15	3.05968653883421e-15	1432/207/3576/7040/5743/3553/1385/4790/6622/1535/7099/114548/10018/7431/7421/5894/7132/64127/240/4792/4170/3934/834/4210	24
DOID:4905	DOID:4905	pancreatic carcinoma	24/97	319/10312	1.12394648889478e-15	4.70013986265089e-14	1.48963242786533e-14	207/3576/7040/5743/3553/4790/5595/7099/6416/387/3551/5728/6774/8795/1027/3480/355/8743/5296/5894/1869/4170/10135/3934	24
DOID:2151	DOID:2151	malignant ovarian surface epithelial-stromal neoplasm	24/97	321/10312	1.29499779289605e-15	4.96415820610151e-14	1.57330872207107e-14	1432/207/7295/3576/7040/5743/4790/5595/6513/6416/387/9518/5728/6774/1027/355/7421/7132/4792/4170/1843/960/6794/332	24
DOID:4001	DOID:4001	ovarian carcinoma	24/97	321/10312	1.29499779289605e-15	4.96415820610151e-14	1.57330872207107e-14	1432/207/7295/3576/7040/5743/4790/5595/6513/6416/387/9518/5728/6774/1027/355/7421/7132/4792/4170/1843/960/6794/332	24
DOID:2152	DOID:2152	ovary epithelial cancer	24/97	338/10312	4.15073187989306e-15	1.36381190339343e-13	4.32237868695631e-14	1432/207/7295/3576/7040/5743/4790/5595/6513/6416/387/9518/5728/6774/1027/355/7421/7132/4792/4170/1843/960/6794/332	24
DOID:3070	DOID:3070	high grade glioma	24/97	347/10312	7.48594656388008e-15	2.02560907022637e-13	6.41983652691883e-14	3309/207/3576/351/5743/6622/1051/6416/387/598/5728/6774/5606/841/10018/1027/3480/355/5894/1869/4792/10135/5045/332	24
DOID:0070004	DOID:0070004	myeloid neoplasm	24/97	371/10312	3.32238974486589e-14	6.79244125617027e-13	2.15275312123474e-13	207/3576/7040/5743/3553/4790/1051/6513/387/598/6774/841/10018/1027/3480/3717/8743/4792/4170/7037/960/4210/4602/332	24
DOID:3083	DOID:3083	chronic obstructive pulmonary disease	23/97	304/10312	4.33057727444249e-15	1.37383830775417e-13	4.35415573510189e-14	1432/3162/23411/3308/3576/7040/5743/3553/4790/4353/1535/7099/6416/598/5728/841/8795/355/7132/2729/64127/4792/6772	23
DOID:2320	DOID:2320	obstructive lung disease	23/97	305/10312	4.65075605462886e-15	1.42623185675285e-13	4.52020851625331e-14	1432/3162/23411/3308/3576/7040/5743/3553/4790/4353/1535/7099/6416/598/5728/841/8795/355/7132/2729/64127/4792/6772	23
DOID:3211	DOID:3211	lysosomal storage disease	23/97	346/10312	7.01367380693486e-14	1.31685304130206e-12	4.17355025675823e-13	3309/3162/23411/7295/7040/5743/3553/4790/6622/7099/5580/5728/114548/6774/3480/355/3717/8743/7421/3920/10135/7037/332	23
DOID:2349	DOID:2349	arteriosclerosis	23/97	411/10312	2.61183704223795e-12	3.53366188067488e-11	1.11993631687293e-11	3162/207/23411/7295/7040/5743/3553/4790/4353/1535/7099/387/114548/7431/3480/355/3717/8743/7132/240/10135/5045/10365	23
DOID:3082	DOID:3082	interstitial lung disease	22/97	254/10312	1.1021623947572e-15	4.70013986265089e-14	1.48963242786533e-14	3162/207/3308/3576/7040/5743/3553/4790/4353/387/5580/6774/841/355/7132/64127/240/140809/6772/22861/4688/5579	22
DOID:0080639	DOID:0080639	bone sarcoma	22/97	275/10312	5.86248145385575e-15	1.73983320566042e-13	5.51411668155533e-14	1432/207/3308/3576/4217/5743/4790/5595/6513/6416/598/5580/6774/841/8795/1027/355/1647/7421/1869/1843/960	22
DOID:11934	DOID:11934	head and neck cancer	22/97	276/10312	6.32494408865144e-15	1.81842142548729e-13	5.76318918604095e-14	207/7040/5743/4790/10628/6513/6416/6774/841/8795/1027/3480/355/6197/5894/4683/6772/1612/5045/960/6794/332	22
DOID:184	DOID:184	bone cancer	22/97	287/10312	1.42897685277323e-14	3.62066856874818e-13	1.14751166309296e-13	1432/207/3308/3576/4217/5743/4790/5595/6513/6416/598/5580/6774/841/8795/1027/355/1647/7421/1869/1843/960	22
DOID:1936	DOID:1936	atherosclerosis	22/97	364/10312	1.83494741902012e-12	2.63773691484143e-11	8.35987557678576e-12	3162/207/23411/7295/7040/5743/3553/4790/4353/1535/7099/387/114548/7431/3480/355/3717/8743/7132/240/10135/10365	22
DOID:2348	DOID:2348	arteriosclerotic cardiovascular disease	22/97	365/10312	1.93865472624828e-12	2.74394207407449e-11	8.69647545215828e-12	3162/207/23411/7295/7040/5743/3553/4790/4353/1535/7099/387/114548/7431/3480/355/3717/8743/7132/240/10135/10365	22
DOID:870	DOID:870	neuropathy	22/97	472/10312	2.97095725246433e-10	2.78906191047672e-09	8.83947539132783e-10	1432/3162/7295/7040/351/5743/3553/1385/6622/7099/5580/841/7431/1027/3480/355/7132/3920/4792/84617/824/10383	22
DOID:9452	DOID:9452	fatty liver disease	21/97	232/10312	2.21017324553012e-15	7.82061302264504e-14	2.47861534012892e-14	3309/3162/23411/7295/7040/5743/3553/4790/7099/5580/5728/114548/6774/3480/355/3717/8743/7421/10135/7037/332	21
DOID:3347	DOID:3347	osteosarcoma	21/97	233/10312	2.41169909093007e-15	8.21764134687284e-14	2.60444697149173e-14	1432/207/3308/3576/4217/5743/4790/5595/6513/6416/598/6774/841/8795/1027/355/1647/7421/1869/1843/960	21
DOID:1883	DOID:1883	hepatitis C	21/97	258/10312	1.87884553124571e-14	4.54878391775277e-13	1.44166263754865e-13	3162/3576/7040/5743/3553/4790/5595/7099/6774/841/7431/1027/355/8743/1869/4792/4170/10135/6772/5045/3934	21
DOID:0050589	DOID:0050589	inflammatory bowel disease	21/97	262/10312	2.5549554469944e-14	5.59656907436869e-13	1.77374099954248e-13	3309/3162/3308/3576/7040/5743/3553/10628/7099/387/3551/6774/1027/3480/1147/355/3717/7132/64127/10135/4210	21
DOID:403	DOID:403	mouth disease	21/97	266/10312	3.45596713675614e-14	6.91193427351228e-13	2.19062447798959e-13	3576/7040/351/5743/3553/4790/4353/1535/1051/7099/6774/8743/7421/7132/64127/10135/3934/1075/960/4210/332	21
DOID:1542	DOID:1542	head and neck carcinoma	21/97	269/10312	4.32005374722765e-14	8.45627542010518e-13	2.68007813657796e-13	207/7040/5743/4790/6513/6416/6774/841/8795/1027/3480/355/6197/5894/4683/6772/1612/5045/960/6794/332	21
DOID:8692	DOID:8692	myeloid leukemia	21/97	285/10312	1.3561853918713e-13	2.49538112104319e-12	7.90870217996526e-13	3162/207/3576/7040/3553/6622/4353/598/841/10018/1027/3480/355/3717/5894/1869/4170/3934/4210/4602/332	21
DOID:9538	DOID:9538	multiple myeloma	21/97	302/10312	4.2293892109175e-13	7.07461468008019e-12	2.2421833711467e-12	207/7040/5743/3553/4790/1051/387/598/6774/841/10018/1027/3480/3717/8743/4792/4170/7037/960/4210/332	21
DOID:9455	DOID:9455	lipid storage disease	21/97	305/10312	5.13001710302391e-13	8.32691554514944e-12	2.63907964073958e-12	3309/3162/23411/7295/7040/5743/3553/4790/7099/5580/5728/114548/6774/3480/355/3717/8743/7421/10135/7037/332	21
DOID:1074	DOID:1074	kidney failure	21/97	360/10312	1.24951374390563e-11	1.5327368591909e-10	4.85775869560503e-11	3162/23411/7040/5743/3553/4353/1535/7099/6513/598/5728/1536/1027/3480/355/7132/240/10135/7037/3934/834	21
DOID:4074	DOID:4074	pancreatic adenocarcinoma	20/97	201/10312	1.77708464407303e-15	6.53967149018876e-14	2.0726418796136e-14	207/7040/5743/3553/4790/7099/387/3551/5728/6774/8795/1027/3480/355/8743/5296/5894/1869/10135/3934	20
DOID:2043	DOID:2043	hepatitis B	20/97	224/10312	1.45613844612698e-14	3.62066856874818e-13	1.14751166309296e-13	3309/1432/3162/7040/5743/3553/4790/5595/7099/6667/5728/355/8743/7421/5894/7132/240/4792/6772/332	20
DOID:1040	DOID:1040	chronic lymphocytic leukemia	20/97	232/10312	2.85917384615281e-14	5.97827258741041e-13	1.89471568273762e-13	207/3576/7040/5743/3553/3551/598/5580/5728/6774/10018/1027/355/3717/8743/4170/6772/1612/7037/5579	20
DOID:6713	DOID:6713	cerebrovascular disease	20/97	337/10312	3.03939894839565e-11	3.45215683027654e-10	1.09410462469863e-10	3162/23411/3308/4217/7040/351/5743/3553/4790/4353/5595/1535/7099/6513/5728/7431/7132/64127/4792/10135	20
DOID:5082	DOID:5082	liver cirrhosis	20/97	354/10312	7.38541574348296e-11	7.9936264517698e-10	2.53344911572109e-10	3162/3576/7040/5743/3553/4790/6622/4353/7099/6774/3480/1147/355/3717/8743/7421/2729/64127/10135/332	20
DOID:4195	DOID:4195	hyperglycemia	19/97	187/10312	6.6278394083263e-15	1.847761289594e-13	5.85617708486885e-14	3162/207/23411/3576/7040/5743/3553/4790/10628/7099/6513/5580/5728/5621/5296/7132/10135/5579/332	19
DOID:399	DOID:399	tuberculosis	19/97	201/10312	2.52445226183475e-14	5.59656907436869e-13	1.77374099954248e-13	1432/207/3576/7040/3553/1385/4790/1535/7099/114548/7431/7421/5894/64127/240/4792/4170/3934/834	19
DOID:5517	DOID:5517	stomach carcinoma	19/97	202/10312	2.76622364314822e-14	5.91843198068921e-13	1.87575018152278e-13	3309/1432/3162/3576/7040/5743/3553/4790/5595/6513/6416/5728/6774/8795/3480/5894/834/960/332	19
DOID:1036	DOID:1036	chronic leukemia	19/97	229/10312	2.73618003718172e-13	4.66164006334664e-12	1.47743054639247e-12	207/4790/4353/5595/598/5728/6774/10018/1027/3717/8743/4170/6772/1612/7037/3934/5579/4602/332	19
DOID:2841	DOID:2841	asthma	19/97	333/10312	1.99625681993636e-10	1.91307945243901e-09	6.06319231493829e-10	3162/3576/7040/5743/3553/4353/1535/7099/387/598/355/7421/2729/64127/240/4792/6772/834/4210	19
DOID:1176	DOID:1176	bronchial disease	19/97	344/10312	3.47106424428054e-10	3.22563545933141e-09	1.02231238241968e-09	3162/3576/7040/5743/3553/4353/1535/7099/387/598/355/7421/2729/64127/240/4792/6772/834/4210	19
DOID:14330	DOID:14330	Parkinson's disease	19/97	392/10312	3.09868827971845e-09	2.43657539943673e-08	7.72232706686469e-09	1432/3162/207/23411/3308/3576/4217/5743/3553/6622/65018/598/5606/3480/355/7421/1869/2643/4303	19
DOID:0050890	DOID:0050890	synucleinopathy	19/97	411/10312	6.75285237411119e-09	4.8159877396762e-08	1.52634851703696e-08	1432/3162/207/23411/3308/3576/4217/5743/3553/6622/65018/598/5606/3480/355/7421/1869/2643/4303	19
DOID:229	DOID:229	female reproductive system disease	19/97	421/10312	9.99971271678742e-09	6.86547440257047e-08	2.17589978205037e-08	3162/207/3576/7040/5743/3553/6622/4353/7099/598/5728/1027/355/8743/7421/4792/10135/3934/332	19
DOID:0060180	DOID:0060180	colitis	18/97	172/10312	2.18829275257932e-14	5.03307333093244e-13	1.59515024332756e-13	3162/3308/3576/5743/3553/10628/7099/387/3551/6774/1027/3480/1147/355/3717/64127/10135/4210	18
DOID:1485	DOID:1485	cystic fibrosis	18/97	183/10312	6.52122252319659e-14	1.24990098361268e-12	3.96135666431021e-13	3162/7295/3576/7040/5743/3553/4790/4353/7099/6667/355/7421/7132/2729/6772/5045/7538/10365	18
DOID:26	DOID:26	pancreas disease	18/97	196/10312	2.16170467432592e-13	3.89954568701931e-12	1.23589720286539e-12	3576/7040/5743/3553/4353/7099/8795/8743/7132/64127/3920/2643/4792/1843/3934/834/960/332	18
DOID:3770	DOID:3770	pulmonary fibrosis	18/97	198/10312	2.57859630548235e-13	4.47605396423352e-12	1.41861206875593e-12	3162/207/3308/3576/7040/5743/3553/4790/387/5580/6774/355/64127/240/140809/6772/22861/4688	18
DOID:5520	DOID:5520	head and neck squamous cell carcinoma	18/97	208/10312	6.04739861591693e-13	9.59242539076479e-12	3.04016228059708e-12	207/7040/5743/4790/6416/6774/841/8795/1027/3480/355/6197/5894/4683/6772/1612/960/6794	18
DOID:11054	DOID:11054	urinary bladder cancer	18/97	246/10312	1.05464890731556e-11	1.32914656812372e-10	4.21251257860721e-11	207/3576/7040/5743/3553/6513/6416/387/598/5728/7431/1027/355/1869/1843/1612/960/332	18
DOID:657	DOID:657	adenoma	18/97	344/10312	2.55806901396633e-09	2.04645521117307e-08	6.48590495989633e-09	3162/207/3576/7040/5743/1385/7099/6513/9518/6774/841/1027/355/8743/7421/240/960/332	18
DOID:0050700	DOID:0050700	cardiomyopathy	18/97	454/10312	1.85021431531979e-07	1.01927974257138e-06	3.23044037405346e-07	7295/7040/3553/4790/598/5580/6774/5606/841/3480/355/8743/5894/3920/824/3934/5579/332	18
DOID:3069	DOID:3069	malignant astrocytoma	17/97	177/10312	5.15906723992954e-13	8.32691554514944e-12	2.63907964073958e-12	207/3576/351/5743/6622/387/598/6774/5606/10018/1027/3480/355/1869/4792/10135/332	17
DOID:10286	DOID:10286	prostate carcinoma	17/97	182/10312	8.16277919652838e-13	1.27284014589934e-11	4.03405858597388e-12	207/5743/4790/5595/10628/3551/598/5728/6774/841/7431/1027/3480/8743/5894/4792/6772	17
DOID:4989	DOID:4989	pancreatitis	17/97	185/10312	1.06767447954001e-12	1.63710086862802e-11	5.18852334794006e-12	3576/7040/5743/3553/4353/7099/8795/8743/7132/64127/3920/2643/4792/1843/3934/960/332	17
DOID:4362	DOID:4362	cervical cancer	17/97	187/10312	1.27346219434473e-12	1.92063150622483e-11	6.08712731377893e-12	207/5743/3553/4790/5595/1051/6513/598/5728/5606/1027/355/5894/4683/7037/6794/332	17
DOID:224	DOID:224	transient cerebral ischemia	17/97	202/10312	4.47672318707428e-12	5.88369333158334e-11	1.86474033506703e-11	3309/4217/3553/1385/4790/6416/3551/5728/6774/841/355/3717/7132/10135/1843/3934/4602	17
DOID:1115	DOID:1115	sarcoma	17/97	205/10312	5.68341127503429e-12	7.26213662921048e-11	2.30161538477266e-11	1432/3576/5743/3553/1385/4790/6667/6513/5728/841/7431/1027/3480/1647/8743/4170/332	17
DOID:6432	DOID:6432	pulmonary hypertension	17/97	218/10312	1.52949608337527e-11	1.82744986585097e-10	5.79180335058032e-11	3162/7040/5743/3553/5595/1535/387/598/5728/1536/7431/1027/81631/240/10135/3934/332	17
DOID:3454	DOID:3454	brain infarction	17/97	220/10312	1.77044297135388e-11	2.08671774083031e-10	6.61351046006859e-11	3162/23411/3308/4217/7040/351/3553/4790/4353/5595/7099/6513/7431/7132/64127/4792/10135	17
DOID:5041	DOID:5041	esophageal cancer	17/97	255/10312	1.83274128456807e-10	1.77486524400276e-09	5.6251449952948e-10	3309/3162/3576/7040/5743/387/5728/6774/841/8795/1027/355/3717/7421/1612/960/332	17
DOID:2355	DOID:2355	anemia	17/97	319/10312	5.70499856506563e-09	4.16555450782569e-08	1.32020434630174e-08	3576/7040/3553/4353/7099/6513/9518/3480/355/3717/8743/7421/7132/2729/4683/7037/3934	17
DOID:612	DOID:612	primary immunodeficiency disease	17/97	348/10312	2.08873334968976e-08	1.33446852896846e-07	4.22937966274901e-08	4790/1535/7099/3551/1536/114548/6774/841/355/3717/7421/7132/4683/6772/7037/4688/1075	17
DOID:6000	DOID:6000	congestive heart failure	17/97	355/10312	2.8020753341225e-08	1.76569130643335e-07	5.5960697011675e-08	1432/3162/3308/7040/4353/1535/7099/6513/9518/355/7132/1843/6772/3934/834/5579/332	17
DOID:0060036	DOID:0060036	intrinsic cardiomyopathy	17/97	371/10312	5.34552059111249e-08	3.21429996328333e-07	1.0187197824136e-07	7295/7040/3553/4790/598/5580/6774/5606/841/3480/355/8743/5894/3920/824/5579/332	17
DOID:3388	DOID:3388	periodontal disease	16/97	169/10312	3.33068467578189e-12	4.44091290104252e-11	1.40747468374002e-11	3576/7040/351/5743/3553/4790/4353/1535/1051/7099/8743/7421/64127/10135/1075/960	16
DOID:3526	DOID:3526	cerebral infarction	16/97	200/10312	4.38897320228908e-11	4.80697065012613e-10	1.52349069803769e-10	3162/23411/3308/4217/7040/351/3553/4790/5595/7099/6513/7431/7132/64127/4792/10135	16
DOID:1398	DOID:1398	parasitic infectious disease	16/97	208/10312	7.93094091751562e-11	8.48426237687717e-10	2.68894814461668e-10	1432/3162/3308/3576/7040/5743/3553/5595/7099/1536/7431/355/7132/4792/824/332	16
DOID:12603	DOID:12603	acute leukemia	16/97	238/10312	5.89611534466297e-10	5.26643312338828e-09	1.66910981141711e-09	3576/7040/1385/4353/1535/598/5728/841/1027/355/3717/64127/4683/4210/4602/332	16
DOID:4607	DOID:4607	biliary tract cancer	16/97	269/10312	3.5165725074104e-09	2.7186947116114e-08	8.61645806769289e-09	207/7040/5743/5595/6513/5728/7431/355/8743/5894/240/4170/1843/1612/3934/332	16
DOID:10952	DOID:10952	nephritis	16/97	306/10312	2.21034491620975e-08	1.40242573993998e-07	4.44475892406608e-08	4217/7040/5743/3553/4353/387/841/1027/3480/355/8743/7132/1843/3934/5579/4210	16
DOID:5679	DOID:5679	retinal disease	16/97	338/10312	8.85068599474842e-08	5.15356399694211e-07	1.63333778850454e-07	207/3576/3553/4790/1535/7099/6667/5728/5606/841/8795/3480/355/3717/7421/3920	16
DOID:423	DOID:423	myopathy	16/97	498/10312	1.45095305748494e-05	5.5389079372869e-05	1.75546624557033e-05	3576/7040/351/3553/4790/6622/7099/3551/5580/1147/355/7421/7132/3920/824/7037	16
DOID:3717	DOID:3717	gastric adenocarcinoma	15/97	119/10312	2.44217189659823e-13	4.32076566321225e-12	1.36939598250548e-12	1432/3162/3576/7040/5743/3553/4790/5595/6416/5728/6774/8795/3480/5894/960	15
DOID:824	DOID:824	periodontitis	15/97	147/10312	5.64155651615871e-12	7.26213662921048e-11	2.30161538477266e-11	3576/7040/351/5743/3553/4790/4353/1535/1051/7099/7421/64127/10135/1075/960	15
DOID:865	DOID:865	vasculitis	15/97	154/10312	1.11316545257394e-11	1.38393542752436e-10	4.3861569041676e-11	3162/3308/3576/7040/3553/4353/7099/6774/7431/355/7421/7132/64127/4792/4210	15
DOID:0060071	DOID:0060071	pre-malignant neoplasm	15/97	169/10312	4.2734130505496e-11	4.736795188561e-10	1.50124973367437e-10	207/7040/5743/3553/5609/6416/5728/6774/841/1027/355/240/4792/834/332	15
DOID:1107	DOID:1107	esophageal carcinoma	15/97	219/10312	1.65801292920862e-09	1.41238138414067e-08	4.47631170946186e-09	3309/3576/7040/5743/387/6774/841/8795/1027/355/3717/7421/1612/960/332	15
DOID:1575	DOID:1575	rheumatic disease	15/97	238/10312	5.20385654022311e-09	3.83003841360421e-08	1.21386800980362e-08	1432/207/3308/7040/5743/3553/6622/5595/7099/5728/841/10018/355/3717/332	15
DOID:418	DOID:418	systemic scleroderma	15/97	238/10312	5.20385654022311e-09	3.83003841360421e-08	1.21386800980362e-08	1432/207/3308/7040/5743/3553/6622/5595/7099/5728/841/10018/355/3717/332	15
DOID:419	DOID:419	scleroderma	15/97	238/10312	5.20385654022311e-09	3.83003841360421e-08	1.21386800980362e-08	1432/207/3308/7040/5743/3553/6622/5595/7099/5728/841/10018/355/3717/332	15
DOID:10591	DOID:10591	pre-eclampsia	15/97	309/10312	1.69104328561851e-07	9.37204712511466e-07	2.97031699503062e-07	3309/1432/3162/3308/3576/7040/5743/5595/7099/9518/355/1647/64127/10135/3934	15
DOID:4766	DOID:4766	embryoma	15/97	352/10312	8.97435177360434e-07	4.51169597361529e-06	1.42990822047075e-06	3309/3576/5743/6513/6416/387/598/841/1027/3480/355/4683/4170/3934/332	15
DOID:688	DOID:688	embryonal cancer	15/97	378/10312	2.18819988440448e-06	1.00657194682606e-05	3.1901650946318e-06	3309/3576/5743/6513/6416/387/598/841/1027/3480/355/4683/4170/3934/332	15
DOID:2994	DOID:2994	germ cell cancer	15/97	439/10312	1.34564651995266e-05	5.20333622434055e-05	1.64911228162738e-05	3309/3576/5743/6513/6416/387/598/841/1027/3480/355/4683/4170/3934/332	15
DOID:3021	DOID:3021	acute kidney failure	14/97	110/10312	1.42085774057037e-12	2.10836955052378e-11	6.68213232831907e-12	3162/23411/5743/3553/4353/7099/598/1027/3480/355/7132/240/3934/834	14
DOID:13241	DOID:13241	Behcet's disease	14/97	113/10312	2.07322157229327e-12	2.88994522198456e-11	9.15920854107233e-12	3162/3308/3576/7040/3553/7099/6774/7431/355/7421/7132/64127/4792/4210	14
DOID:3068	DOID:3068	glioblastoma	14/97	130/10312	1.45253539701185e-11	1.75833232269856e-10	5.5727466062643e-11	3576/351/5743/387/6774/5606/10018/1027/3480/355/1869/4792/10135/332	14
DOID:8577	DOID:8577	ulcerative colitis	14/97	132/10312	1.79185545136515e-11	2.08671774083031e-10	6.61351046006859e-11	3308/3576/5743/3553/10628/387/6774/1027/3480/355/3717/64127/10135/4210	14
DOID:2893	DOID:2893	cervix carcinoma	14/97	140/10312	4.00850436818733e-11	4.49734636430774e-10	1.42536034658266e-10	207/5743/4790/5595/1051/6513/5728/1027/355/5894/4683/7037/6794/332	14
DOID:0060056	DOID:0060056	hypersensitivity reaction disease	14/97	152/10312	1.2221582861682e-10	1.2221582861682e-09	3.87343072389692e-10	3162/7040/5743/3553/1535/7099/5580/841/355/7421/64127/4792/6772/4210	14
DOID:4896	DOID:4896	bile duct adenocarcinoma	14/97	198/10312	4.03850728653075e-09	3.04543172426909e-08	9.65199757005192e-09	207/7040/5743/5595/5728/7431/355/8743/240/4170/1843/1612/3934/332	14
DOID:4947	DOID:4947	cholangiocarcinoma	14/97	198/10312	4.03850728653075e-09	3.04543172426909e-08	9.65199757005192e-09	207/7040/5743/5595/5728/7431/355/8743/240/4170/1843/1612/3934/332	14
DOID:4897	DOID:4897	bile duct carcinoma	14/97	208/10312	7.63326629535527e-09	5.40200383978988e-08	1.71207673183272e-08	207/7040/5743/5595/5728/7431/355/8743/240/4170/1843/1612/3934/332	14
DOID:4606	DOID:4606	bile duct cancer	14/97	209/10312	8.11910764666253e-09	5.70196872895384e-08	1.80714569556088e-08	207/7040/5743/5595/5728/7431/355/8743/240/4170/1843/1612/3934/332	14
DOID:9119	DOID:9119	acute myeloid leukemia	14/97	216/10312	1.23883185665151e-08	8.31916283298822e-08	2.63662254546652e-08	3162/3576/3553/4353/598/841/1027/3480/355/3717/5894/3934/4210/332	14
DOID:5683	DOID:5683	hereditary breast ovarian cancer syndrome	14/97	223/10312	1.86084002645286e-08	1.1971837932424e-07	3.79427815478427e-08	3309/207/7040/5595/6667/5728/841/1027/3480/1647/8743/4683/6772/4602	14
DOID:576	DOID:576	proteinuria	14/97	247/10312	6.7526556390081e-08	3.98233537685093e-07	1.26213604048937e-07	3162/3576/7040/5743/3553/7099/7431/1027/5621/240/4792/10135/6772/4688	14
DOID:3213	DOID:3213	demyelinating disease	14/97	259/10312	1.21828805821679e-07	6.96164604695307e-07	2.20637981121968e-07	3162/3308/3576/5743/3553/4353/7099/387/598/355/7421/7132/64127/834	14
DOID:76	DOID:76	stomach disease	13/97	89/10312	1.54586297258634e-12	2.25745069012608e-11	7.15462060829434e-12	3576/7040/5743/3553/4790/4353/7099/5728/355/3717/64127/240/4792	13
DOID:12894	DOID:12894	Sjogren's syndrome	13/97	110/10312	2.48339382760795e-11	2.85590290174914e-10	9.05131697693951e-11	3162/7295/7040/3553/6737/6774/841/7431/355/1869/4792/6772/5045	13
DOID:768	DOID:768	retinoblastoma	13/97	121/10312	8.44985144840595e-11	8.734677901723e-10	2.76831324802891e-10	207/4217/3553/4790/5595/841/1027/355/5894/1869/4683/1612/332	13
DOID:771	DOID:771	retinal cell cancer	13/97	121/10312	8.44985144840595e-11	8.734677901723e-10	2.76831324802891e-10	207/4217/3553/4790/5595/841/1027/355/5894/1869/4683/1612/332	13
DOID:9500	DOID:9500	leukocyte disease	13/97	121/10312	8.44985144840595e-11	8.734677901723e-10	2.76831324802891e-10	3576/7040/3553/7099/598/6774/355/3717/1869/7132/4683/1843/332	13
DOID:4645	DOID:4645	retinal cancer	13/97	123/10312	1.04149232780099e-10	1.05293729843616e-09	3.33711249046701e-10	207/4217/3553/4790/5595/841/1027/355/5894/1869/4683/1612/332	13
DOID:2916	DOID:2916	hypersensitivity reaction type IV disease	13/97	130/10312	2.10280282490684e-10	1.99441092671576e-09	6.32095911556369e-10	3162/7040/5743/3553/1535/7099/5580/841/355/7421/64127/4792/6772	13
DOID:0060122	DOID:0060122	integumentary system cancer	13/97	139/10312	4.88464278691915e-10	4.44937758808477e-09	1.41015742780261e-09	1432/207/3576/5743/6513/598/6774/1027/3480/1147/7421/4170/960	13
DOID:4159	DOID:4159	skin cancer	13/97	139/10312	4.88464278691915e-10	4.44937758808477e-09	1.41015742780261e-09	1432/207/3576/5743/6513/598/6774/1027/3480/1147/7421/4170/960	13
DOID:0060116	DOID:0060116	sensory system cancer	13/97	155/10312	1.89437624718377e-09	1.58438740673552e-08	5.0214566552144e-09	207/4217/3553/4790/5595/841/1027/355/5894/1869/4683/1612/332	13
DOID:2174	DOID:2174	ocular cancer	13/97	155/10312	1.89437624718377e-09	1.58438740673552e-08	5.0214566552144e-09	207/4217/3553/4790/5595/841/1027/355/5894/1869/4683/1612/332	13
DOID:552	DOID:552	pneumonia	13/97	164/10312	3.7919124533059e-09	2.90713288086786e-08	9.2136820137345e-09	3162/7295/3576/7040/5743/3553/4353/387/3551/7421/7132/64127/4792	13
DOID:2789	DOID:2789	parasitic protozoa infectious disease	13/97	178/10312	1.02768096776826e-08	7.00345548405039e-08	2.21963062824023e-08	3162/3308/3576/7040/5743/3553/7099/1536/7431/355/7132/4792/824	13
DOID:526	DOID:526	human immunodeficiency virus infectious disease	13/97	222/10312	1.4184478014036e-07	8.05538257587231e-07	2.55302170882909e-07	3309/23411/3576/7040/5743/1535/1051/841/355/8743/7421/7132/332	13
DOID:2377	DOID:2377	multiple sclerosis	13/97	246/10312	4.6426357781021e-07	2.44069995191653e-06	7.73539916110845e-07	3162/3308/3576/3553/4353/7099/387/598/355/7421/7132/64127/834	13
DOID:3910	DOID:3910	lung adenocarcinoma	13/97	263/10312	9.91934723117708e-07	4.88010665918872e-06	1.54666995949116e-06	3162/3576/7040/5743/598/5728/3480/355/3717/1869/4170/960/6794	13
DOID:3324	DOID:3324	mood disorder	13/97	295/10312	3.56630057963619e-06	1.53844841121745e-05	4.8758605252544e-06	3309/207/3576/5743/3553/1385/6622/598/5728/3480/5621/2643/1843	13
DOID:750	DOID:750	peptic ulcer disease	12/97	98/10312	9.99101479918949e-11	1.02130373502826e-09	3.23685508698888e-10	3162/3576/7040/5743/3553/4353/5595/598/6774/355/7037/4303	12
DOID:127	DOID:127	leiomyoma	12/97	120/10312	1.09516726986508e-09	9.50522536109312e-09	3.01252565792082e-09	7040/3553/4353/5595/1051/598/5728/1027/3480/7132/1612/960	12
DOID:3525	DOID:3525	middle cerebral artery infarction	12/97	127/10312	2.1166121519474e-09	1.73864569624251e-08	5.51035306475029e-09	3162/23411/3308/7040/351/3553/5595/6513/7132/64127/4792/10135	12
DOID:1686	DOID:1686	glaucoma	12/97	167/10312	4.74395930139742e-08	2.89035930946068e-07	9.16052092357675e-08	3309/3308/7295/7040/3553/4790/10628/7099/598/1027/355/7132	12
DOID:50	DOID:50	thyroid gland disease	12/97	232/10312	1.66735332470739e-06	7.78662466360813e-06	2.46784328583461e-06	3162/7040/5743/6513/598/841/7431/3480/355/7421/10135/6794	12
DOID:12930	DOID:12930	dilated cardiomyopathy	12/97	235/10312	1.90796384257698e-06	8.82073736266744e-06	2.79558838610856e-06	7295/7040/3553/4790/598/6774/841/355/8743/5894/3920/5579	12
DOID:2921	DOID:2921	glomerulonephritis	12/97	240/10312	2.37776988198505e-06	1.07232759383639e-05	3.398566859184e-06	4217/7040/3553/4353/387/1027/3480/355/7132/3934/5579/4210	12
DOID:1781	DOID:1781	thyroid gland cancer	12/97	247/10312	3.20658975794945e-06	1.39813392289739e-05	4.43115671215764e-06	207/7295/7040/5743/4790/1051/6667/5728/1027/355/7037/332	12
DOID:231	DOID:231	motor neuron disease	12/97	274/10312	9.28914546947503e-06	3.76476380260662e-05	1.19318028984214e-05	1432/351/5743/6622/7099/598/6774/3480/203228/7421/7132/3934	12
DOID:3602	DOID:3602	toxic encephalopathy	11/97	55/10312	2.4288406691062e-12	3.33512450086225e-11	1.05701314272179e-11	7295/351/5743/6622/6513/598/10018/3480/355/8743/5621	11
DOID:1123	DOID:1123	spondyloarthropathy	11/97	79/10312	1.52500951607903e-10	1.50861156429323e-09	4.78129752070051e-10	3309/3553/7099/6774/355/3717/8743/7132/64127/4792/4210	11
DOID:4029	DOID:4029	gastritis	11/97	80/10312	1.75456484462089e-10	1.71723367771406e-09	5.4424911753638e-10	3576/7040/5743/3553/4790/7099/355/3717/64127/240/4792	11
DOID:10608	DOID:10608	celiac disease	11/97	92/10312	8.20662597754627e-10	7.19056752318340e-09	2.27893272759931e-09	3576/7040/3553/4790/7099/387/355/7421/6772/7037/960	11
DOID:381	DOID:381	arthropathy	11/97	97/10312	1.4612537590355e-09	1.25640510122679e-08	3.98197040091327e-09	3309/3553/7099/6774/355/3717/8743/7132/64127/4792/4210	11
DOID:5409	DOID:5409	lung small cell carcinoma	11/97	102/10312	2.51827048975568e-09	2.03228846541686e-08	6.44100577712209e-09	3576/5743/4353/1051/387/841/8795/1027/1869/960/332	11
DOID:1564	DOID:1564	fungal infectious disease	11/97	111/10312	6.24123780312693e-09	4.52121163691085e-08	1.43292405426122e-08	1432/3576/7040/3553/4790/7099/5728/6774/355/7132/6772	11
DOID:11335	DOID:11335	sarcoidosis	11/97	116/10312	9.97492053158837e-09	6.86547440257047e-08	2.17589978205037e-08	3162/7040/5743/3553/1535/7099/355/7421/64127/4792/6772	11
DOID:8469	DOID:8469	influenza	11/97	118/10312	1.19561732277415e-08	8.08799953641334e-08	2.56335912080835e-08	7295/3576/4217/7040/5743/3551/6197/8743/5296/6772/834	11
DOID:11446	DOID:11446	sciatic neuropathy	11/97	120/10312	1.42815158359116e-08	9.52101055727442e-08	3.01752851758011e-08	3162/3553/1385/7099/841/1027/355/7132/3920/4792/824	11
DOID:0060031	DOID:0060031	autoimmune disease of gastrointestinal tract	11/97	123/10312	1.85287645413125e-08	1.1971837932424e-07	3.79427815478427e-08	3576/7040/3553/4790/7099/387/355/7421/6772/7037/960	11
DOID:12236	DOID:12236	primary biliary cholangitis	11/97	123/10312	1.85287645413125e-08	1.1971837932424e-07	3.79427815478427e-08	3162/3576/7040/6622/7099/6774/1147/355/3717/8743/7421	11
DOID:12528	DOID:12528	lesion of sciatic nerve	11/97	123/10312	1.85287645413125e-08	1.1971837932424e-07	3.79427815478427e-08	3162/3553/1385/7099/841/1027/355/7132/3920/4792/824	11
DOID:9473	DOID:9473	mononeuritis of lower limb	11/97	123/10312	1.85287645413125e-08	1.1971837932424e-07	3.79427815478427e-08	3162/3553/1385/7099/841/1027/355/7132/3920/4792/824	11
DOID:11832	DOID:11832	visual epilepsy	11/97	133/10312	4.19975922769882e-08	2.59313992582746e-07	8.21853271686735e-08	3309/4217/351/5743/3553/355/7132/1843/4688/834/7846	11
DOID:1802	DOID:1802	mononeuritis	11/97	136/10312	5.29562272089491e-08	3.20524533106797e-07	1.01585006488081e-07	3162/3553/1385/7099/841/1027/355/7132/3920/4792/824	11
DOID:1188	DOID:1188	mononeuropathy	11/97	137/10312	5.71370139790363e-08	3.41338005589048e-07	1.08181496050533e-07	3162/3553/1385/7099/841/1027/355/7132/3920/4792/824	11
DOID:8719	DOID:8719	in situ carcinoma	11/97	140/10312	7.14968609264072e-08	4.18962497148373e-07	1.32783308592791e-07	207/5743/3553/5609/6416/5728/6774/1027/240/834/332	11
DOID:8947	DOID:8947	diabetic retinopathy	11/97	158/10312	2.46718038053202e-07	1.33517997064086e-06	4.23163446072674e-07	207/3576/3553/4790/1535/7099/6667/5728/8795/3480/7421	11
DOID:2462	DOID:2462	retinal vascular disease	11/97	166/10312	4.06410792468023e-07	2.1612597056103e-06	6.84975902121341e-07	207/3576/3553/4790/1535/7099/6667/5728/8795/3480/7421	11
DOID:0060058	DOID:0060058	lymphoma	11/97	167/10312	4.31722864224397e-07	2.28267261543934e-06	7.23455737387526e-07	3576/5743/3553/598/10018/1027/355/3717/4683/4792/332	11
DOID:974	DOID:974	upper respiratory tract disease	11/97	202/10312	2.83526025161393e-06	1.26011566738397e-05	3.9937304332421e-06	3162/3576/7040/3553/4790/7099/114548/64127/240/834/4210	11
DOID:332	DOID:332	amyotrophic lateral sclerosis	11/97	220/10312	6.45639993756598e-06	2.67562519935167e-05	8.47995629542806e-06	1432/351/5743/7099/598/6774/3480/203228/7421/7132/3934	11
DOID:3963	DOID:3963	thyroid gland carcinoma	11/97	231/10312	1.02681075820894e-05	4.14327148049221e-05	1.31314210537339e-05	207/7295/7040/5743/4790/1051/5728/1027/355/7037/332	11
DOID:1247	DOID:1247	blood coagulation disease	11/97	235/10312	1.20751637262025e-05	4.7884269948734e-05	1.51761358990839e-05	3162/3576/7040/3553/7099/598/355/3717/8743/3934/4210	11
DOID:1100	DOID:1100	ovarian disease	11/97	261/10312	3.20860906896349e-05	0.000113535397824862	3.59831867248133e-05	3162/207/3576/5743/3553/5728/1027/8743/7421/10135/3934	11
DOID:272	DOID:272	hepatic vascular disease	10/97	67/10312	5.38674844957867e-10	4.85863585648272e-09	1.53986513986924e-09	3162/7040/5743/3553/5580/5728/3480/3717/240/1843	10
DOID:6590	DOID:6590	spondylitis	10/97	68/10312	6.26695184944588e-10	5.54384202066366e-09	1.75703002256732e-09	3309/3553/7099/6774/3717/8743/7132/64127/4792/4210	10
DOID:8552	DOID:8552	chronic myeloid leukemia	10/97	78/10312	2.51076863254566e-09	2.03228846541686e-08	6.44100577712209e-09	207/7040/3553/598/10018/1027/355/3717/1869/4170	10
DOID:7147	DOID:7147	ankylosing spondylitis	10/97	86/10312	6.64221086684865e-09	4.77408906054746e-08	1.5130694162147e-08	3309/3553/7099/6774/3717/8743/7132/64127/4792/4210	10
DOID:11162	DOID:11162	respiratory failure	10/97	102/10312	3.53143304440082e-08	2.21014857200595e-07	7.00470428427516e-08	3162/3308/3576/7040/3553/4790/7099/355/7132/240	10
DOID:341	DOID:341	peripheral vascular disease	10/97	114/10312	1.02847437084346e-07	5.91372763234988e-07	1.87425921528709e-07	1432/207/3553/6774/355/3717/6197/1869/4683/2643	10
DOID:0080208	DOID:0080208	non-alcoholic fatty liver disease	10/97	120/10312	1.67455353316908e-07	9.36050124921744e-07	2.96665771857349e-07	23411/3553/4790/7099/114548/6774/3480/3717/7421/7037	10
DOID:12858	DOID:12858	Huntington's disease	10/97	142/10312	8.08533709435431e-07	4.13250562600331e-06	1.30973004393926e-06	207/23411/4217/5743/1385/841/355/1869/1843/22861	10
DOID:9952	DOID:9952	acute lymphoblastic leukemia	10/97	159/10312	2.27567189090579e-06	1.04160106449419e-05	3.30118415177222e-06	3576/7040/1535/598/5728/841/355/4683/4210/4602	10
DOID:0080005	DOID:0080005	bone remodeling disease	10/97	201/10312	1.82292430094936e-05	6.75765114140606e-05	2.14172696358064e-05	1432/23411/7040/3553/5595/3480/7421/5894/6772/960	10
DOID:1307	DOID:1307	dementia	10/97	201/10312	1.82292430094936e-05	6.75765114140606e-05	2.14172696358064e-05	3576/7040/351/3553/6622/65018/3480/5621/1869/7132	10
DOID:5223	DOID:5223	infertility	10/97	213/10312	3.00588337795313e-05	0.000107186539058794	3.39710198161166e-05	7040/3553/7099/114548/1027/3480/355/960/4210/332	10
DOID:1380	DOID:1380	endometrial cancer	10/97	214/10312	3.12895049614804e-05	0.000111144187507961	3.52253317387932e-05	5743/5595/6513/598/5728/1027/355/7132/6794/332	10
DOID:363	DOID:363	uterine cancer	10/97	219/10312	3.81122712284717e-05	0.000132314300113939	4.19348525532737e-05	5743/5595/6513/598/5728/1027/355/7132/6794/332	10
DOID:2723	DOID:2723	dermatitis	10/97	248/10312	0.000108270639664917	0.000341126672916862	0.000108114517617816	3162/7040/3553/7099/3551/841/7431/7421/64127/4792	10
DOID:48	DOID:48	male reproductive system disease	10/97	324/10312	0.000910443233707101	0.00216996832904283	0.000687735957831652	207/23411/3576/7040/5743/3553/598/3480/355/834	10
DOID:10762	DOID:10762	portal hypertension	9/97	56/10312	2.08048316196278e-09	1.72436442252771e-08	5.46509090434984e-09	3162/7040/5743/3553/5580/5728/3717/240/1843	9
DOID:2596	DOID:2596	larynx cancer	9/97	58/10312	2.87955060989324e-09	2.28378151819119e-08	7.23807185971349e-09	3576/5743/6416/5728/64127/4683/5045/4257/332	9
DOID:8567	DOID:8567	Hodgkin's lymphoma	9/97	59/10312	3.37174087489535e-09	2.62881491940994e-08	8.33159877204294e-09	3576/5743/3553/1027/355/3717/4683/4792/332	9
DOID:3451	DOID:3451	skin carcinoma	9/97	79/10312	4.73244016150259e-08	2.89035930946068e-07	9.16052092357675e-08	207/3576/5743/6513/598/3480/7421/4170/960	9
DOID:2957	DOID:2957	pulmonary tuberculosis	9/97	86/10312	1.00177105182238e-07	5.7964111174628e-07	1.83707766537437e-07	207/3576/3553/1535/7099/7421/64127/240/4792	9
DOID:9408	DOID:9408	acute myocardial infarction	9/97	105/10312	5.65320990720451e-07	2.93839159018539e-06	9.31275137850519e-07	3162/3308/7040/5743/3553/4353/7099/5728/3717	9
DOID:2154	DOID:2154	nephroblastoma	9/97	113/10312	1.05584554039437e-06	5.16690370831289e-06	1.63756559176507e-06	5743/6667/6513/598/6774/1027/3480/6772/960	9
DOID:4045	DOID:4045	muscle cancer	9/97	115/10312	1.2246235166021e-06	5.86798768371841e-06	1.85976268694508e-06	207/7040/4790/598/8795/3480/4170/824/332	9
DOID:0050624	DOID:0050624	gastrointestinal system benign neoplasm	9/97	125/10312	2.46493753791415e-06	1.10084589071894e-05	3.48895093511609e-06	3308/7040/5743/598/5606/5894/7132/960/332	9
DOID:11476	DOID:11476	osteoporosis	9/97	136/10312	4.95642418255328e-06	2.07268647634046e-05	6.56904066300124e-06	1432/23411/7040/3553/5595/3480/7421/6772/960	9
DOID:0080011	DOID:0080011	bone resorption disease	9/97	137/10312	5.2641317009495e-06	2.19140324202423e-05	6.94529402792575e-06	1432/23411/7040/3553/5595/3480/7421/6772/960	9
DOID:4483	DOID:4483	rhinitis	9/97	156/10312	1.51264649422281e-05	5.72689207689293e-05	1.81504474290543e-05	3162/3576/7040/3553/4790/7099/114548/64127/834	9
DOID:2163	DOID:2163	nasal cavity disease	9/97	157/10312	1.59229514640352e-05	6.00373579791491e-05	1.90278583068928e-05	3162/3576/7040/3553/4790/7099/114548/64127/834	9
DOID:2825	DOID:2825	nose disease	9/97	168/10312	2.73274887792258e-05	9.82081628003426e-05	3.1125470361207e-05	3162/3576/7040/3553/4790/7099/114548/64127/834	9
DOID:9074	DOID:9074	systemic lupus erythematosus	9/97	192/10312	7.76459536029759e-05	0.00025603683625354	8.11466860895088e-05	3553/1051/1536/7431/355/1647/7132/64127/3934	9
DOID:9744	DOID:9744	type 1 diabetes mellitus	9/97	192/10312	7.76459536029759e-05	0.00025603683625354	8.11466860895088e-05	3576/7040/3553/7099/6513/355/8743/1869/1843	9
DOID:4138	DOID:4138	bile duct disease	9/97	195/10312	8.74901088141536e-05	0.000283418662355709	8.98249078633081e-05	3162/3576/7040/5728/8795/355/7421/3920/960	9
DOID:9741	DOID:9741	biliary tract disease	9/97	197/10312	9.46196558295982e-05	0.00030058203931905	9.52645593722846e-05	3162/3576/7040/5728/8795/355/7421/3920/960	9
DOID:8857	DOID:8857	lupus erythematosus	9/97	198/10312	9.83636440169997e-05	0.000310977843627628	9.85593394563535e-05	3553/1051/1536/7431/355/1647/7132/64127/3934	9
DOID:303	DOID:303	substance-related disorder	9/97	318/10312	0.0029766073959255	0.00600569399555137	0.001903406449391	207/23411/3308/4217/6622/5728/3480/355/5579	9
DOID:350	DOID:350	mastocytosis	8/97	46/10312	8.89703124726268e-09	6.2009611723346e-08	1.96529318619758e-08	3576/7040/7099/598/3717/1869/7132/1843	8
DOID:2473	DOID:2473	opportunistic mycosis	8/97	65/10312	1.48670188431829e-07	8.39120081946519e-07	2.65945380662684e-07	1432/3576/7040/3553/4790/7099/7132/6772	8
DOID:9588	DOID:9588	encephalitis	8/97	66/10312	1.67878555013139e-07	9.36050124921744e-07	2.96665771857349e-07	3576/4217/351/3553/8743/1869/4792/6772	8
DOID:11394	DOID:11394	adult respiratory distress syndrome	8/97	67/10312	1.89179234630451e-07	1.03598152297628e-06	3.28337393437563e-07	3162/3308/3576/7040/3553/4790/355/7132	8
DOID:0050136	DOID:0050136	systemic mycosis	8/97	73/10312	3.72280762850757e-07	1.99126919664358e-06	6.31100191613584e-07	1432/3576/7040/3553/4790/7099/7132/6772	8
DOID:0050339	DOID:0050339	commensal bacterial infectious disease	8/97	81/10312	8.37577894568388e-07	4.23391023627977e-06	1.34186857602917e-06	3162/3576/7040/5595/7099/6774/4792/6772	8
DOID:3247	DOID:3247	rhabdomyosarcoma	8/97	81/10312	8.37577894568388e-07	4.23391023627977e-06	1.34186857602917e-06	207/7040/4790/598/8795/3480/4170/824	8
DOID:0050621	DOID:0050621	respiratory system benign neoplasm	8/97	82/10312	9.210088178278e-07	4.605044089139e-06	1.45949337836556e-06	207/4353/5595/6513/355/4170/7846/332	8
DOID:4043	DOID:4043	skeletal muscle cancer	8/97	86/10312	1.3295506037597e-06	6.30508533741715e-06	1.99829363668713e-06	207/7040/4790/598/8795/3480/4170/824	8
DOID:9261	DOID:9261	nasopharynx carcinoma	8/97	86/10312	1.3295506037597e-06	6.30508533741715e-06	1.99829363668713e-06	1432/3576/6416/6774/1027/3717/10383/332	8
DOID:3744	DOID:3744	cervical squamous cell carcinoma	8/97	93/10312	2.41801211009949e-06	1.08515665428855e-05	3.43922646725319e-06	4790/1051/6513/1027/355/5894/4683/332	8
DOID:0060119	DOID:0060119	pharynx cancer	8/97	96/10312	3.07647254348305e-06	1.36074747115596e-05	4.31266647036845e-06	1432/3576/6416/6774/1027/3717/10383/332	8
DOID:0080199	DOID:0080199	colorectal carcinoma	8/97	98/10312	3.59528704795383e-06	1.53844841121745e-05	4.8758605252544e-06	1432/5595/598/6774/3717/5894/64127/960	8
DOID:8778	DOID:8778	Crohn's disease	8/97	110/10312	8.53476700760265e-06	3.47432993229843e-05	1.10113202659801e-05	3576/5743/7099/6774/3717/7132/64127/4210	8
DOID:3627	DOID:3627	aortic aneurysm	8/97	113/10312	1.04166426405474e-05	4.1848520651981e-05	1.32632039137285e-05	3162/3576/5743/3553/5580/824/5579/960	8
DOID:520	DOID:520	aortic disease	8/97	116/10312	1.26372438901728e-05	4.98981303817983e-05	1.58143960134532e-05	3162/3576/5743/3553/5580/824/5579/960	8
DOID:4481	DOID:4481	allergic rhinitis	8/97	117/10312	1.34608045803593e-05	5.20333622434055e-05	1.64911228162738e-05	3162/3576/7040/3553/4790/7099/114548/64127	8
DOID:583	DOID:583	hemolytic anemia	8/97	117/10312	1.34608045803593e-05	5.20333622434055e-05	1.64911228162738e-05	3576/3553/6513/9518/3717/2729/7037/3934	8
DOID:720	DOID:720	normocytic anemia	8/97	117/10312	1.34608045803593e-05	5.20333622434055e-05	1.64911228162738e-05	3576/3553/6513/9518/3717/2729/7037/3934	8
DOID:0060005	DOID:0060005	autoimmune disease of endocrine system	8/97	122/10312	1.82897297196751e-05	6.75765114140606e-05	2.14172696358064e-05	3576/5743/3553/4790/841/3480/355/7421	8
DOID:3498	DOID:3498	pancreatic ductal adenocarcinoma	8/97	122/10312	1.82897297196751e-05	6.75765114140606e-05	2.14172696358064e-05	207/7040/387/6774/8795/8743/5296/1869	8
DOID:2218	DOID:2218	blood platelet disease	8/97	124/10312	2.05919772353386e-05	7.57784762260459e-05	2.4016748186058e-05	3576/7040/3553/598/355/3717/8743/3934	8
DOID:8618	DOID:8618	oral cavity cancer	8/97	138/10312	4.45608641559192e-05	0.000152401468488646	4.83011519123053e-05	5743/5595/6513/5728/1027/8743/4602/332	8
DOID:783	DOID:783	end stage renal disease	8/97	157/10312	0.000110852600884146	0.000343381793984559	0.000108829241342932	7040/3553/4353/1535/7099/1536/7132/3934	8
DOID:3312	DOID:3312	bipolar disorder	8/97	184/10312	0.000329430426142066	0.000894029475075814	0.0002833480144119	3309/207/5743/3553/1385/6622/5621/2643	8
DOID:11612	DOID:11612	polycystic ovary syndrome	8/97	188/10312	0.000380713146960946	0.00101523505856252	0.000321762140986063	3162/207/3553/5728/8743/7421/10135/3934	8
DOID:3620	DOID:3620	central nervous system cancer	8/97	191/10312	0.000423300400529403	0.00112229501004914	0.000355693040942347	3309/351/5743/5728/841/355/1647/332	8
DOID:1414	DOID:1414	ovarian dysfunction	8/97	199/10312	0.00055613625036358	0.00144532584840253	0.000458072379871281	3162/207/3553/5728/8743/7421/10135/3934	8
DOID:784	DOID:784	chronic kidney disease	8/97	213/10312	0.000868743550256058	0.00207595861359889	0.000657941116666926	7040/3553/4353/1535/7099/1536/7132/3934	8
DOID:349	DOID:349	systemic mastocytosis	7/97	39/10312	6.29688866230811e-08	3.73750810924094e-07	1.18454204377545e-07	3576/7040/7099/3717/1869/7132/1843	7
DOID:4914	DOID:4914	esophagus adenocarcinoma	7/97	54/10312	6.46349910972069e-07	3.32202188879499e-06	1.05286048420619e-06	3309/7040/5743/841/355/7421/332	7
DOID:10316	DOID:10316	pneumoconiosis	7/97	57/10312	9.42998299368514e-07	4.66429266354319e-06	1.4782712446241e-06	3162/7040/3553/4790/841/355/5579	7
DOID:9675	DOID:9675	pulmonary emphysema	7/97	57/10312	9.42998299368514e-07	4.66429266354319e-06	1.4782712446241e-06	3162/7040/5743/7099/8795/2729/4792	7
DOID:0060095	DOID:0060095	uterine benign neoplasm	7/97	58/10312	1.06425089853911e-06	5.18048056431735e-06	1.64186855413719e-06	7040/3553/1051/598/1027/3480/332	7
DOID:0060086	DOID:0060086	female reproductive organ benign neoplasm	7/97	60/10312	1.34622961697763e-06	6.3514422954842e-06	2.01298571607451e-06	7040/3553/1051/598/1027/3480/332	7
DOID:9743	DOID:9743	diabetic neuropathy	7/97	61/10312	1.50914505633658e-06	7.08374210117171e-06	2.24507615792284e-06	1432/7295/7040/5743/3553/7099/5580	7
DOID:0050622	DOID:0050622	reproductive organ benign neoplasm	7/97	62/10312	1.68824671478038e-06	7.84437867473713e-06	2.48614747471646e-06	7040/3553/1051/598/1027/3480/332	7
DOID:10923	DOID:10923	sickle cell anemia	7/97	65/10312	2.33564943686167e-06	1.05852092705061e-05	3.35480888779197e-06	3162/7040/5743/3553/4353/3480/7132	7
DOID:2986	DOID:2986	IgA glomerulonephritis	7/97	65/10312	2.33564943686167e-06	1.05852092705061e-05	3.35480888779197e-06	3553/387/3480/355/7132/3934/4210	7
DOID:5200	DOID:5200	urinary tract obstruction	7/97	69/10312	3.51048294593256e-06	1.52341712748017e-05	4.82822133080099e-06	3309/207/7040/3553/5595/7132/3934	7
DOID:615	DOID:615	leukopenia	7/97	71/10312	4.26144947327254e-06	1.79840986945447e-05	5.69976583339687e-06	7040/3553/598/6774/355/4683/332	7
DOID:620	DOID:620	blood protein disease	7/97	71/10312	4.26144947327254e-06	1.79840986945447e-05	5.69976583339687e-06	3162/7040/5743/3553/4353/3480/7132	7
DOID:13141	DOID:13141	uveitis	7/97	78/10312	8.02425134433811e-06	3.28102721635158e-05	1.03986789351189e-05	7040/3553/7099/355/7132/64127/3934	7
DOID:12306	DOID:12306	vitiligo	7/97	85/10312	1.42103352601728e-05	5.44729518306626e-05	1.72643108204731e-05	7040/5743/7099/355/7421/5045/22861	7
DOID:2671	DOID:2671	transitional cell carcinoma	7/97	85/10312	1.42103352601728e-05	5.44729518306626e-05	1.72643108204731e-05	5743/598/1027/355/7037/960/332	7
DOID:3480	DOID:3480	uveal disease	7/97	87/10312	1.65678077337731e-05	6.2213808632944e-05	1.97176487314937e-05	7040/3553/7099/355/7132/64127/3934	7
DOID:9778	DOID:9778	irritable bowel syndrome	7/97	92/10312	2.3907692168306e-05	8.69370624302035e-05	2.7553279511632e-05	4790/7099/6774/3717/7421/7132/64127	7
DOID:12361	DOID:12361	Graves' disease	7/97	103/10312	4.97131104696433e-05	0.000169392820859525	5.36862830412912e-05	3576/3553/4790/841/3480/355/7421	7
DOID:75	DOID:75	lymphatic system disease	7/97	121/10312	0.000138084677417082	0.000422052834630284	0.000133762740494953	3162/7040/3553/7099/841/3717/4210	7
DOID:12365	DOID:12365	malaria	7/97	125/10312	0.000169148096279623	0.000501987898636299	0.000159096851169628	3162/5743/3553/7099/1536/7132/824	7
DOID:10825	DOID:10825	essential hypertension	7/97	137/10312	0.000297726964806794	0.000827519056260575	0.000262268625382356	3162/7040/3553/1535/9518/3480/3934	7
DOID:1596	DOID:1596	mental depression	7/97	138/10312	0.000311254924383558	0.000852245626288313	0.000270105307187486	3576/3553/6622/598/5728/3480/1843	7
DOID:0080524	DOID:0080524	thyroid gland adenocarcinoma	7/97	142/10312	0.000370395481120351	0.000993480590760126	0.000314867418353038	7295/7040/5743/1051/5728/1027/7037	7
DOID:0080525	DOID:0080525	differentiated thyroid gland carcinoma	7/97	142/10312	0.000370395481120351	0.000993480590760126	0.000314867418353038	7295/7040/5743/1051/5728/1027/7037	7
DOID:299	DOID:299	adenocarcinoma	7/97	147/10312	0.000456646534406025	0.0012072264702688	0.000382610677648121	3162/5743/3553/387/5728/8795/1027	7
DOID:2527	DOID:2527	nephrosis	7/97	159/10312	0.000729934308600466	0.00180521388148502	0.000572133003628549	3576/7040/5743/3553/7431/240/4792	7
DOID:13580	DOID:13580	cholestasis	7/97	161/10312	0.000785974337122766	0.001897890787803	0.000601505432747634	3162/3576/7040/5728/8795/3920/960	7
DOID:480	DOID:480	movement disease	7/97	181/10312	0.00155511817532496	0.00346418576585704	0.00109791699901877	3162/5743/3553/6622/65018/6513/2643	7
DOID:3146	DOID:3146	lipid metabolism disorder	7/97	182/10312	0.00160508317058843	0.00352428762993164	0.00111696530147719	3576/7040/3553/4790/4353/10628/10135	7
DOID:3310	DOID:3310	atopic dermatitis	7/97	183/10312	0.00165629247045441	0.0036194514793778	0.00114712592653049	3162/7040/3553/7099/841/7421/4792	7
DOID:3042	DOID:3042	allergic contact dermatitis	7/97	192/10312	0.00217671212505786	0.00462488488464949	0.00146578159387633	3162/7040/3553/7099/841/7421/4792	7
DOID:2773	DOID:2773	contact dermatitis	7/97	195/10312	0.00237571423303803	0.00490057644483181	0.00155315752313319	3162/7040/3553/7099/841/7421/4792	7
DOID:2742	DOID:2742	auditory system disease	7/97	297/10312	0.0217094850472543	0.0338520783787695	0.0107288623694727	7295/3576/7040/3553/7099/114548/7421	7
DOID:8466	DOID:8466	retinal degeneration	7/97	319/10312	0.0305036927342927	0.0454836261192047	0.0144152911155832	23411/7099/5728/1027/3480/355/3934	7
DOID:9799	DOID:9799	eye degenerative disease	7/97	321/10312	0.0314069750486569	0.0467547201371591	0.0148181435674978	23411/7099/5728/1027/3480/355/3934	7
DOID:3702	DOID:3702	cervical adenocarcinoma	6/97	22/10312	3.91555553240319e-08	2.43399397960199e-07	7.71414567905892e-08	207/5743/5595/5728/7037/6794	6
DOID:4798	DOID:4798	aggressive systemic mastocytosis	6/97	29/10312	2.36389738806644e-07	1.28685538285274e-06	4.07847758638682e-07	3576/7040/7099/1869/7132/1843	6
DOID:14018	DOID:14018	alcoholic liver cirrhosis	6/97	30/10312	2.93254777987792e-07	1.57774500437877e-06	5.00040464774506e-07	3576/7040/4790/4353/6774/3717	6
DOID:12351	DOID:12351	alcoholic hepatitis	6/97	33/10312	5.34705417449575e-07	2.79505104575914e-06	8.85845697568973e-07	4790/7099/114548/355/7132/4792	6
DOID:1724	DOID:1724	duodenal ulcer	6/97	34/10312	6.44381417239088e-07	3.32202188879499e-06	1.05286048420619e-06	3576/7040/3553/4353/6774/7037	6
DOID:1272	DOID:1272	telangiectasis	6/97	37/10312	1.08882622942672e-06	5.24460801608684e-06	1.66219270075063e-06	1432/207/6774/6197/1869/4683	6
DOID:687	DOID:687	hepatoblastoma	6/97	37/10312	1.08882622942672e-06	5.24460801608684e-06	1.66219270075063e-06	3162/207/4353/1051/1027/355	6
DOID:12704	DOID:12704	ataxia telangiectasia	6/97	44/10312	3.13536824249393e-06	1.37358989671163e-05	4.35336843694646e-06	1432/207/6774/6197/1869/4683	6
DOID:12716	DOID:12716	newborn respiratory distress syndrome	6/97	44/10312	3.13536824249393e-06	1.37358989671163e-05	4.35336843694646e-06	3162/3576/7040/3553/4790/355	6
DOID:11077	DOID:11077	brucellosis	6/97	45/10312	3.59043473042765e-06	1.53844841121745e-05	4.8758605252544e-06	3576/7040/3553/7099/7132/4210	6
DOID:13223	DOID:13223	uterine fibroid	6/97	46/10312	4.09784693982331e-06	1.74537925214696e-05	5.53169396847493e-06	7040/3553/1051/598/1027/3480	6
DOID:2526	DOID:2526	prostate adenocarcinoma	6/97	47/10312	4.66209236423553e-06	1.95850455483867e-05	6.2071597447404e-06	207/3551/3480/5894/4792/6772	6
DOID:10808	DOID:10808	gastric ulcer	6/97	51/10312	7.58617474494672e-06	3.12972231630089e-05	9.91914281024423e-06	5743/3553/5595/598/355/4303	6
DOID:0050904	DOID:0050904	salivary gland carcinoma	6/97	63/10312	2.61368422337526e-05	9.42976268825585e-05	2.9886089984518e-05	5595/6513/1027/8743/4602/332	6
DOID:0060115	DOID:0060115	nervous system benign neoplasm	6/97	63/10312	2.61368422337526e-05	9.42976268825585e-05	2.9886089984518e-05	7040/6622/6774/1027/3480/960	6
DOID:4007	DOID:4007	bladder carcinoma	6/97	64/10312	2.86233988171005e-05	0.000102465085259659	3.2474632284812e-05	3576/7040/5743/5728/7431/1027	6
DOID:234	DOID:234	colon adenocarcinoma	6/97	66/10312	3.41671179295698e-05	0.000119519956255529	3.7879894602725e-05	7040/5743/5595/6774/3717/8743	6
DOID:8850	DOID:8850	salivary gland cancer	6/97	66/10312	3.41671179295698e-05	0.000119519956255529	3.7879894602725e-05	5595/6513/1027/8743/4602/332	6
DOID:10241	DOID:10241	thalassemia	6/97	67/10312	3.72452013340455e-05	0.000129793883436825	4.11360477254011e-05	3576/3553/9518/3717/7037/3934	6
DOID:3371	DOID:3371	chondrosarcoma	6/97	69/10312	4.40687801127919e-05	0.00015128088695436	4.79460019294711e-05	207/5743/4790/5595/598/5580	6
DOID:1588	DOID:1588	thrombocytopenia	6/97	71/10312	5.1859729937845e-05	0.000176055171744714	5.57978061479241e-05	3576/7040/3553/355/3717/8743	6
DOID:3326	DOID:3326	purpura	6/97	72/10312	5.61483962321115e-05	0.000189913693138024	6.01900377565591e-05	3162/7040/3553/7099/355/4210	6
DOID:2018	DOID:2018	hyperinsulinism	6/97	76/10312	7.62277724945126e-05	0.000253175273266973	8.02397605205396e-05	4790/5580/5728/8743/10135/6772	6
DOID:535	DOID:535	sleep disorder	6/97	77/10312	8.20475672274796e-05	0.000267672914359153	8.48345506607385e-05	3162/5743/3553/1535/3480/7132	6
DOID:11714	DOID:11714	gestational diabetes	6/97	78/10312	8.82161768844079e-05	0.000283772317250543	8.99369929958814e-05	7040/3553/4790/6513/3480/10135	6
DOID:2213	DOID:2213	hemorrhagic disease	6/97	78/10312	8.82161768844079e-05	0.000283772317250543	8.99369929958814e-05	3162/7040/3553/7099/355/4210	6
DOID:7693	DOID:7693	abdominal aortic aneurysm	6/97	79/10312	9.47486863070917e-05	0.00030058203931905	9.52645593722846e-05	3162/3576/5743/3553/5580/960	6
DOID:767	DOID:767	muscular atrophy	6/97	82/10312	0.00011668622423453	0.000360239349985797	0.000114171967901677	7040/4790/6622/3551/1147/7037	6
DOID:0050950	DOID:0050950	autosomal recessive cerebellar ataxia	6/97	87/10312	0.000162046416967792	0.000487198377811662	0.000154409554523833	1432/207/6774/6197/1869/4683	6
DOID:8893	DOID:8893	psoriasis	6/97	87/10312	0.000162046416967792	0.000487198377811662	0.000154409554523833	7040/7099/6774/7421/7132/1843	6
DOID:1923	DOID:1923	disorder of sexual development	6/97	97/10312	0.000294068054857365	0.000819826092329624	0.000259830466333302	5728/3480/355/7421/5894/10135	6
DOID:6050	DOID:6050	esophageal disease	6/97	99/10312	0.000328467616901657	0.000894029475075814	0.0002833480144119	3576/7040/5743/3553/355/7421	6
DOID:10124	DOID:10124	corneal disease	6/97	110/10312	0.000577938166612427	0.00148106716792042	0.000469400006308876	7040/5743/3553/7099/6667/332	6
DOID:633	DOID:633	myositis	6/97	113/10312	0.000666526118410537	0.00167085566468037	0.000529550365121809	3576/351/3553/7099/355/7132	6
DOID:1824	DOID:1824	status epilepticus	6/97	123/10312	0.00103981516511234	0.00242845563170183	0.000769659279154929	3162/5743/3553/598/841/5579	6
DOID:1168	DOID:1168	familial hyperlipidemia	6/97	124/10312	0.00108450584995876	0.00251321254902283	0.000796521597344763	3576/7040/4790/4353/10628/10135	6
DOID:289	DOID:289	endometriosis	6/97	125/10312	0.0011306583417409	0.00260703176541762	0.000826256062952724	3576/5743/3553/598/4792/332	6
DOID:3969	DOID:3969	thyroid gland papillary carcinoma	6/97	127/10312	0.00122747604778713	0.00280914916408995	0.000890313865506768	7295/5743/1051/5728/1027/7037	6
DOID:1184	DOID:1184	nephrotic syndrome	6/97	131/10312	0.00144006844356185	0.00322351087123333	0.00102163902898356	3576/7040/5743/3553/240/4792	6
DOID:1205	DOID:1205	allergic disease	6/97	139/10312	0.0019485401686483	0.00418845082980476	0.00132746096093354	7040/351/7099/6774/3717/7421	6
DOID:0080599	DOID:0080599	Coronavirus infectious disease	6/97	143/10312	0.00224881367935699	0.00464923277529985	0.00147349825944858	3576/7040/3553/598/6772/3934	6
DOID:2277	DOID:2277	gonadal disease	6/97	143/10312	0.00224881367935699	0.00464923277529985	0.00147349825944858	5728/3480/355/7421/5894/10135	6
DOID:0050753	DOID:0050753	cerebellar ataxia	6/97	160/10312	0.00392928594414757	0.00749988188509495	0.00237696485374291	1432/207/6774/6197/1869/4683	6
DOID:0050951	DOID:0050951	hereditary ataxia	6/97	180/10312	0.00693330949506895	0.012458290498952	0.00394845133662438	1432/207/6774/6197/1869/4683	6
DOID:2352	DOID:2352	hemochromatosis	5/97	30/10312	7.85210192096703e-06	3.22497043182574e-05	1.02210161283264e-05	3162/4353/7099/9518/7037	5
DOID:2706	DOID:2706	synovium cancer	5/97	32/10312	1.0931961297364e-05	4.35385471583329e-05	1.37988301634533e-05	3553/4790/5728/3480/332	5
DOID:5485	DOID:5485	synovial sarcoma	5/97	32/10312	1.0931961297364e-05	4.35385471583329e-05	1.37988301634533e-05	3553/4790/5728/3480/332	5
DOID:10325	DOID:10325	silicosis	5/97	33/10312	1.2788614133063e-05	5.02800213778547e-05	1.59354301163224e-05	3162/3553/4790/355/5579	5
DOID:8283	DOID:8283	peritonitis	5/97	34/10312	1.48824473599293e-05	5.65778990542765e-05	1.79314394027856e-05	3576/7099/355/64127/3934	5
DOID:4251	DOID:4251	conjunctival disease	5/97	37/10312	2.27995535443363e-05	8.3236465320593e-05	2.6380435805268e-05	3576/7099/355/3920/6772	5
DOID:649	DOID:649	prion disease	5/97	37/10312	2.27995535443363e-05	8.3236465320593e-05	2.6380435805268e-05	351/5743/4790/6622/5621	5
DOID:10976	DOID:10976	membranous glomerulonephritis	5/97	40/10312	3.36581695457009e-05	0.000118641823685996	3.76015848524265e-05	4217/3553/387/1027/5579	5
DOID:0050848	DOID:0050848	obstructive sleep apnea	5/97	42/10312	4.28712696721965e-05	0.000147721228833037	4.68178265294635e-05	3162/5743/3553/1535/7132	5
DOID:2513	DOID:2513	basal cell carcinoma	5/97	42/10312	4.28712696721965e-05	0.000147721228833037	4.68178265294635e-05	3576/5743/3480/7421/4170	5
DOID:3192	DOID:3192	neurilemmoma	5/97	45/10312	6.02165342289639e-05	0.000202927514617754	6.43145555481897e-05	7040/6622/6774/1027/960	5
DOID:2001	DOID:2001	neuroma	5/97	47/10312	7.44886318452341e-05	0.000248295439484114	7.86931770447363e-05	7040/6622/6774/1027/960	5
DOID:8991	DOID:8991	cervix uteri carcinoma in situ	5/97	47/10312	7.44886318452341e-05	0.000248295439484114	7.86931770447363e-05	5743/3553/5728/6774/1027	5
DOID:9108	DOID:9108	uterus carcinoma in situ	5/97	47/10312	7.44886318452341e-05	0.000248295439484114	7.86931770447363e-05	5743/3553/5728/6774/1027	5
DOID:9471	DOID:9471	meningitis	5/97	48/10312	8.25352271412866e-05	0.000268312399187222	8.50372249140279e-05	3576/4353/7099/8743/64127	5
DOID:0050847	DOID:0050847	sleep apnea	5/97	49/10312	9.12346497323136e-05	0.000292459504368392	9.26902548169846e-05	3162/5743/3553/1535/7132	5
DOID:11963	DOID:11963	esophagitis	5/97	51/10312	0.000110735076119073	0.000343381793984559	0.000108829241342932	3576/7040/5743/3553/7421	5
DOID:3376	DOID:3376	bone osteosarcoma	5/97	51/10312	0.000110735076119073	0.000343381793984559	0.000108829241342932	3576/6416/841/1027/355	5
DOID:8432	DOID:8432	polycythemia	5/97	51/10312	0.000110735076119073	0.000343381793984559	0.000108829241342932	598/3717/5296/3934/4210	5
DOID:0050861	DOID:0050861	colorectal adenocarcinoma	5/97	52/10312	0.000121609977139394	0.000374184545044289	0.000118591669310375	5595/598/5894/64127/960	5
DOID:7166	DOID:7166	thyroiditis	5/97	53/10312	0.000133285480034701	0.000408742138773083	0.000129544133226709	7040/5743/841/355/7421	5
DOID:13406	DOID:13406	pulmonary sarcoidosis	5/97	54/10312	0.000145800835214402	0.00044150652729526	0.000139928270092434	3162/7040/1535/64127/4792	5
DOID:4961	DOID:4961	bone marrow disease	5/97	54/10312	0.000145800835214402	0.00044150652729526	0.000139928270092434	598/3717/5296/3934/4210	5
DOID:854	DOID:854	collagen disease	5/97	57/10312	0.000188791957657454	0.000558484247732662	0.000177002444647537	7040/7099/355/4792/332	5
DOID:5199	DOID:5199	ureteral obstruction	5/97	58/10312	0.000205077058818177	0.000602782409305825	0.000191042022171297	3309/207/3553/5595/7132	5
DOID:11260	DOID:11260	rabies	5/97	60/10312	0.00024083983383997	0.000692414522289914	0.000219449453860762	351/6622/598/6772/5045	5
DOID:1070	DOID:1070	primary open angle glaucoma	5/97	62/10312	0.00028115990443501	0.000786222225167809	0.000249180270447921	3309/3308/3553/7099/355	5
DOID:4971	DOID:4971	myelofibrosis	5/97	62/10312	0.00028115990443501	0.000786222225167809	0.000249180270447921	3576/7040/6513/3717/4602	5
DOID:4928	DOID:4928	intrahepatic cholangiocarcinoma	5/97	64/10312	0.00032640916408831	0.000891087332229215	0.000282415550374705	5728/7431/355/1843/3934	5
DOID:4610	DOID:4610	intestinal benign neoplasm	5/97	66/10312	0.00037697192838889	0.00100818073871447	0.000319526389729873	5743/598/5894/7132/332	5
DOID:1602	DOID:1602	lymphadenitis	5/97	70/10312	0.000495634267643366	0.00129540774497698	0.000410558289884008	3162/7040/3553/7099/4210	5
DOID:4948	DOID:4948	gallbladder carcinoma	5/97	70/10312	0.000495634267643366	0.00129540774497698	0.000410558289884008	5743/5595/6513/355/5894	5
DOID:9942	DOID:9942	lymph node disease	5/97	70/10312	0.000495634267643366	0.00129540774497698	0.000410558289884008	3162/7040/3553/7099/4210	5
DOID:0080809	DOID:0080809	chronic asthma	5/97	75/10312	0.0006811434963149	0.00170285874078725	0.000539693216473763	7040/5743/2729/240/4792	5
DOID:896	DOID:896	metal metabolism disorder	5/97	79/10312	0.000863544828290638	0.00206890948444632	0.00065570701051674	3162/4353/7099/9518/7037	5
DOID:1067	DOID:1067	open-angle glaucoma	5/97	83/10312	0.00108010451501059	0.00250933372174177	0.000795292266501682	3309/3308/3553/7099/355	5
DOID:3565	DOID:3565	meningioma	5/97	84/10312	0.00114002096405939	0.0026220482173366	0.000831015281695926	5743/5728/841/1647/332	5
DOID:3007	DOID:3007	breast ductal carcinoma	5/97	86/10312	0.00126720400765561	0.00286444149150653	0.00090783786401294	207/3576/6416/387/960	5
DOID:3121	DOID:3121	gallbladder cancer	5/97	88/10312	0.00140459137696639	0.00316721585002226	0.00100379724308486	5743/5595/6513/355/5894	5
DOID:83	DOID:83	cataract	5/97	121/10312	0.00559173439911204	0.0102682547847966	0.00325435534941493	23411/7431/1027/355/2729	5
DOID:110	DOID:110	lens disease	5/97	123/10312	0.00598930851185381	0.0108681732365	0.00344448968708295	23411/7431/1027/355/2729	5
DOID:4448	DOID:4448	macular degeneration	5/97	124/10312	0.00619539265731157	0.0112200024502493	0.00355599619990739	23411/7099/1027/3480/355	5
DOID:11984	DOID:11984	hypertrophic cardiomyopathy	5/97	127/10312	0.00684356717286038	0.0123210994110206	0.00390497086596421	3480/5894/3920/824/332	5
DOID:2871	DOID:2871	endometrial carcinoma	5/97	136/10312	0.00907140778600955	0.0158663406143133	0.0050285770596851	5743/5595/1027/355/332	5
DOID:3748	DOID:3748	esophagus squamous cell carcinoma	5/97	143/10312	0.0111185467521082	0.0188380534289863	0.00597041281444989	3576/5743/387/355/3717	5
DOID:0050598	DOID:0050598	extrapulmonary tuberculosis	4/97	25/10312	7.99743002035968e-05	0.000261837566502879	8.29851326330635e-05	3576/7040/3553/7099	4
DOID:1508	DOID:1508	candidiasis	4/97	25/10312	7.99743002035968e-05	0.000261837566502879	8.29851326330635e-05	1432/3576/4790/6772	4
DOID:2987	DOID:2987	familial Mediterranean fever	4/97	27/10312	0.000109364428910473	0.000343381793984559	0.000108829241342932	3553/7099/64127/4210	4
DOID:6543	DOID:6543	acne	4/97	29/10312	0.000145889113367129	0.00044150652729526	0.000139928270092434	7099/7132/64127/3934	4
DOID:9098	DOID:9098	sebaceous gland disease	4/97	30/10312	0.000167125576666539	0.000497590713699727	0.000157703235348769	7099/7132/64127/3934	4
DOID:13129	DOID:13129	severe pre-eclampsia	4/97	31/10312	0.000190508222126532	0.000561755013962851	0.00017803906048937	3576/7099/355/64127	4
DOID:4752	DOID:4752	multiple system atrophy	4/97	32/10312	0.000216161973673556	0.000623413842569503	0.000197580817381868	3576/6622/65018/355	4
DOID:9065	DOID:9065	leishmaniasis	4/97	32/10312	0.000216161973673556	0.000623413842569503	0.000197580817381868	3162/3576/7099/355	4
DOID:3443	DOID:3443	mammary Paget's disease	4/97	33/10312	0.00024421347154121	0.000697752775832028	0.000221141325978801	1432/5595/6774/7421	4
DOID:5603	DOID:5603	T-cell acute lymphoblastic leukemia	4/97	33/10312	0.00024421347154121	0.000697752775832028	0.000221141325978801	3576/355/4683/4602	4
DOID:13189	DOID:13189	gout	4/97	34/10312	0.000274790941432048	0.000773112128799645	0.000245025239905608	7040/5743/3553/114548	4
DOID:3277	DOID:3277	thymus cancer	4/97	34/10312	0.000274790941432048	0.000773112128799645	0.000245025239905608	6513/598/5728/3920	4
DOID:0080998	DOID:0080998	acute necrotizing pancreatitis	4/97	35/10312	0.000308024067145278	0.000845916841115391	0.000268099502275702	3553/7099/4792/332	4
DOID:1116	DOID:1116	pertussis	4/97	35/10312	0.000308024067145278	0.000845916841115391	0.000268099502275702	5595/7099/6774/6772	4
DOID:2228	DOID:2228	thrombocytosis	4/97	35/10312	0.000308024067145278	0.000845916841115391	0.000268099502275702	3553/598/3717/3934	4
DOID:8634	DOID:8634	prostate carcinoma in situ	4/97	35/10312	0.000308024067145278	0.000845916841115391	0.000268099502275702	5743/5609/6416/1027	4
DOID:4248	DOID:4248	coronary stenosis	4/97	39/10312	0.000470150987970517	0.00123936650124033	0.000392796934603629	3162/1535/7099/3480	4
DOID:0060083	DOID:0060083	immune system cancer	4/97	40/10312	0.000518650190017719	0.00135172287483371	0.000428406448888946	6513/598/5728/3920	4
DOID:10113	DOID:10113	trypanosomiasis	4/97	41/10312	0.000570607058086094	0.00146636450681342	0.000464740238429426	3308/3576/7099/7431	4
DOID:1875	DOID:1875	impotence	4/97	41/10312	0.000570607058086094	0.00146636450681342	0.000464740238429426	207/23411/7040/598	4
DOID:3683	DOID:3683	lung benign neoplasm	4/97	41/10312	0.000570607058086094	0.00146636450681342	0.000464740238429426	4353/6513/355/7846	4
DOID:5157	DOID:5157	benign pleural mesothelioma	4/97	41/10312	0.000570607058086094	0.00146636450681342	0.000464740238429426	207/5595/4170/332	4
DOID:1876	DOID:1876	sexual dysfunction	4/97	42/10312	0.000626158193708609	0.00157394955795607	0.000498837560130241	207/23411/7040/598	4
DOID:3298	DOID:3298	vaccinia	4/97	42/10312	0.000626158193708609	0.00157394955795607	0.000498837560130241	4790/387/10018/4170	4
DOID:4866	DOID:4866	salivary gland adenoid cystic carcinoma	4/97	43/10312	0.000685440754574647	0.00170433917353696	0.000540162415411599	5595/8743/4602/332	4
DOID:9120	DOID:9120	amyloidosis	4/97	43/10312	0.000685440754574647	0.00170433917353696	0.000540162415411599	351/6622/7132/4210	4
DOID:0080364	DOID:0080364	malignant adenoma	4/97	44/10312	0.000748592355492533	0.00181238149224508	0.000574404660585683	5743/6513/6416/387	4
DOID:1532	DOID:1532	pleural disease	4/97	44/10312	0.000748592355492533	0.00181238149224508	0.000574404660585683	3162/5743/3553/240	4
DOID:2021	DOID:2021	placenta cancer	4/97	44/10312	0.000748592355492533	0.00181238149224508	0.000574404660585683	5728/6774/3717/7421	4
DOID:2600	DOID:2600	laryngeal carcinoma	4/97	44/10312	0.000748592355492533	0.00181238149224508	0.000574404660585683	3576/5743/6416/332	4
DOID:3111	DOID:3111	cystadenocarcinoma	4/97	44/10312	0.000748592355492533	0.00181238149224508	0.000574404660585683	5743/6513/6416/387	4
DOID:3114	DOID:3114	serous cystadenocarcinoma	4/97	44/10312	0.000748592355492533	0.00181238149224508	0.000574404660585683	5743/6513/6416/387	4
DOID:3594	DOID:3594	choriocarcinoma	4/97	44/10312	0.000748592355492533	0.00181238149224508	0.000574404660585683	5728/6774/3717/7421	4
DOID:60004	DOID:60004	malignant cystadenoma	4/97	44/10312	0.000748592355492533	0.00181238149224508	0.000574404660585683	5743/6513/6416/387	4
DOID:255	DOID:255	hemangioma	4/97	45/10312	0.000815750972201173	0.00196463584928031	0.000622659187929802	3553/4790/6513/7846	4
DOID:0060123	DOID:0060123	connective tissue benign neoplasm	4/97	47/10312	0.000962642402963261	0.0022592627824648	0.000716036373847539	5743/1385/1051/332	4
DOID:13250	DOID:13250	diarrhea	4/97	47/10312	0.000962642402963261	0.0022592627824648	0.000716036373847539	3576/5743/7099/4792	4
DOID:0060091	DOID:0060091	cardiovascular organ benign neoplasm	4/97	48/10312	0.00104265214621981	0.00242845563170183	0.000769659279154929	3553/4790/6513/7846	4
DOID:12987	DOID:12987	agranulocytosis	4/97	48/10312	0.00104265214621981	0.00242845563170183	0.000769659279154929	7040/3553/6774/332	4
DOID:1024	DOID:1024	leprosy	4/97	49/10312	0.00112722259035203	0.00260564015860268	0.000825815015941582	3576/7099/7421/64127	4
DOID:1679	DOID:1679	cystitis	4/97	50/10312	0.00121649216875399	0.0027909546016301	0.000884547396626474	5743/3553/4353/3934	4
DOID:883	DOID:883	parasitic helminthiasis infectious disease	4/97	53/10312	0.00151387718743848	0.00338050245738689	0.0010713949435883	1432/5595/7099/355	4
DOID:7998	DOID:7998	hyperthyroidism	4/97	54/10312	0.00162332329561641	0.00355585102849308	0.00112696880422492	3162/7431/3480/6794	4
DOID:3458	DOID:3458	breast adenocarcinoma	4/97	55/10312	0.00173815679379467	0.00378038829856051	0.00119813221819366	1432/5595/6774/7421	4
DOID:47	DOID:47	prostate disease	4/97	55/10312	0.00173815679379467	0.00378038829856051	0.00119813221819366	5743/3553/3480/834	4
DOID:0060099	DOID:0060099	musculoskeletal system benign neoplasm	4/97	56/10312	0.0018585140397873	0.00400429254474079	0.00126909500559863	5743/1385/1051/332	4
DOID:0050908	DOID:0050908	myelodysplastic syndrome	4/97	57/10312	0.00198453080070276	0.00425587024859334	0.00134882844263199	3553/1027/355/4210	4
DOID:2913	DOID:2913	acute pancreatitis	4/97	58/10312	0.00211634218899051	0.00450702503210942	0.00142842784198434	3553/7099/4792/332	4
DOID:0080855	DOID:0080855	Parkinsonism	4/97	65/10312	0.00321245583634257	0.00641097477100903	0.00203185356014817	3162/5743/3553/65018	4
DOID:2945	DOID:2945	severe acute respiratory syndrome	4/97	65/10312	0.00321245583634257	0.00641097477100903	0.00203185356014817	3576/7040/598/6772	4
DOID:13378	DOID:13378	Kawasaki disease	4/97	66/10312	0.003395390282017	0.00673223935227509	0.00213367311279199	3162/7040/3553/7099	4
DOID:365	DOID:365	bladder disease	4/97	69/10312	0.0039865242946633	0.00759337960888247	0.00240659742752911	5743/3553/4353/3934	4
DOID:438	DOID:438	autoimmune disease of the nervous system	4/97	74/10312	0.00512022755706709	0.00957440925305229	0.00303445236052115	7040/3553/7099/355	4
DOID:161	DOID:161	keratosis	4/97	75/10312	0.00537031679992637	0.00998119486046922	0.00316337640314642	3553/4353/5595/7099	4
DOID:345	DOID:345	uterine disease	4/97	83/10312	0.00767026964748603	0.0136228727329868	0.00431754662132418	3576/7040/5743/355	4
DOID:635	DOID:635	acquired immunodeficiency syndrome	4/97	85/10312	0.00833230873532103	0.0147701811878523	0.00468116726434221	1535/1051/355/7132	4
DOID:1319	DOID:1319	brain cancer	4/97	98/10312	0.0135567929857688	0.0225946549762814	0.00716100621101825	351/5743/355/332	4
DOID:3328	DOID:3328	temporal lobe epilepsy	4/97	99/10312	0.0140280375558016	0.023337783998802	0.00739652879595898	5743/3553/5621/1612	4
DOID:0060060	DOID:0060060	non-Hodgkin lymphoma	4/97	114/10312	0.0223691707353467	0.0347629004670929	0.0110175325279001	598/10018/355/4792	4
DOID:2234	DOID:2234	focal epilepsy	4/97	114/10312	0.0223691707353467	0.0347629004670929	0.0110175325279001	5743/3553/5621/1612	4
DOID:2952	DOID:2952	inner ear disease	4/97	122/10312	0.0278334532456804	0.0418411388660555	0.0132608643774569	7295/7040/3553/7421	4
DOID:1803	DOID:1803	neuritis	3/97	10/10312	9.23013564174159e-05	0.000294851555222301	9.34483761974569e-05	351/6622/355	3
DOID:14256	DOID:14256	adult-onset Still's disease	3/97	12/10312	0.000166919222508802	0.000497590713699727	0.000157703235348769	3162/7040/355	3
DOID:4305	DOID:4305	bone giant cell tumor	3/97	12/10312	0.000166919222508802	0.000497590713699727	0.000157703235348769	5743/1051/332	3
DOID:0050696	DOID:0050696	fetal alcohol spectrum disorder	3/97	13/10312	0.000215516172068451	0.000623413842569503	0.000197580817381868	387/5728/3480	3
DOID:12466	DOID:12466	secondary hyperparathyroidism	3/97	13/10312	0.000215516172068451	0.000623413842569503	0.000197580817381868	5743/1027/7421	3
DOID:1496	DOID:1496	echinococcosis	3/97	13/10312	0.000215516172068451	0.000623413842569503	0.000197580817381868	1432/5595/7099	3
DOID:3314	DOID:3314	angiomyolipoma	3/97	13/10312	0.000215516172068451	0.000623413842569503	0.000197580817381868	5728/6774/6772	3
DOID:121	DOID:121	vaginal disease	3/97	14/10312	0.00027242473612437	0.000771171560721292	0.000244410208603888	3576/3553/7099	3
DOID:2170	DOID:2170	vaginitis	3/97	14/10312	0.00027242473612437	0.000771171560721292	0.000244410208603888	3576/3553/7099	3
DOID:3385	DOID:3385	bacterial vaginosis	3/97	14/10312	0.00027242473612437	0.000771171560721292	0.000244410208603888	3576/3553/7099	3
DOID:3149	DOID:3149	keratoacanthoma	3/97	15/10312	0.000338212023516519	0.000912478186613482	0.000289195031684136	6513/598/960	3
DOID:8437	DOID:8437	intestinal obstruction	3/97	15/10312	0.000338212023516519	0.000912478186613482	0.000289195031684136	3162/5743/6794	3
DOID:0060097	DOID:0060097	thoracic benign neoplasm	3/97	16/10312	0.000413427473863756	0.00109928692472444	0.000348401004746761	7295/960/332	3
DOID:11729	DOID:11729	Lyme disease	3/97	18/10312	0.000594254263881093	0.00150196132629287	0.00047602206794408	7040/5743/3553	3
DOID:12337	DOID:12337	varicocele	3/97	18/10312	0.000594254263881093	0.00150196132629287	0.00047602206794408	3162/3553/355	3
DOID:200	DOID:200	benign giant cell tumor	3/97	18/10312	0.000594254263881093	0.00150196132629287	0.00047602206794408	5743/1051/332	3
DOID:2224	DOID:2224	essential thrombocythemia	3/97	18/10312	0.000594254263881093	0.00150196132629287	0.00047602206794408	598/3717/4602	3
DOID:9742	DOID:9742	pelvic varices	3/97	18/10312	0.000594254263881093	0.00150196132629287	0.00047602206794408	3162/3553/355	3
DOID:0060094	DOID:0060094	bone benign neoplasm	3/97	19/10312	0.000700879101225621	0.00173802903807971	0.000550839866759815	5743/1051/332	3
DOID:106	DOID:106	pleural tuberculosis	3/97	20/10312	0.000818959736297199	0.00196721398797238	0.000623476286805893	7040/3553/7099	3
DOID:3262	DOID:3262	phagocyte bactericidal dysfunction	3/97	21/10312	0.000948962145553574	0.00223857736899817	0.000709480470494845	1535/1536/4688	3
DOID:3265	DOID:3265	chronic granulomatous disease	3/97	21/10312	0.000948962145553574	0.00223857736899817	0.000709480470494845	1535/1536/4688	3
DOID:3319	DOID:3319	lymphangioleiomyomatosis	3/97	21/10312	0.000948962145553574	0.00223857736899817	0.000709480470494845	6774/6772/960	3
DOID:614	DOID:614	lymphopenia	3/97	21/10312	0.000948962145553574	0.00223857736899817	0.000709480470494845	598/355/4683	3
DOID:11870	DOID:11870	Pick's disease	3/97	23/10312	0.00124651774326806	0.0028246214872084	0.000895217565167881	351/1385/6622	3
DOID:2475	DOID:2475	chronic conjunctivitis	3/97	23/10312	0.00124651774326806	0.0028246214872084	0.000895217565167881	7099/355/3920	3
DOID:9008	DOID:9008	psoriatic arthritis	3/97	23/10312	0.00124651774326806	0.0028246214872084	0.000895217565167881	3553/6774/64127	3
DOID:9637	DOID:9637	stomatitis	3/97	23/10312	0.00124651774326806	0.0028246214872084	0.000895217565167881	7040/3553/4210	3
DOID:12689	DOID:12689	acoustic neuroma	3/97	24/10312	0.00141492533956138	0.00317495442047919	0.00100624985637613	7040/1027/960	3
DOID:5327	DOID:5327	retinal detachment	3/97	24/10312	0.00141492533956138	0.00317495442047919	0.00100624985637613	841/355/3717	3
DOID:10459	DOID:10459	common cold	3/97	25/10312	0.00159696411765562	0.00351484925417027	0.00111397396270614	3576/3553/240	3
DOID:12842	DOID:12842	Guillain-Barre syndrome	3/97	25/10312	0.00159696411765562	0.00351484925417027	0.00111397396270614	3553/7099/355	3
DOID:13133	DOID:13133	HELLP syndrome	3/97	25/10312	0.00159696411765562	0.00351484925417027	0.00111397396270614	7099/355/64127	3
DOID:631	DOID:631	fibromyalgia	3/97	25/10312	0.00159696411765562	0.00351484925417027	0.00111397396270614	3576/3553/4210	3
DOID:9470	DOID:9470	bacterial meningitis	3/97	25/10312	0.00159696411765562	0.00351484925417027	0.00111397396270614	4353/7099/64127	3
DOID:0060033	DOID:0060033	autoimmune disease of peripheral nervous system	3/97	26/10312	0.00179302428489019	0.00387225901901168	0.00122724913989272	3553/7099/355	3
DOID:10526	DOID:10526	conjunctival pterygium	3/97	26/10312	0.00179302428489019	0.00387225901901168	0.00122724913989272	7040/5743/332	3
DOID:11949	DOID:11949	Creutzfeldt-Jakob disease	3/97	26/10312	0.00179302428489019	0.00387225901901168	0.00122724913989272	5743/6622/5621	3
DOID:10247	DOID:10247	pleurisy	3/97	27/10312	0.00200348176688765	0.00427657360913373	0.00135539003401607	5743/3553/240	3
DOID:235	DOID:235	colonic benign neoplasm	3/97	27/10312	0.00200348176688765	0.00427657360913373	0.00135539003401607	5743/598/332	3
DOID:11383	DOID:11383	cryptorchidism	3/97	28/10312	0.00222869848783651	0.00462844832688395	0.00146691096858908	3480/355/5894	3
DOID:13564	DOID:13564	aspergillosis	3/97	28/10312	0.00222869848783651	0.00462844832688395	0.00146691096858908	3553/7099/7132	3
DOID:13608	DOID:13608	biliary atresia	3/97	28/10312	0.00222869848783651	0.00462844832688395	0.00146691096858908	3576/7040/5728	3
DOID:13976	DOID:13976	peptic esophagitis	3/97	28/10312	0.00222869848783651	0.00462844832688395	0.00146691096858908	3576/3553/7421	3
DOID:1920	DOID:1920	hyperuricemia	3/97	28/10312	0.00222869848783651	0.00462844832688395	0.00146691096858908	6774/3717/3934	3
DOID:3275	DOID:3275	thymoma	3/97	28/10312	0.00222869848783651	0.00462844832688395	0.00146691096858908	6513/5728/3920	3
DOID:3405	DOID:3405	histiocytosis	3/97	28/10312	0.00222869848783651	0.00462844832688395	0.00146691096858908	3553/841/3717	3
DOID:4531	DOID:4531	mucoepidermoid carcinoma	3/97	28/10312	0.00222869848783651	0.00462844832688395	0.00146691096858908	5595/6513/1027	3
DOID:585	DOID:585	nephrolithiasis	3/97	28/10312	0.00222869848783651	0.00462844832688395	0.00146691096858908	7040/3553/7421	3
DOID:799	DOID:799	varicose veins	3/97	28/10312	0.00222869848783651	0.00462844832688395	0.00146691096858908	3162/3553/355	3
DOID:169	DOID:169	neuroendocrine tumor	3/97	29/10312	0.00246902264642913	0.00503658721666253	0.00159626391191707	4790/841/3480	3
DOID:1993	DOID:1993	rectum cancer	3/97	29/10312	0.00246902264642913	0.00503658721666253	0.00159626391191707	1432/5743/4683	3
DOID:3151	DOID:3151	skin squamous cell carcinoma	3/97	29/10312	0.00246902264642913	0.00503658721666253	0.00159626391191707	6513/598/960	3
DOID:321	DOID:321	tropical spastic paraparesis	3/97	29/10312	0.00246902264642913	0.00503658721666253	0.00159626391191707	3576/7040/4790	3
DOID:6195	DOID:6195	conjunctivitis	3/97	29/10312	0.00246902264642913	0.00503658721666253	0.00159626391191707	7099/355/3920	3
DOID:11168	DOID:11168	anogenital venereal wart	3/97	30/10312	0.00272478898751386	0.00553378778921138	0.00175384349841139	7040/5743/7099	3
DOID:2876	DOID:2876	laryngeal squamous cell carcinoma	3/97	30/10312	0.00272478898751386	0.00553378778921138	0.00175384349841139	5743/6416/332	3
DOID:11123	DOID:11123	Henoch-Schoenlein purpura	3/97	31/10312	0.00299631906951965	0.00600569399555137	0.001903406449391	3162/3553/4210	3
DOID:13515	DOID:13515	tuberous sclerosis	3/97	31/10312	0.00299631906951965	0.00600569399555137	0.001903406449391	4790/3551/6794	3
DOID:1591	DOID:1591	renovascular hypertension	3/97	31/10312	0.00299631906951965	0.00600569399555137	0.001903406449391	3162/4353/3934	3
DOID:319	DOID:319	spinal cord disease	3/97	31/10312	0.00299631906951965	0.00600569399555137	0.001903406449391	3576/6513/7421	3
DOID:8677	DOID:8677	perinatal necrotizing enterocolitis	3/97	31/10312	0.00299631906951965	0.00600569399555137	0.001903406449391	4217/3553/7099	3
DOID:13543	DOID:13543	hyperparathyroidism	3/97	32/10312	0.00328392152771063	0.0065252868369196	0.00206808289911525	5743/1027/7421	3
DOID:9809	DOID:9809	hypersensitivity vasculitis	3/97	32/10312	0.00328392152771063	0.0065252868369196	0.00206808289911525	3162/3553/4210	3
DOID:0050855	DOID:0050855	renal fibrosis	3/97	33/10312	0.00358789233332757	0.00702310839715184	0.00222585929749549	7099/1536/4688	3
DOID:12030	DOID:12030	panuveitis	3/97	33/10312	0.00358789233332757	0.00702310839715184	0.00222585929749549	7099/64127/3934	3
DOID:12140	DOID:12140	Chagas disease	3/97	33/10312	0.00358789233332757	0.00702310839715184	0.00222585929749549	3308/7099/7431	3
DOID:2226	DOID:2226	myeloproliferative neoplasm	3/97	33/10312	0.00358789233332757	0.00702310839715184	0.00222585929749549	598/3717/4602	3
DOID:3193	DOID:3193	peripheral nerve sheath neoplasm	3/97	33/10312	0.00358789233332757	0.00702310839715184	0.00222585929749549	6513/5728/960	3
DOID:8029	DOID:8029	sporadic breast cancer	3/97	33/10312	0.00358789233332757	0.00702310839715184	0.00222585929749549	5728/1647/4683	3
DOID:10126	DOID:10126	keratoconus	3/97	34/10312	0.0039085150486723	0.00747574603904058	0.00236931539223597	7040/3553/6667	3
DOID:11132	DOID:11132	prostatic hypertrophy	3/97	34/10312	0.0039085150486723	0.00747574603904058	0.00236931539223597	5743/3480/834	3
DOID:2870	DOID:2870	endometrial adenocarcinoma	3/97	34/10312	0.0039085150486723	0.00747574603904058	0.00236931539223597	5595/1027/332	3
DOID:8725	DOID:8725	vascular dementia	3/97	34/10312	0.0039085150486723	0.00747574603904058	0.00236931539223597	3553/6622/3480	3
DOID:12241	DOID:12241	beta thalassemia	3/97	35/10312	0.00424606107819046	0.00803781109451693	0.00254745271531028	3576/7037/3934	3
DOID:1557	DOID:1557	hypersensitivity reaction type III disease	3/97	35/10312	0.00424606107819046	0.00803781109451693	0.00254745271531028	3162/3553/4210	3
DOID:3355	DOID:3355	fibrosarcoma	3/97	35/10312	0.00424606107819046	0.00803781109451693	0.00254745271531028	5743/598/7132	3
DOID:11201	DOID:11201	parathyroid gland disease	3/97	36/10312	0.0046007899156074	0.00862062468912181	0.002732165948383	5743/1027/7421	3
DOID:1483	DOID:1483	gingival disease	3/97	36/10312	0.0046007899156074	0.00862062468912181	0.002732165948383	7040/3553/4353	3
DOID:0002116	DOID:0002116	pterygium	3/97	38/10312	0.00536277589105632	0.00998119486046922	0.00316337640314642	7040/5743/332	3
DOID:0080690	DOID:0080690	RASopathy	3/97	38/10312	0.00536277589105632	0.00998119486046922	0.00316337640314642	207/6774/5894	3
DOID:1273	DOID:1273	respiratory syncytial virus infectious disease	3/97	39/10312	0.00577049463298014	0.0104918084236003	0.00332520701754836	3576/7099/8795	3
DOID:2797	DOID:2797	idiopathic interstitial pneumonia	3/97	39/10312	0.00577049463298014	0.0104918084236003	0.00332520701754836	387/7132/64127	3
DOID:3973	DOID:3973	thyroid gland medullary carcinoma	3/97	39/10312	0.00577049463298014	0.0104918084236003	0.00332520701754836	207/4790/1027	3
DOID:8923	DOID:8923	skin melanoma	3/97	39/10312	0.00577049463298014	0.0104918084236003	0.00332520701754836	6774/1027/7421	3
DOID:9206	DOID:9206	Barrett's esophagus	3/97	39/10312	0.00577049463298014	0.0104918084236003	0.00332520701754836	5743/355/7421	3
DOID:4780	DOID:4780	anti-basement membrane glomerulonephritis	3/97	45/10312	0.00860380302076172	0.0150771405316205	0.00477845300601704	1432/3553/1843	3
DOID:9808	DOID:9808	Goodpasture syndrome	3/97	45/10312	0.00860380302076172	0.0150771405316205	0.00477845300601704	1432/3553/1843	3
DOID:1227	DOID:1227	neutropenia	3/97	46/10312	0.00914218080025849	0.0159597843192368	0.00505819251307621	7040/6774/332	3
DOID:437	DOID:437	myasthenia gravis	3/97	47/10312	0.00969987660007409	0.0167742226918574	0.00531631542979921	7040/7099/355	3
DOID:866	DOID:866	vein disease	3/97	47/10312	0.00969987660007409	0.0167742226918574	0.00531631542979921	3162/3553/355	3
DOID:1790	DOID:1790	malignant mesothelioma	3/97	48/10312	0.0102770248969977	0.0176726409443699	0.00560105439541243	6513/6774/8795	3
DOID:5158	DOID:5158	pleural cancer	3/97	48/10312	0.0102770248969977	0.0176726409443699	0.00560105439541243	5595/4170/332	3
DOID:7474	DOID:7474	malignant pleural mesothelioma	3/97	48/10312	0.0102770248969977	0.0176726409443699	0.00560105439541243	5595/4170/332	3
DOID:10223	DOID:10223	dermatomyositis	3/97	49/10312	0.0108737511343876	0.0184572897484071	0.00584973599577661	3553/7099/355	3
DOID:5353	DOID:5353	colonic disease	3/97	49/10312	0.0108737511343876	0.0184572897484071	0.00584973599577661	65018/6513/5728	3
DOID:1073	DOID:1073	renal hypertension	3/97	51/10312	0.0121263952171823	0.0203942799123667	0.00646363333607044	3162/4353/3934	3
DOID:11130	DOID:11130	secondary hypertension	3/97	51/10312	0.0121263952171823	0.0203942799123667	0.00646363333607044	3162/4353/3934	3
DOID:820	DOID:820	myocarditis	3/97	51/10312	0.0121263952171823	0.0203942799123667	0.00646363333607044	7295/355/3934	3
DOID:3008	DOID:3008	invasive ductal carcinoma	3/97	52/10312	0.0127825205414865	0.0214206173008517	0.00678891417887406	207/6416/960	3
DOID:12217	DOID:12217	Lewy body dementia	3/97	54/10312	0.0141548341925596	0.0235062228468498	0.00744991273292609	351/6622/3480	3
DOID:1555	DOID:1555	urticaria	3/97	55/10312	0.0148711809655652	0.0243530540026861	0.00771830201229296	7040/114548/240	3
DOID:3978	DOID:3978	extrinsic cardiomyopathy	3/97	56/10312	0.0156077470179677	0.0254594454903019	0.00806895469200645	7295/355/3934	3
DOID:10603	DOID:10603	glucose intolerance	3/97	59/10312	0.0179393243087344	0.0286034287071675	0.00906538873213433	3162/7132/10135	3
DOID:10754	DOID:10754	otitis media	3/97	61/10312	0.0195957125551187	0.030869958134776	0.00978372815026652	3576/3553/7099	3
DOID:5100	DOID:5100	middle ear disease	3/97	62/10312	0.0204546025181659	0.0321679219089104	0.0101950965317714	3576/3553/7099	3
DOID:643	DOID:643	progressive multifocal leukoencephalopathy	3/97	65/10312	0.0231542565259797	0.0357414698052036	0.0113276740686973	1051/6774/332	3
DOID:707	DOID:707	B-cell lymphoma	3/97	66/10312	0.0240951549185494	0.0371315620185351	0.011768241051641	598/10018/4792	3
DOID:1091	DOID:1091	tooth disease	3/97	68/10312	0.026038443225755	0.0396612049134016	0.0125699699782749	3553/7099/7132	3
DOID:3907	DOID:3907	lung squamous cell carcinoma	3/97	68/10312	0.026038443225755	0.0396612049134016	0.0125699699782749	5743/1869/332	3
DOID:3407	DOID:3407	carotid artery disease	3/97	69/10312	0.0270408031771682	0.0407161029836248	0.0129043026618582	7040/7099/10135	3
DOID:0080883	DOID:0080883	vitamin D-dependent rickets	2/97	10/10312	0.00375194215830006	0.00723645028435232	0.00229347451803844	3576/7421	2
DOID:0090132	DOID:0090132	complex cortical dysplasia with other brain malformations 7	2/97	10/10312	0.00375194215830006	0.00723645028435232	0.00229347451803844	84617/10383	2
DOID:1518	DOID:1518	cecal disease	2/97	10/10312	0.00375194215830006	0.00723645028435232	0.00229347451803844	8743/64127	2
DOID:1577	DOID:1577	limited scleroderma	2/97	10/10312	0.00375194215830006	0.00723645028435232	0.00229347451803844	355/3717	2
DOID:4233	DOID:4233	clear cell sarcoma	2/97	10/10312	0.00375194215830006	0.00723645028435232	0.00229347451803844	1385/5728	2
DOID:8337	DOID:8337	appendicitis	2/97	10/10312	0.00375194215830006	0.00723645028435232	0.00229347451803844	8743/64127	2
DOID:9428	DOID:9428	intracranial hypertension	2/97	10/10312	0.00375194215830006	0.00723645028435232	0.00229347451803844	3553/841	2
DOID:0060260	DOID:0060260	ptosis	2/97	11/10312	0.00455769624412626	0.00857480683966494	0.00271764473064896	84617/10383	2
DOID:0080348	DOID:0080348	Alzheimer's disease 1	2/97	11/10312	0.00455769624412626	0.00857480683966494	0.00271764473064896	351/4353	2
DOID:13934	DOID:13934	facial paralysis	2/97	11/10312	0.00455769624412626	0.00857480683966494	0.00271764473064896	84617/10383	2
DOID:1426	DOID:1426	ureteral disease	2/97	12/10312	0.00543585164844974	0.0100019670331475	0.00316995980341174	3576/3480	2
DOID:1498	DOID:1498	cholera	2/97	12/10312	0.00543585164844974	0.0100019670331475	0.00316995980341174	3576/3553	2
DOID:4492	DOID:4492	avian influenza	2/97	12/10312	0.00543585164844974	0.0100019670331475	0.00316995980341174	5743/8743	2
DOID:7757	DOID:7757	childhood leukemia	2/97	12/10312	0.00543585164844974	0.0100019670331475	0.00316995980341174	5743/1027	2
DOID:9620	DOID:9620	vesicoureteral reflux	2/97	12/10312	0.00543585164844974	0.0100019670331475	0.00316995980341174	3576/3480	2
DOID:0060704	DOID:0060704	lymphoproliferative syndrome	2/97	13/10312	0.00638500355324634	0.011518045625464	0.00365045610784156	6774/355	2
DOID:12185	DOID:12185	otosclerosis	2/97	13/10312	0.00638500355324634	0.011518045625464	0.00365045610784156	7040/7421	2
DOID:0050997	DOID:0050997	cerebellar ataxia, mental retardation and dysequlibrium syndrome	2/97	14/10312	0.00740376668943334	0.0131749813428988	0.00417559477343588	84617/10383	2
DOID:0060082	DOID:0060082	breast benign neoplasm	2/97	14/10312	0.00740376668943334	0.0131749813428988	0.00417559477343588	7295/960	2
DOID:1019	DOID:1019	osteomyelitis	2/97	14/10312	0.00740376668943334	0.0131749813428988	0.00417559477343588	5894/64127	2
DOID:1756	DOID:1756	facial nerve disease	2/97	14/10312	0.00740376668943334	0.0131749813428988	0.00417559477343588	84617/10383	2
DOID:3179	DOID:3179	inverted papilloma	2/97	14/10312	0.00740376668943334	0.0131749813428988	0.00417559477343588	5728/332	2
DOID:0050523	DOID:0050523	adult T-cell leukemia/lymphoma	2/97	15/10312	0.00849077509957438	0.0149359714944712	0.00473371178943767	355/4602	2
DOID:5688	DOID:5688	Werner syndrome	2/97	15/10312	0.00849077509957438	0.0149359714944712	0.00473371178943767	1432/4683	2
DOID:6132	DOID:6132	bronchitis	2/97	15/10312	0.00849077509957438	0.0149359714944712	0.00473371178943767	7040/7099	2
DOID:9669	DOID:9669	senile cataract	2/97	15/10312	0.00849077509957438	0.0149359714944712	0.00473371178943767	23411/1027	2
DOID:0080830	DOID:0080830	childhood low-grade glioma	2/97	16/10312	0.00964468190324734	0.0167417119829954	0.00530601169255117	207/5894	2
DOID:4851	DOID:4851	pilocytic astrocytoma	2/97	16/10312	0.00964468190324734	0.0167417119829954	0.00530601169255117	207/5894	2
DOID:9976	DOID:9976	heroin dependence	2/97	16/10312	0.00964468190324734	0.0167417119829954	0.00530601169255117	3308/355	2
DOID:1003	DOID:1003	pelvic inflammatory disease	2/97	17/10312	0.0108641590650466	0.0184572897484071	0.00584973599577661	6622/4353	2
DOID:1245	DOID:1245	vulva cancer	2/97	17/10312	0.0108641590650466	0.0184572897484071	0.00584973599577661	207/5743	2
DOID:7319	DOID:7319	axonal neuropathy	2/97	17/10312	0.0108641590650466	0.0184572897484071	0.00584973599577661	7431/7132	2
DOID:8929	DOID:8929	atrophic gastritis	2/97	17/10312	0.0108641590650466	0.0184572897484071	0.00584973599577661	3553/355	2
DOID:9146	DOID:9146	visceral leishmaniasis	2/97	17/10312	0.0108641590650466	0.0184572897484071	0.00584973599577661	3162/3576	2
DOID:0090131	DOID:0090131	complex cortical dysplasia with other brain malformations	2/97	18/10312	0.0121478971651923	0.0203942799123667	0.00646363333607044	84617/10383	2
DOID:9111	DOID:9111	cutaneous leishmaniasis	2/97	18/10312	0.0121478971651923	0.0203942799123667	0.00646363333607044	7099/355	2
DOID:14654	DOID:14654	prostatitis	2/97	19/10312	0.0134946051727178	0.0225318271486396	0.00714109395900819	5743/3553	2
DOID:2615	DOID:2615	papilloma	2/97	19/10312	0.0134946051727178	0.0225318271486396	0.00714109395900819	5728/332	2
DOID:10883	DOID:10883	herpangina	2/97	20/10312	0.014903010221209	0.0243530540026861	0.00771830201229296	3576/351	2
DOID:13138	DOID:13138	acute proliferative glomerulonephritis	2/97	20/10312	0.014903010221209	0.0243530540026861	0.00771830201229296	7040/3553	2
DOID:13139	DOID:13139	crescentic glomerulonephritis	2/97	20/10312	0.014903010221209	0.0243530540026861	0.00771830201229296	7040/3553	2
DOID:1727	DOID:1727	retinal vein occlusion	2/97	20/10312	0.014903010221209	0.0243530540026861	0.00771830201229296	3553/3717	2
DOID:2378	DOID:2378	relapsing-remitting multiple sclerosis	2/97	20/10312	0.014903010221209	0.0243530540026861	0.00771830201229296	355/64127	2
DOID:2920	DOID:2920	membranoproliferative glomerulonephritis	2/97	20/10312	0.014903010221209	0.0243530540026861	0.00771830201229296	3553/1027	2
DOID:9282	DOID:9282	ocular hypertension	2/97	20/10312	0.014903010221209	0.0243530540026861	0.00771830201229296	598/355	2
DOID:9360	DOID:9360	intrinsic asthma	2/97	20/10312	0.014903010221209	0.0243530540026861	0.00771830201229296	5743/240	2
DOID:0060118	DOID:0060118	thoracic disease	2/97	21/10312	0.0163718573870675	0.0263784742488653	0.00836022582029254	7099/64127	2
DOID:11396	DOID:11396	pulmonary edema	2/97	21/10312	0.0163718573870675	0.0263784742488653	0.00836022582029254	7099/240	2
DOID:12134	DOID:12134	factor VIII deficiency	2/97	21/10312	0.0163718573870675	0.0263784742488653	0.00836022582029254	3162/7040	2
DOID:2559	DOID:2559	opiate dependence	2/97	21/10312	0.0163718573870675	0.0263784742488653	0.00836022582029254	3308/355	2
DOID:3463	DOID:3463	breast disease	2/97	21/10312	0.0163718573870675	0.0263784742488653	0.00836022582029254	7099/64127	2
DOID:869	DOID:869	cholesteatoma	2/97	21/10312	0.0163718573870675	0.0263784742488653	0.00836022582029254	3553/7099	2
DOID:8805	DOID:8805	intermediate coronary syndrome	2/97	21/10312	0.0163718573870675	0.0263784742488653	0.00836022582029254	207/7295	2
DOID:0050127	DOID:0050127	sinusitis	2/97	22/10312	0.017899909470271	0.0285901331816829	0.00906117493286745	3553/7099	2
DOID:1352	DOID:1352	paranasal sinus disease	2/97	22/10312	0.017899909470271	0.0285901331816829	0.00906117493286745	3553/7099	2
DOID:3087	DOID:3087	gingivitis	2/97	22/10312	0.017899909470271	0.0285901331816829	0.00906117493286745	3553/4353	2
DOID:3953	DOID:3953	adrenal gland cancer	2/97	22/10312	0.017899909470271	0.0285901331816829	0.00906117493286745	6513/355	2
DOID:5940	DOID:5940	malignant peripheral nerve sheath tumor	2/97	22/10312	0.017899909470271	0.0285901331816829	0.00906117493286745	5728/960	2
DOID:0050860	DOID:0050860	colorectal adenoma	2/97	23/10312	0.0194859467776046	0.0307496930281239	0.00974561209243745	5894/7132	2
DOID:1729	DOID:1729	retinal vascular occlusion	2/97	23/10312	0.0194859467776046	0.0307496930281239	0.00974561209243745	3553/3717	2
DOID:1800	DOID:1800	neuroendocrine carcinoma	2/97	23/10312	0.0194859467776046	0.0307496930281239	0.00974561209243745	1027/960	2
DOID:4415	DOID:4415	fibrous histiocytoma	2/97	23/10312	0.0194859467776046	0.0307496930281239	0.00974561209243745	5743/1385	2
DOID:916	DOID:916	liver benign neoplasm	2/97	23/10312	0.0194859467776046	0.0307496930281239	0.00974561209243745	3308/5606	2
DOID:9974	DOID:9974	drug dependence	2/97	23/10312	0.0194859467776046	0.0307496930281239	0.00974561209243745	3308/355	2
DOID:11758	DOID:11758	iron deficiency anemia	2/97	24/10312	0.0211287669083358	0.0330024882099643	0.0104595986660871	351/7037	2
DOID:3369	DOID:3369	Ewing sarcoma	2/97	24/10312	0.0211287669083358	0.0330024882099643	0.0104595986660871	5743/841	2
DOID:8924	DOID:8924	autoimmune thrombocytopenic purpura	2/97	24/10312	0.0211287669083358	0.0330024882099643	0.0104595986660871	7040/355	2
DOID:8925	DOID:8925	primary thrombocytopenia	2/97	24/10312	0.0211287669083358	0.0330024882099643	0.0104595986660871	7040/355	2
DOID:0060050	DOID:0060050	autoimmune disease of blood	2/97	25/10312	0.022827184542308	0.035295814754493	0.0111864309919846	7040/355	2
DOID:2730	DOID:2730	epidermolysis bullosa	2/97	25/10312	0.022827184542308	0.035295814754493	0.0111864309919846	7040/7431	2
DOID:4231	DOID:4231	histiocytoma	2/97	25/10312	0.022827184542308	0.035295814754493	0.0111864309919846	5743/1385	2
DOID:0050156	DOID:0050156	idiopathic pulmonary fibrosis	2/97	26/10312	0.0245800312304262	0.0375641673288905	0.0119053482266621	5743/6774	2
DOID:1407	DOID:1407	anterior uveitis	2/97	26/10312	0.0245800312304262	0.0375641673288905	0.0119053482266621	7099/3934	2
DOID:2731	DOID:2731	vesiculobullous skin disease	2/97	26/10312	0.0245800312304262	0.0375641673288905	0.0119053482266621	7040/7431	2
DOID:397	DOID:397	restrictive cardiomyopathy	2/97	26/10312	0.0245800312304262	0.0375641673288905	0.0119053482266621	5580/5606	2
DOID:9993	DOID:9993	hypoglycemia	2/97	26/10312	0.0245800312304262	0.0375641673288905	0.0119053482266621	3553/6513	2
DOID:12132	DOID:12132	granulomatosis with polyangiitis	2/97	27/10312	0.0263861551875093	0.0397955127418172	0.0126125366470062	4353/7132	2
DOID:14069	DOID:14069	cerebral malaria	2/97	27/10312	0.0263861551875093	0.0397955127418172	0.0126125366470062	3162/3553	2
DOID:2055	DOID:2055	post-traumatic stress disorder	2/97	27/10312	0.0263861551875093	0.0397955127418172	0.0126125366470062	3309/3576	2
DOID:2566	DOID:2566	corneal dystrophy	2/97	27/10312	0.0263861551875093	0.0397955127418172	0.0126125366470062	7040/332	2
DOID:628	DOID:628	combined T cell and B cell immunodeficiency	2/97	27/10312	0.0263861551875093	0.0397955127418172	0.0126125366470062	3551/7037	2
DOID:841	DOID:841	extrinsic allergic alveolitis	2/97	27/10312	0.0263861551875093	0.0397955127418172	0.0126125366470062	3553/7132	2
DOID:10140	DOID:10140	dry eye syndrome	2/97	28/10312	0.028244421087484	0.0422518169113583	0.0133910220645838	3553/7099	2
DOID:13025	DOID:13025	retinopathy of prematurity	2/97	28/10312	0.028244421087484	0.0422518169113583	0.0133910220645838	3553/3480	2
DOID:3962	DOID:3962	thyroid gland follicular carcinoma	2/97	28/10312	0.028244421087484	0.0422518169113583	0.0133910220645838	7040/5728	2
DOID:1400	DOID:1400	lacrimal apparatus disease	2/97	29/10312	0.0301537098608955	0.0450347614805583	0.0142730308124881	3553/7099	2
DOID:640	DOID:640	encephalomyelitis	2/97	30/10312	0.0321129184947085	0.0477284087481936	0.0151267382417044	3551/960	2
