# Supplementary material for: Exploration of potential mechanisms and biomarkers related to ERS-associated RCD in steroid-induced osteonecrosis of the femoral head based on bioinformatics, with experimental validation
Source: Front Endocrinol (Lausanne). 2026 May 18;17:1734283. doi: 10.3389/fendo.2026.1734283 (PMC13223048; doi:10.3389/fendo.2026.1734283)
Supplement: Supplementary file 7 [file DataSheet7.csv]

Rank	Name	Score
1	AKT1	78
2	IL1B	69
3	STAT3	67
4	NFKB1	65
5	PTEN	57
6	MAPK3	56
7	TLR4	53
7	NFKBIA	53
9	CASP8	52
9	BCL2L1	52
11	HSPA4	51
11	SIRT1	51
13	CASP1	48
13	TGFB1	48
15	PTGS2	46
16	CXCL8	45
16	HSPA5	45
18	MAPK14	44
18	MCL1	44
18	TNFRSF1A	44
21	CREB1	43
21	STAT1	43
21	HMOX1	43
24	RHOA	38
24	CYBB	38
24	JAK2	38
27	IKBKB	37
27	APP	37
29	CHUK	36
30	TXN	35
31	BCL2L11	34
32	IGF1R	33
33	CD44	32
33	CEBPB	32
35	MAP3K5	31
36	MAP1LC3B	30
36	NLRP3	30
38	CDKN1B	27
38	TFRC	27
40	DUSP1	26
40	FAS	26
40	NOD2	26
43	MPO	25
43	SNCA	25
43	MEFV	25
46	E2F1	24
46	PINK1	24
48	RPS27A	23
48	TNFRSF10B	23
48	PRKCD	23
51	TNFSF10	22
52	GADD45A	21
53	RAF1	20
54	STK11	19
54	MAP2K3	19
56	SLC2A1	18
56	VIM	18
56	RICTOR	18
56	RPS6KA1	18
56	LCN2	18
56	FOXO4	18
62	TXNIP	17
63	MAP2K4	16
63	PRKCB	16
63	NCF2	16
66	BIRC5	15
67	PIK3R2	14
67	NAMPT	14
67	CASP4	14
67	SP1	14
71	LAMP2	13
71	KLF2	13
71	CYBA	13
74	MAP2K7	12
74	RPS6KA3	12
74	FURIN	12
74	ALOX5	12
78	ZFP36	11
78	GDF15	11
78	GCLC	11
78	TRIM21	11
78	NLRP1	11
83	DAPK1	10
84	TUBA1A	8
85	PRNP	7
86	CYP27B1	5
86	MYB	5
86	TUBB4B	5
86	C9orf72	5
90	VMP1	4
90	CTSC	4
90	NBN	4
90	CAPN2	4
94	GCH1	3
94	SRXN1	3
94	TUBB6	3
94	MGST1	3
98	HERPUD1	2
98	EMC2	2
