# Supplementary material for: Exploration of potential mechanisms and biomarkers related to ERS-associated RCD in steroid-induced osteonecrosis of the femoral head based on bioinformatics, with experimental validation
Source: Front Endocrinol (Lausanne). 2026 May 18;17:1734283. doi: 10.3389/fendo.2026.1734283 (PMC13223048; doi:10.3389/fendo.2026.1734283)
Supplement: Supplementary file 8 [file DataSheet8.csv]

Rank	Name	Score
1	TNFRSF10B	1.016908725
2	TNFSF10	0.981836769
3	FAS	0.963188731
4	BCL2L11	0.946824392
5	STAT1	0.941048529
6	JAK2	0.930131661
7	CD44	0.925315514
8	NLRP3	0.918565502
9	MAP2K3	0.904591801
10	PTGS2	0.903200793
11	CXCL8	0.902001545
12	IGF1R	0.896504365
13	TNFRSF1A	0.893727747
14	IKBKB	0.893423579
15	SP1	0.889630022
16	HMOX1	0.889232358
17	CHUK	0.884020846
18	CASP1	0.878980326
19	MAPK14	0.877653507
20	CDKN1B	0.877523101
21	MAP3K5	0.871678449
22	CREB1	0.870845975
23	CASP8	0.86516782
24	MCL1	0.864794115
25	NFKBIA	0.859858684
26	TGFB1	0.859570666
27	NAMPT	0.855846604
28	DUSP1	0.853110019
29	MPO	0.853096231
30	TLR4	0.839943701
31	MEFV	0.832084008
32	KLF2	0.830251479
33	TXN	0.820654629
34	CEBPB	0.820354352
35	E2F1	0.819808236
36	BCL2L1	0.819186873
37	CYBB	0.812576218
38	SLC2A1	0.809537243
39	NOD2	0.802002045
40	SIRT1	0.80165726
41	APP	0.800628377
42	PTEN	0.798118033
43	RAF1	0.792207077
44	NLRP1	0.780531199
45	LCN2	0.778650571
45	FOXO4	0.778650571
47	MAP1LC3B	0.773691078
48	HSPA4	0.771642012
49	RHOA	0.761016813
50	PIK3R2	0.753612881
50	CYBA	0.753612881
52	STAT3	0.751062722
53	MAPK3	0.748889025
54	NFKB1	0.748541226
55	ALOX5	0.746383548
56	CASP4	0.743235209
57	TXNIP	0.736678892
58	FURIN	0.731748576
59	NCF2	0.721069882
60	RPS6KA1	0.71988449
61	HSPA5	0.718518531
62	GADD45A	0.717845397
63	MAP2K4	0.69998806
64	ZFP36	0.695690851
65	IL1B	0.692735641
66	PRKCB	0.691013854
67	PRKCD	0.682781572
68	DAPK1	0.678389187
69	STK11	0.67676868
70	SNCA	0.663986229
71	GDF15	0.661754712
72	VIM	0.66111841
73	PRNP	0.658575905
74	BIRC5	0.653146092
75	PINK1	0.648639483
76	CYP27B1	0.648262639
77	RPS6KA3	0.643938747
78	AKT1	0.640754456
79	RICTOR	0.631735369
80	RPS27A	0.604798878
81	TRIM21	0.596661125
82	C9orf72	0.583436375
83	TFRC	0.582557352
84	CAPN2	0.568393712
85	GCLC	0.559946295
86	TUBA1A	0.524831058
87	TUBB4B	0.518610111
88	LAMP2	0.510923987
89	MAP2K7	0.48295406
90	VMP1	0.463463057
90	SRXN1	0.463463057
90	TUBB6	0.463463057
93	MYB	0.453783847
94	MGST1	0.308975371
94	NBN	0.308975371
96	GCH1	0.307786103
96	EMC2	0.307786103
98	CTSC	0.284196856
99	HERPUD1	0
