# Supplementary material for: Exploration of potential mechanisms and biomarkers related to ERS-associated RCD in steroid-induced osteonecrosis of the femoral head based on bioinformatics, with experimental validation
Source: Front Endocrinol (Lausanne). 2026 May 18;17:1734283. doi: 10.3389/fendo.2026.1734283 (PMC13223048; doi:10.3389/fendo.2026.1734283)
Supplement: Supplementary file 9 [file DataSheet9.csv]

Rank	Name	Score
1	AKT1	2.84E+17
2	STAT3	2.84E+17
3	NFKB1	2.84E+17
4	IL1B	2.84E+17
5	NFKBIA	2.84E+17
6	TLR4	2.84E+17
7	PTGS2	2.84E+17
8	CASP8	2.83E+17
9	CXCL8	2.82E+17
10	HSPA4	2.81E+17
11	STAT1	2.81E+17
12	BCL2L1	2.81E+17
13	MAPK14	2.80E+17
14	PTEN	2.77E+17
15	SIRT1	2.76E+17
16	TGFB1	2.70E+17
17	HMOX1	2.70E+17
18	IKBKB	2.65E+17
19	CHUK	2.63E+17
20	CASP1	1.47E+17
21	CREB1	1.37E+17
22	MAPK3	1.92E+16
23	MCL1	1.43E+16
24	TNFRSF1A	7.53E+15
25	HSPA5	2.32E+15
26	JAK2	1.77E+15
27	CEBPB	1.55E+15
28	TXN	1.47E+15
29	CYBB	8.86E+14
30	APP	8.18E+14
31	CD44	2.59E+14
32	NLRP3	1.58E+14
33	TNFSF10	4.35E+13
34	DUSP1	2.35E+13
35	MPO	2.24E+13
36	BCL2L11	1.66E+13
37	RHOA	7.10E+12
38	FAS	4.40E+12
39	MAP1LC3B	4.19E+12
40	IGF1R	3.27E+12
41	NOD2	2.98E+12
42	MAP3K5	1.18E+12
43	CDKN1B	5.86E+11
44	TNFRSF10B	4.90E+11
45	MEFV	3.68E+11
46	E2F1	1.88E+11
47	SNCA	2.08E+09
48	MAP2K3	1.16E+09
49	RAF1	1.04E+09
50	PINK1	6.39E+08
51	LCN2	5.19E+08
52	SP1	4.75E+07
53	TXNIP	4.72E+07
54	SLC2A1	4.44E+07
55	NAMPT	4.39E+07
56	GADD45A	2.65E+07
57	FOXO4	1.53E+07
58	PRKCD	8377008
59	STK11	4486464
60	KLF2	4354680
61	ALOX5	3629522
62	VIM	2223528
63	TFRC	2153528
64	RPS6KA1	1915728
65	RPS27A	937016
66	BIRC5	730855
67	NCF2	455809
68	CASP4	444240
69	FURIN	404642
70	CYBA	167784
71	RICTOR	137786
72	PIK3R2	90001
73	NLRP1	82800
74	ZFP36	80766
75	PRKCB	77616
76	MAP2K4	75048
77	GCLC	40334
78	RPS6KA3	20406
79	GDF15	11568
80	LAMP2	6536
81	DAPK1	1968
82	PRNP	744
83	MAP2K7	492
84	TRIM21	272
85	TUBA1A	174
86	CYP27B1	120
87	C9orf72	48
88	TUBB4B	30
89	MYB	26
90	CAPN2	24
91	VMP1	7
92	CTSC	6
92	SRXN1	6
92	TUBB6	6
95	NBN	5
96	MGST1	4
97	GCH1	3
98	HERPUD1	2
98	EMC2	2
