# Supplementary material for: Exploration of potential mechanisms and biomarkers related to ERS-associated RCD in steroid-induced osteonecrosis of the femoral head based on bioinformatics, with experimental validation
Source: Front Endocrinol (Lausanne). 2026 May 18;17:1734283. doi: 10.3389/fendo.2026.1734283 (PMC13223048; doi:10.3389/fendo.2026.1734283)
Supplement: Supplementary file 10 [file DataSheet10.csv]

Rank	Name	Score
1	AKT1	78
2	IL1B	69
3	STAT3	67
4	NFKB1	65
5	PTEN	57
6	MAPK3	56
7	TLR4	53
7	NFKBIA	53
9	CASP8	52
9	BCL2L1	52
11	HSPA4	51
11	SIRT1	51
13	CASP1	48
13	TGFB1	48
15	PTGS2	46
16	CXCL8	45
17	MAPK14	44
17	HSPA5	44
17	MCL1	44
17	TNFRSF1A	44
21	CREB1	43
21	STAT1	43
21	HMOX1	43
24	RHOA	38
24	CYBB	38
24	JAK2	38
27	IKBKB	37
27	APP	37
29	CHUK	36
30	TXN	35
31	BCL2L11	34
32	IGF1R	33
33	CD44	32
33	CEBPB	32
35	MAP3K5	31
36	MAP1LC3B	30
36	NLRP3	30
38	CDKN1B	27
38	TFRC	27
40	DUSP1	26
40	FAS	26
40	NOD2	26
43	MPO	25
43	SNCA	25
43	MEFV	25
46	E2F1	24
46	PINK1	24
48	TNFRSF10B	23
48	PRKCD	23
50	TNFSF10	22
51	RPS27A	21
51	GADD45A	21
53	RAF1	20
54	STK11	19
54	MAP2K3	19
56	VIM	18
56	RICTOR	18
56	RPS6KA1	18
56	LCN2	18
56	FOXO4	18
61	SLC2A1	17
61	TXNIP	17
63	MAP2K4	16
63	PRKCB	16
65	NCF2	15
66	NAMPT	14
66	BIRC5	14
66	CASP4	14
66	SP1	14
70	PIK3R2	13
70	LAMP2	13
70	KLF2	13
70	CYBA	13
74	MAP2K7	12
74	RPS6KA3	12
74	FURIN	12
74	ALOX5	12
78	ZFP36	11
78	GDF15	11
78	GCLC	11
78	NLRP1	11
82	DAPK1	10
83	TRIM21	9
84	TUBA1A	8
85	PRNP	7
86	CYP27B1	5
86	MYB	5
86	TUBB4B	5
86	C9orf72	5
90	CTSC	4
90	CAPN2	4
92	VMP1	3
92	SRXN1	3
92	TUBB6	3
92	MGST1	3
92	NBN	3
97	GCH1	2
97	EMC2	2
99	HERPUD1	1
