# Supplementary material for: Exploration of potential mechanisms and biomarkers related to ERS-associated RCD in steroid-induced osteonecrosis of the femoral head based on bioinformatics, with experimental validation
Source: Front Endocrinol (Lausanne). 2026 May 18;17:1734283. doi: 10.3389/fendo.2026.1734283 (PMC13223048; doi:10.3389/fendo.2026.1734283)
Supplement: Supplementary file 11 [file DataSheet11.csv]

ID	Description	setSize	enrichmentScore	NES	pvalue	p.adjust	qvalue	rank	leading_edge	core_enrichment
MEDICUS_PATHOGEN_ESCHERICHIA_EAE_TIR_TO_ACTIN_SIGNALING_PATHWAY	MEDICUS_PATHOGEN_ESCHERICHIA_EAE_TIR_TO_ACTIN_SIGNALING_PATHWAY	17	0.757354555009032	2.79970680316858	2.40511510667732e-07	2.81060265721039e-05	1.86499683316559e-05	2390	tags=82%, list=12%, signal=72%	ARPC1A/ACTB/WIPF1/ARPC5/ARPC1B/ACTR3/ARPC3/WIPF2/ACTR2/NCK2/ARPC2/ARPC4/NCK1/ACTG1
MEDICUS_PATHOGEN_SALMONELLA_SOPB_TO_ARNO_ARF_ACTB_G_SIGNALING_PATHWAY	MEDICUS_PATHOGEN_SALMONELLA_SOPB_TO_ARNO_ARF_ACTB_G_SIGNALING_PATHWAY	30	0.612795102445319	2.71725649584423	2.40344548651046e-07	2.81060265721039e-05	1.86499683316559e-05	4137	tags=67%, list=21%, signal=53%	ARPC1A/CYTH4/ACTB/ARPC5/ARPC1B/ACTR3/ARPC3/PIK3CD/ABI1/ACTR2/ARF6/ARPC2/PIK3CB/ARPC4/ACTG1/PIK3CA/ARPC5L/PIK3CG/CYFIP2/CYFIP1
MEDICUS_REFERENCE_IFN_RIPK1_3_SIGNALING_PATHWAY	MEDICUS_REFERENCE_IFN_RIPK1_3_SIGNALING_PATHWAY	30	0.609272523889062	2.70163667540847	2.84617990603584e-07	2.81060265721039e-05	1.86499683316559e-05	1427	tags=47%, list=7%, signal=43%	STAT3/IFNAR1/IFNGR2/IFNGR1/IFNAR2/JAK1/TYK2/STAT6/STAT5A/IRF9/RIPK3/JAK3/RIPK1/JAK2
MEDICUS_REFERENCE_CYTOKINE_JAK_STAT_SIGNALING_PATHWAY	MEDICUS_REFERENCE_CYTOKINE_JAK_STAT_SIGNALING_PATHWAY	45	0.537521346738691	2.62341145956139	1.13207436522166e-07	2.81060265721039e-05	1.86499683316559e-05	3089	tags=40%, list=16%, signal=34%	STAT3/STAT5B/IFNAR1/IFNGR2/IL6R/IFNGR1/IFNAR2/JAK1/STAT6/STAT5A/JAK3/IL4R/IL13RA1/JAK2/STAT1/IL2RB/IL15/CSF2RB
MEDICUS_REFERENCE_EGF_EGFR_ACTIN_SIGNALING_PATHWAY	MEDICUS_REFERENCE_EGF_EGFR_ACTIN_SIGNALING_PATHWAY	21	0.696620256708538	2.73396373129256	4.14602490682211e-07	3.14578367733348e-05	2.08740875591215e-05	2390	tags=67%, list=12%, signal=59%	ARPC1A/ACTB/WIPF1/ARPC5/ARPC1B/ACTR3/ARPC3/WIPF2/ACTR2/NCK2/ARPC2/ARPC4/NCK1/ACTG1
MEDICUS_REFERENCE_NUCLEAR_EXPORT_OF_MRNA	MEDICUS_REFERENCE_NUCLEAR_EXPORT_OF_MRNA	30	0.60169630969458	2.66804222083186	4.778405585823e-07	3.14578367733348e-05	2.08740875591215e-05	6123	tags=80%, list=31%, signal=55%	NUP214/NUP58/NXF1/NUP62/GLE1/RANBP2/NUP93/NUP133/NCBP1/NUP205/ALYREF/SRSF7/NUP54/NUP37/NUP160/SEH1L/NUP35/NUP155/SRSF3/NUP107/NUP85/NUP43/NUP210/NXT2
MEDICUS_PATHOGEN_ESCHERICHIA_MAP_TO_CDC42_SIGNALING_PATHWAY	MEDICUS_PATHOGEN_ESCHERICHIA_MAP_TO_CDC42_SIGNALING_PATHWAY	13	0.805901160760175	2.68882505362773	6.71906109016785e-07	3.33094152374371e-05	2.2102716573276e-05	3178	tags=92%, list=16%, signal=77%	ARPC1A/ACTB/ARPC5/ARPC1B/ACTR3/ARPC3/ACTR2/ARPC2/CDC42/ARPC4/ACTG1/ARPC5L
MEDICUS_REFERENCE_TLR1_2_4_NFKB_SIGNALING_PATHWAY	MEDICUS_REFERENCE_TLR1_2_4_NFKB_SIGNALING_PATHWAY	20	0.691509688331221	2.63518040940848	6.74621068099991e-07	3.33094152374371e-05	2.2102716573276e-05	1292	tags=50%, list=7%, signal=47%	TLR2/CHUK/TLR1/IRAK1/IKBKB/NFKBIA/TRAF6/NFKB1/TLR4/MYD88
MEDICUS_PATHOGEN_SHIGELLA_IPGD_TO_ARNO_ARF_ACTB_G_SIGNALING_PATHWAY	MEDICUS_PATHOGEN_SHIGELLA_IPGD_TO_ARNO_ARF_ACTB_G_SIGNALING_PATHWAY	29	0.608396258036314	2.65413644997542	1.12586119500418e-06	4.94127968918502e-05	3.27882383106481e-05	4137	tags=66%, list=21%, signal=52%	ARPC1A/CYTH4/ACTB/ARPC5/ARPC1B/ACTR3/ARPC3/PIK3CD/ABI1/ACTR2/ARF6/ARPC2/PIK3CB/ARPC4/ACTG1/PIK3CA/ARPC5L/CYFIP2/CYFIP1
MEDICUS_REFERENCE_TNF_NFKB_SIGNALING_PATHWAY	MEDICUS_REFERENCE_TNF_NFKB_SIGNALING_PATHWAY	16	0.726977473280022	2.62042303754041	2.85496891895561e-06	0.000112771272298747	7.48302379810472e-05	2853	tags=56%, list=15%, signal=48%	CHUK/RIPK1/IKBKB/TNFRSF1A/NFKBIA/NFKB1/TRADD/TNF/TRAF5
MEDICUS_PATHOGEN_SHIGELLA_IPAC_TO_ACTIN_SIGNALING_PATHWAY	MEDICUS_PATHOGEN_SHIGELLA_IPAC_TO_ACTIN_SIGNALING_PATHWAY	13	0.7728737972907	2.57863188518977	4.00096179967913e-06	0.000143670900988478	9.53339223081439e-05	3178	tags=85%, list=16%, signal=71%	ARPC1A/ACTB/ARPC5/ARPC1B/ACTR3/ARPC3/ACTR2/ARPC2/ARPC4/ACTG1/ARPC5L
MEDICUS_VARIANT_SCRAPIE_CONFORMATION_PRPSC_TO_26S_PROTEASOME_MEDIATED_PROTEIN_DEGRADATION	MEDICUS_VARIANT_SCRAPIE_CONFORMATION_PRPSC_TO_26S_PROTEASOME_MEDIATED_PROTEIN_DEGRADATION	34	0.532399758465704	2.44244965669497	4.51881225452327e-06	0.00014776320042746	9.80493988179545e-05	6482	tags=76%, list=33%, signal=51%	PSMB3/PSMC1/PSMD12/PSMD13/PSMD7/PSMB4/PRNP/PSMB1/PSMC5/PSMA4/ADRM1/PSMA1/PSMA5/PSMC4/PSMA7/PSMC2/PSMD14/PSMC6/PSMD6/PSMD1/PSMB2/PSMA3/PSMD11/PSMB7/PSMA2/PSMD4
MEDICUS_VARIANT_MUTATION_CAUSED_ABERRANT_ABETA_TO_26S_PROTEASOME_MEDIATED_PROTEIN_DEGRADATION	MEDICUS_VARIANT_MUTATION_CAUSED_ABERRANT_ABETA_TO_26S_PROTEASOME_MEDIATED_PROTEIN_DEGRADATION	34	0.531626530119971	2.43890237614582	4.86309267229614e-06	0.00014776320042746	9.80493988179545e-05	6482	tags=76%, list=33%, signal=51%	PSMB3/PSMC1/PSMD12/PSMD13/PSMD7/PSMB4/PSMB1/PSMC5/APP/PSMA4/ADRM1/PSMA1/PSMA5/PSMC4/PSMA7/PSMC2/PSMD14/PSMC6/PSMD6/PSMD1/PSMB2/PSMA3/PSMD11/PSMB7/PSMA2/PSMD4
MEDICUS_REFERENCE_ARNO_ARF_ACTB_G_SIGNALING_PATHWAY	MEDICUS_REFERENCE_ARNO_ARF_ACTB_G_SIGNALING_PATHWAY	25	0.595140120375739	2.46825585469558	9.65354530752793e-06	0.000272367885462395	0.000180731788088305	4137	tags=64%, list=21%, signal=50%	ARPC1A/CYTH4/ACTB/ARPC5/ARPC1B/ACTR3/ARPC3/ABI1/ACTR2/ARF6/ARPC2/ARPC4/ACTG1/ARPC5L/CYFIP2/CYFIP1
MEDICUS_PATHOGEN_HIV_GP120_TO_TNF_NFKB_SIGNALING_PATHWAY	MEDICUS_PATHOGEN_HIV_GP120_TO_TNF_NFKB_SIGNALING_PATHWAY	15	0.717336633194612	2.49756006981509	1.12365380837209e-05	0.000284048016101942	0.000188482227873107	2853	tags=53%, list=15%, signal=46%	CHUK/RIPK1/IKBKB/TNFRSF1A/NFKBIA/NFKB1/TRADD/TRAF5
MEDICUS_REFERENCE_EGF_EGFR_PI3K_NFKB_SIGNALING_PATHWAY	MEDICUS_REFERENCE_EGF_EGFR_PI3K_NFKB_SIGNALING_PATHWAY	14	0.732631590601244	2.49662640870942	1.15057424243825e-05	0.000284048016101942	0.000188482227873107	2860	tags=57%, list=15%, signal=49%	AKT1/CHUK/IKBKB/NFKBIA/PIK3CD/NFKB1/PIK3CB/PIK3CA
MEDICUS_VARIANT_MUTATION_CAUSED_ABERRANT_HTT_TO_26S_PROTEASOME_MEDIATED_PROTEIN_DEGRADATION	MEDICUS_VARIANT_MUTATION_CAUSED_ABERRANT_HTT_TO_26S_PROTEASOME_MEDIATED_PROTEIN_DEGRADATION	34	0.508230544017384	2.33157039990867	1.86018948114021e-05	0.00043222049708846	0.000286803207928119	6482	tags=74%, list=33%, signal=49%	PSMB3/PSMC1/PSMD12/PSMD13/PSMD7/PSMB4/PSMB1/PSMC5/PSMA4/ADRM1/PSMA1/PSMA5/PSMC4/PSMA7/PSMC2/PSMD14/PSMC6/PSMD6/PSMD1/PSMB2/PSMA3/PSMD11/PSMB7/PSMA2/PSMD4
MEDICUS_PATHOGEN_ESCHERICHIA_ESPT_TO_RAC_SIGNALING_PATHWAY	MEDICUS_PATHOGEN_ESCHERICHIA_ESPT_TO_RAC_SIGNALING_PATHWAY	14	0.715145075400246	2.43703671013899	2.8045281608792e-05	0.000615438124192936	0.000408378662022761	3178	tags=86%, list=16%, signal=72%	ARPC1A/ACTB/ARPC5/ARPC1B/ACTR3/ARPC3/ABI1/ACTR2/ARPC2/ARPC4/ACTG1/ARPC5L
MEDICUS_PATHOGEN_EBV_LMP1_TO_NFKB_SIGNALING_PATHWAY	MEDICUS_PATHOGEN_EBV_LMP1_TO_NFKB_SIGNALING_PATHWAY	11	0.760066358826697	2.40502034466619	3.01014215428372e-05	0.000625792711022142	0.000415249527100635	1603	tags=55%, list=8%, signal=50%	CHUK/IKBKB/NFKBIA/TRAF6/NFKB1/TRADD
MEDICUS_PATHOGEN_SALMONELLA_SOPE_TO_RAC_SIGNALING_PATHWAY	MEDICUS_PATHOGEN_SALMONELLA_SOPE_TO_RAC_SIGNALING_PATHWAY	20	0.613471881547328	2.33779672397323	3.51087998341467e-05	0.000693398796724397	0.000460110060984343	4137	tags=70%, list=21%, signal=55%	ARPC1A/ACTB/ARPC5/ARPC1B/ACTR3/ARPC3/ABI1/ACTR2/ARPC2/ARPC4/ACTG1/ARPC5L/CYFIP2/CYFIP1
MEDICUS_REFERENCE_IL2_FAMILY_TO_JAK_STAT_SIGNALING_PATHWAY	MEDICUS_REFERENCE_IL2_FAMILY_TO_JAK_STAT_SIGNALING_PATHWAY	23	0.594589010733713	2.40182546720049	3.83606265350751e-05	0.000721545118159746	0.000478786767279885	2887	tags=43%, list=15%, signal=37%	STAT3/STAT5B/JAK1/STAT6/STAT5A/JAK3/IL4R/STAT1/IL2RB/IL15
MEDICUS_REFERENCE_FLT3LG_FLT3_RAS_PI3K_SIGNALING_PATHWAY	MEDICUS_REFERENCE_FLT3LG_FLT3_RAS_PI3K_SIGNALING_PATHWAY	15	0.6870886345862	2.39224522874841	4.53911492759587e-05	0.000814977452909258	0.000540784505727929	2860	tags=53%, list=15%, signal=46%	AKT1/SOS2/GRB2/PIK3CD/PIK3CB/SOS1/KRAS/PIK3CA
MEDICUS_PATHOGEN_HSV_GD_TO_HVEM_NFKB_SIGNALING_PATHWAY	MEDICUS_PATHOGEN_HSV_GD_TO_HVEM_NFKB_SIGNALING_PATHWAY	12	0.740113832580746	2.39827959034743	5.10360320358711e-05	0.00087648837626822	0.000581600548143336	3448	tags=58%, list=18%, signal=48%	CHUK/IKBKB/NFKBIA/NFKB1/BIRC3/TRAF5/TNFRSF14
MEDICUS_PATHOGEN_HIV_NEF_TO_TNF_NFKB_SIGNALING_PATHWAY	MEDICUS_PATHOGEN_HIV_NEF_TO_TNF_NFKB_SIGNALING_PATHWAY	14	0.6994089563409	2.38341192666231	6.49379592298831e-05	0.00102601975583215	0.000680823235715406	2853	tags=50%, list=15%, signal=43%	CHUK/RIPK1/IKBKB/NFKBIA/NFKB1/TRADD/TRAF5
MEDICUS_REFERENCE_PRNP_PI3K_NOX2_SIGNALING_PATHWAY	MEDICUS_REFERENCE_PRNP_PI3K_NOX2_SIGNALING_PATHWAY	29	0.533755416941739	2.32851482691457	6.31530935629698e-05	0.00102601975583215	0.000680823235715406	3277	tags=52%, list=17%, signal=43%	NCF2/NCF1/PRKCD/RAC2/CREB1/NCF4/CYBA/CREB5/CYBB/PIK3CD/PIK3CB/MAPK3/PRNP/PIK3CA/FYN
MEDICUS_REFERENCE_ACTIVATION_OF_PRC2.2_BY_UBIQUITINATION_OF_H2AK119	MEDICUS_REFERENCE_ACTIVATION_OF_PRC2.2_BY_UBIQUITINATION_OF_H2AK119	20	0.598555985874352	2.28095576175756	7.32524298258897e-05	0.00111287345312409	0.000738455669095002	4214	tags=70%, list=22%, signal=55%	JARID2/TRIM27/YAF2/USP7/EZH1/SUZ12/BCOR/RBBP4/RBBP7/RYBP/RNF2/EZH2/EED/AEBP2
MEDICUS_REFERENCE_LIGHT_HVEM_NFKB_SIGNALING_PATHWAY	MEDICUS_REFERENCE_LIGHT_HVEM_NFKB_SIGNALING_PATHWAY	10	0.769556791499264	2.34773682726496	8.36896767455299e-05	0.00122434897461053	0.000812426101740232	3448	tags=60%, list=18%, signal=49%	CHUK/IKBKB/NFKBIA/NFKB1/TRAF5/TNFRSF14
MEDICUS_REFERENCE_TLR5_NFKB_SIGNALING_PATHWAY	MEDICUS_REFERENCE_TLR5_NFKB_SIGNALING_PATHWAY	17	0.636617222936421	2.35337802919549	9.82871430918174e-05	0.00138655076861671	0.000920056339468516	4599	tags=65%, list=24%, signal=49%	CHUK/IRAK1/IKBKB/NFKBIA/TRAF6/NFKB1/MYD88/TNF/IRAK4/TLR5/MAP3K7
MEDICUS_VARIANT_MUTATION_CAUSED_ABERRANT_SNCA_TO_26S_PROTEASOME_MEDIATED_PROTEIN_DEGRADATION	MEDICUS_VARIANT_MUTATION_CAUSED_ABERRANT_SNCA_TO_26S_PROTEASOME_MEDIATED_PROTEIN_DEGRADATION	34	0.478884232104817	2.19694056900364	0.000111662082452437	0.00152091457133492	0.00100921446572257	6482	tags=74%, list=33%, signal=49%	PSMB3/PSMC1/PSMD12/PSMD13/PSMD7/PSMB4/PSMB1/PSMC5/PSMA4/ADRM1/PSMA1/PSMA5/PSMC4/PSMA7/PSMC2/PSMD14/PSMC6/PSMD6/PSMD1/PSMB2/PSMA3/PSMD11/PSMB7/PSMA2/PSMD4
MEDICUS_PATHOGEN_ESCHERICHIA_EAE_TIR_TCCP_TO_ACTIN_SIGNALING_PATHWAY	MEDICUS_PATHOGEN_ESCHERICHIA_EAE_TIR_TCCP_TO_ACTIN_SIGNALING_PATHWAY	14	0.667124171263136	2.27339340158274	0.000177102596560476	0.00225662985939961	0.00149740395733645	3178	tags=79%, list=16%, signal=66%	ARPC1A/ACTB/ARPC5/ARPC1B/ACTR3/ARPC3/ACTR2/ARPC2/ARPC4/ACTG1/ARPC5L
MEDICUS_REFERENCE_EGF_EGFR_RAS_RASSF1_SIGNALING_PATHWAY	MEDICUS_REFERENCE_EGF_EGFR_RAS_RASSF1_SIGNALING_PATHWAY	11	0.717268416674482	2.26959806161078	0.000173822918846393	0.00225662985939961	0.00149740395733645	3088	tags=64%, list=16%, signal=54%	STK4/SOS2/GRB2/SOS1/KRAS/RASSF1/RASSF5
MEDICUS_REFERENCE_IGF_IGFR_PI3K_NFKB_SIGNALING_PATHWAY	MEDICUS_REFERENCE_IGF_IGFR_PI3K_NFKB_SIGNALING_PATHWAY	14	0.660300363521511	2.25013956045132	0.000219713022555891	0.0026998219471473	0.00179148744794051	2860	tags=57%, list=15%, signal=49%	AKT1/CHUK/IKBKB/NFKBIA/PIK3CD/NFKB1/PIK3CB/PIK3CA
MEDICUS_VARIANT_MUTATION_INACTIVATED_UBQLN2_TO_26S_PROTEASOME_MEDIATED_PROTEIN_DEGRADATION	MEDICUS_VARIANT_MUTATION_INACTIVATED_UBQLN2_TO_26S_PROTEASOME_MEDIATED_PROTEIN_DEGRADATION	38	0.45570990421156	2.15415835431296	0.000225554744951547	0.0026998219471473	0.00179148744794051	6482	tags=71%, list=33%, signal=47%	PSMB3/UBQLN2/PSMC1/PSMD12/UBC/PSMD13/PSMD7/PSMB4/PSMB1/PSMC5/PSMA4/ADRM1/PSMA1/PSMA5/PSMC4/PSMA7/PSMC2/PSMD14/PSMC6/PSMD6/PSMD1/PSMB2/PSMA3/PSMD11/PSMB7/PSMA2/PSMD4
MEDICUS_REFERENCE_EGF_EGFR_RAS_JNK_SIGNALING_PATHWAY	MEDICUS_REFERENCE_EGF_EGFR_RAS_JNK_SIGNALING_PATHWAY	13	0.676247577507083	2.25624619666879	0.000234585427432268	0.00272533070105134	0.00180841397618064	1789	tags=46%, list=9%, signal=42%	MAP3K1/MAP2K4/SOS2/GRB2/SOS1/KRAS
MEDICUS_REFERENCE_26S_PROTEASOME_MEDIATED_PROTEIN_DEGRADATION	MEDICUS_REFERENCE_26S_PROTEASOME_MEDIATED_PROTEIN_DEGRADATION	37	0.443045253305808	2.09465256913041	0.000248038228315768	0.00275554100203759	0.00182846025185172	6482	tags=70%, list=33%, signal=47%	PSMB3/PSMC1/PSMD12/UBC/PSMD13/PSMD7/PSMB4/PSMB1/PSMC5/PSMA4/ADRM1/PSMA1/PSMA5/PSMC4/PSMA7/PSMC2/PSMD14/PSMC6/PSMD6/PSMD1/PSMB2/PSMA3/PSMD11/PSMB7/PSMA2/PSMD4
MEDICUS_REFERENCE_RTK_PLCG_ITPR_SIGNALING_PATHWAY	MEDICUS_REFERENCE_RTK_PLCG_ITPR_SIGNALING_PATHWAY	54	-0.417840352977499	-1.98337639966933	0.000251137914109755	0.00275554100203759	0.00182846025185172	8348	tags=65%, list=43%, signal=37%	VEGFC/EGFR/FLT1/NTRK2/FGF10/VEGFA/FGF7/FGFR1/PLCG1/GDNF/NGF/FGF9/FGF8/FLT4/RET/KDR/FGF1/FGF21/FGF16/FGF18/FGF22/FGF6/MET/FGFR4/FGFR3/ITPR3/NTRK1/PDGFRA/FGF4/PDGFB/ERBB2/FGF3/MST1/FGF19/FGF23
MEDICUS_VARIANT_MUTATION_INACTIVATED_VCP_TO_26S_PROTEASOME_MEDIATED_PROTEIN_DEGRADATION	MEDICUS_VARIANT_MUTATION_INACTIVATED_VCP_TO_26S_PROTEASOME_MEDIATED_PROTEIN_DEGRADATION	38	0.451112034635774	2.13242404687925	0.000270948862232784	0.00289256217789053	0.00191938169832043	6482	tags=71%, list=33%, signal=47%	PSMB3/PSMC1/PSMD12/UBC/PSMD13/PSMD7/PSMB4/VCP/PSMB1/PSMC5/PSMA4/ADRM1/PSMA1/PSMA5/PSMC4/PSMA7/PSMC2/PSMD14/PSMC6/PSMD6/PSMD1/PSMB2/PSMA3/PSMD11/PSMB7/PSMA2/PSMD4
MEDICUS_REFERENCE_TLR3_NFKB_SIGNALING_PATHWAY	MEDICUS_REFERENCE_TLR3_NFKB_SIGNALING_PATHWAY	10	0.741807299784401	2.26307965269836	0.000280418447756403	0.00291487597009945	0.0019341881853558	1129	tags=50%, list=6%, signal=47%	CHUK/IKBKB/NFKBIA/TRAF6/NFKB1
MEDICUS_PATHOGEN_HCMV_US28_TO_GNB_G_PI3K_NFKB_SIGNALING_PATHWAY	MEDICUS_PATHOGEN_HCMV_US28_TO_GNB_G_PI3K_NFKB_SIGNALING_PATHWAY	30	0.475312112958336	2.10762932232268	0.00028931240780898	0.00293021541242428	0.00194436678932351	3849	tags=47%, list=20%, signal=37%	AKT1/CHUK/IKBKB/NFKBIA/GNG5/PIK3CD/NFKB1/PIK3CB/GNG2/CXCL8/PIK3CA/GNB4/GNB1/GNB2
MEDICUS_REFERENCE_CCR2_GNB_G_PI3K_NFKB_SIGNALING_PATHWAY	MEDICUS_REFERENCE_CCR2_GNB_G_PI3K_NFKB_SIGNALING_PATHWAY	30	0.469576988255505	2.0821986281297	0.000362340661208477	0.00357811402943371	0.00237428485897134	3849	tags=47%, list=20%, signal=37%	AKT1/CHUK/IKBKB/NFKBIA/GNG5/PIK3CD/NFKB1/CCR2/PIK3CB/GNG2/PIK3CA/GNB4/GNB1/GNB2
MEDICUS_REFERENCE_COPII_VESICLE_FORMATION	MEDICUS_REFERENCE_COPII_VESICLE_FORMATION	12	0.686694626171172	2.22517893092872	0.000414366729595956	0.00399206971196104	0.00264896830986889	3829	tags=83%, list=20%, signal=67%	SAR1A/SEC23B/SEC24B/SEC24C/SEC24D/SEC23A/SEC24A/PREB/SEC13/SAR1B
MEDICUS_REFERENCE_EXTRINSIC_APOPTOTIC_PATHWAY	MEDICUS_REFERENCE_EXTRINSIC_APOPTOTIC_PATHWAY	10	0.730030845901812	2.22715246086515	0.000474348209634549	0.00426049753104465	0.00282708563685574	3439	tags=70%, list=18%, signal=58%	CASP8/RIPK1/TNFRSF1A/TRADD/TNF/TRAF5/CASP3
MEDICUS_VARIANT_DUPLICATION_OR_MUTATION_ACTIVATED_FLT3_TO_RAS_PI3K_SIGNALING_PATHWAY	MEDICUS_VARIANT_DUPLICATION_OR_MUTATION_ACTIVATED_FLT3_TO_RAS_PI3K_SIGNALING_PATHWAY	14	0.641126242704387	2.18479892129525	0.000457653836054368	0.00426049753104465	0.00282708563685574	2860	tags=57%, list=15%, signal=49%	AKT1/SOS2/GRB2/PIK3CD/PIK3CB/SOS1/KRAS/PIK3CA
MEDICUS_REFERENCE_TGFA_EGFR_RAS_ERK_SIGNALING_PATHWAY	MEDICUS_REFERENCE_TGFA_EGFR_RAS_ERK_SIGNALING_PATHWAY	15	0.619679474294754	2.15754589890392	0.000474587066749277	0.00426049753104465	0.00282708563685574	1789	tags=53%, list=9%, signal=48%	RAF1/SOS2/MAP2K1/GRB2/MAPK3/SOS1/TGFA/KRAS
MEDICUS_REFERENCE_EGF_EGFR_RAS_PI3K_SIGNALING_PATHWAY	MEDICUS_REFERENCE_EGF_EGFR_RAS_PI3K_SIGNALING_PATHWAY	15	0.610504555192955	2.12560146649652	0.000644792902220674	0.00565984880838147	0.00375563585153094	2860	tags=53%, list=15%, signal=46%	AKT1/SOS2/GRB2/PIK3CD/PIK3CB/SOS1/KRAS/PIK3CA
MEDICUS_REFERENCE_CROSSTALK_BETWEEN_EXTRINSIC_AND_INTRINSIC_APOPTOTIC_PATHWAYS	MEDICUS_REFERENCE_CROSSTALK_BETWEEN_EXTRINSIC_AND_INTRINSIC_APOPTOTIC_PATHWAYS	15	0.608472165991099	2.11852527119018	0.000687422897502025	0.00590287053289782	0.00391689477066371	4369	tags=67%, list=22%, signal=52%	CASP8/TNFRSF10B/BID/FAS/TNFSF10/CASP10/CASP3/CYCS/BAK1/BAX
MEDICUS_REFERENCE_ANTIGEN_PROCESSING_AND_PRESENTATION_BY_MHC_CLASS_I_MOLECULES	MEDICUS_REFERENCE_ANTIGEN_PROCESSING_AND_PRESENTATION_BY_MHC_CLASS_I_MOLECULES	12	0.671858498935688	2.17710364901622	0.000756620713926709	0.00635883365959681	0.00421945258158456	2292	tags=67%, list=12%, signal=59%	HLA-F/HLA-A/HLA-B/HLA-E/TAP2/B2M/TAP1/TAPBP
MEDICUS_VARIANT_DUPLICATION_OR_MUTATION_ACTIVATED_FLT3_TO_RAS_ERK_SIGNALING_PATHWAY	MEDICUS_VARIANT_DUPLICATION_OR_MUTATION_ACTIVATED_FLT3_TO_RAS_ERK_SIGNALING_PATHWAY	14	0.619958859506428	2.11266573925224	0.000876795223707933	0.00721529402842987	0.00478776339261569	1789	tags=50%, list=9%, signal=45%	RAF1/SOS2/MAP2K1/GRB2/MAPK3/SOS1/KRAS
MEDICUS_REFERENCE_FLT3LG_FLT3_RAS_ERK_SIGNALING_PATHWAY	MEDICUS_REFERENCE_FLT3LG_FLT3_RAS_ERK_SIGNALING_PATHWAY	15	0.598877297838311	2.08511869683635	0.000932546177850893	0.0075174640867572	0.00498827063984688	1789	tags=47%, list=9%, signal=42%	RAF1/SOS2/MAP2K1/GRB2/MAPK3/SOS1/KRAS
MEDICUS_VARIANT_EGF_OVEREXPRESSION_TO_RAS_ERK_SIGNALING_PATHWAY	MEDICUS_VARIANT_EGF_OVEREXPRESSION_TO_RAS_ERK_SIGNALING_PATHWAY	15	0.593439283379074	2.06618509280168	0.00116743268864013	0.00922271824025706	0.00611980504150302	1789	tags=47%, list=9%, signal=42%	RAF1/SOS2/MAP2K1/GRB2/MAPK3/SOS1/KRAS
MEDICUS_REFERENCE_EGF_EGFR_RAS_ERK_SIGNALING_PATHWAY	MEDICUS_REFERENCE_EGF_EGFR_RAS_ERK_SIGNALING_PATHWAY	16	0.57999192136376	2.09060699703897	0.00135704404946646	0.0104111395672009	0.00690839107856903	1789	tags=44%, list=9%, signal=40%	RAF1/SOS2/MAP2K1/GRB2/MAPK3/SOS1/KRAS
MEDICUS_REFERENCE_IL1_IL1R_P38_SIGNALING_PATHWAY	MEDICUS_REFERENCE_IL1_IL1R_P38_SIGNALING_PATHWAY	17	0.557589124870079	2.06123546223731	0.00139693771408012	0.0104111395672009	0.00690839107856903	4698	tags=65%, list=24%, signal=49%	ZFP36/IRAK1/MAPK14/TRAF6/MYD88/IL1R1/IL1B/MAPKAPK2/IRAK4/MAP3K7/MAP2K6
MEDICUS_REFERENCE_CA2_PYK2_RAS_ERK_SIGNALING_PATHWAY	MEDICUS_REFERENCE_CA2_PYK2_RAS_ERK_SIGNALING_PATHWAY	15	0.586802889253609	2.04307907505726	0.00138163497805119	0.0104111395672009	0.00690839107856903	1789	tags=47%, list=9%, signal=42%	RAF1/SOS2/MAP2K1/GRB2/MAPK3/SOS1/KRAS
MEDICUS_VARIANT_MUTATION_CAUSED_ABERRANT_SOD1_TO_26S_PROTEASOME_MEDIATED_PROTEIN_DEGRADATION	MEDICUS_VARIANT_MUTATION_CAUSED_ABERRANT_SOD1_TO_26S_PROTEASOME_MEDIATED_PROTEIN_DEGRADATION	39	0.421328191797244	1.99463326927914	0.00145802551353735	0.010665186626801	0.00707696594290059	6482	tags=67%, list=33%, signal=45%	PSMB3/PSMC1/PSMD12/UBC/PSMD13/PSMD7/PSMB4/PSMB1/PSMC5/PSMA4/ADRM1/PSMA1/PSMA5/PSMC4/PSMA7/PSMC2/PSMD14/PSMC6/PSMD6/PSMD1/PSMB2/PSMA3/PSMD11/PSMB7/PSMA2/PSMD4
MEDICUS_VARIANT_MUTATION_ACTIVATED_EGFR_TO_RAS_ERK_SIGNALING_PATHWAY	MEDICUS_VARIANT_MUTATION_ACTIVATED_EGFR_TO_RAS_ERK_SIGNALING_PATHWAY	15	0.581533418886632	2.02473229313003	0.00163867860134739	0.0117686917733131	0.00780920520067942	1789	tags=47%, list=9%, signal=42%	RAF1/SOS2/MAP2K1/GRB2/MAPK3/SOS1/KRAS
MEDICUS_VARIANT_AMPLIFIED_FGFR_TO_RAS_ERK_SIGNALING_PATHWAY	MEDICUS_VARIANT_AMPLIFIED_FGFR_TO_RAS_ERK_SIGNALING_PATHWAY	15	0.580126635486364	2.01983427749163	0.0017243599528952	0.0119495119542738	0.00792918981109705	1789	tags=47%, list=9%, signal=42%	RAF1/SOS2/MAP2K1/GRB2/MAPK3/SOS1/KRAS
MEDICUS_REFERENCE_KITLG_KIT_RAS_ERK_SIGNALING_PATHWAY	MEDICUS_REFERENCE_KITLG_KIT_RAS_ERK_SIGNALING_PATHWAY	15	0.579669910478079	2.01824409222743	0.0017243599528952	0.0119495119542738	0.00792918981109705	1789	tags=47%, list=9%, signal=42%	RAF1/SOS2/MAP2K1/GRB2/MAPK3/SOS1/KRAS
MEDICUS_REFERENCE_EREG_EGFR_RAS_ERK_SIGNALING_PATHWAY	MEDICUS_REFERENCE_EREG_EGFR_RAS_ERK_SIGNALING_PATHWAY	15	0.575356077669593	2.00322456572931	0.00181004135932019	0.0123270058091634	0.00817967873812572	1789	tags=47%, list=9%, signal=42%	RAF1/SOS2/MAP2K1/GRB2/MAPK3/SOS1/KRAS
MEDICUS_VARIANT_MUTATION_ACTIVATED_KIT_TO_RAS_ERK_SIGNALING_PATHWAY	MEDICUS_VARIANT_MUTATION_ACTIVATED_KIT_TO_RAS_ERK_SIGNALING_PATHWAY	14	0.597881135725734	2.03743034271435	0.00191360699066486	0.0128114366324173	0.00850112650625425	1789	tags=50%, list=9%, signal=45%	RAF1/SOS2/MAP2K1/GRB2/MAPK3/SOS1/KRAS
MEDICUS_VARIANT_MUTATION_CAUSED_ABERRANT_ABETA_TO_CROSSTALK_BETWEEN_EXTRINSIC_AND_INTRINSIC_APOPTOTIC_PATHWAYS	MEDICUS_VARIANT_MUTATION_CAUSED_ABERRANT_ABETA_TO_CROSSTALK_BETWEEN_EXTRINSIC_AND_INTRINSIC_APOPTOTIC_PATHWAYS	11	0.635010062968114	2.00931419049201	0.00198428001490662	0.0130631767648019	0.00866817059143418	4369	tags=73%, list=22%, signal=56%	CASP8/BID/FAS/CASP3/APP/CYCS/BAK1/BAX
MEDICUS_VARIANT_MUTATION_ACTIVATED_FGFR3_TO_RAS_ERK_SIGNALING_PATHWAY	MEDICUS_VARIANT_MUTATION_ACTIVATED_FGFR3_TO_RAS_ERK_SIGNALING_PATHWAY	16	0.569480105915089	2.05271668491721	0.00208363791468846	0.0134924094475728	0.00895299121238008	1789	tags=50%, list=9%, signal=45%	RAF1/RPS6KA5/SOS2/MAP2K1/GRB2/MAPK3/SOS1/KRAS
MEDICUS_REFERENCE_P4_PR_RAS_ERK_SIGNALING_PATHWAY	MEDICUS_REFERENCE_P4_PR_RAS_ERK_SIGNALING_PATHWAY	16	0.568441426864433	2.04897271950839	0.00214774929691752	0.0136318123847041	0.0090454930947137	1789	tags=44%, list=9%, signal=40%	RAF1/SOS2/MAP2K1/GRB2/MAPK3/SOS1/KRAS
MEDICUS_PATHOGEN_HBV_HBX_TO_RAS_ERK_SIGNALING_PATHWAY	MEDICUS_PATHOGEN_HBV_HBX_TO_RAS_ERK_SIGNALING_PATHWAY	15	0.568904860625501	1.98076328138185	0.00217418779806673	0.0136318123847041	0.0090454930947137	1789	tags=47%, list=9%, signal=42%	RAF1/SOS2/MAP2K1/GRB2/MAPK3/SOS1/KRAS
MEDICUS_ENV_FACTOR_METALS_TO_NFKB_SIGNALING_PATHWAY	MEDICUS_ENV_FACTOR_METALS_TO_NFKB_SIGNALING_PATHWAY	15	0.567296313234449	1.97516278149325	0.00226029148581432	0.0139502365140103	0.00925678585473299	3816	tags=53%, list=20%, signal=43%	CHUK/IKBKB/NFKBIA/PRKD2/NFKB1/ABL2/PTPN11/PRKD3
MEDICUS_VARIANT_MUTATION_INACTIVATED_FGF17_TO_RAS_ERK_SIGNALING_PATHWAY	MEDICUS_VARIANT_MUTATION_INACTIVATED_FGF17_TO_RAS_ERK_SIGNALING_PATHWAY	15	0.565426531733438	1.96865273948493	0.00234639527284702	0.0142588635811473	0.00946157769941552	1789	tags=47%, list=9%, signal=42%	RAF1/SOS2/MAP2K1/GRB2/MAPK3/SOS1/KRAS
MEDICUS_VARIANT_BCR_ABL_FUSION_KINASE_TO_RAS_ERK_SIGNALING_PATHWAY	MEDICUS_VARIANT_BCR_ABL_FUSION_KINASE_TO_RAS_ERK_SIGNALING_PATHWAY	14	0.586919370588311	2.00007537102155	0.00254236351068529	0.0145598689476464	0.00966131210649956	1789	tags=50%, list=9%, signal=45%	RAF1/SOS2/MAP2K1/GRB2/MAPK3/SOS1/KRAS
MEDICUS_REFERENCE_BCR_BCAP_CD19_PI3K_SIGNALING_PATHWAY	MEDICUS_REFERENCE_BCR_BCAP_CD19_PI3K_SIGNALING_PATHWAY	14	0.58434495985494	1.99130241895907	0.00267273802960047	0.0145598689476464	0.00966131210649956	3375	tags=50%, list=17%, signal=41%	LYN/AKT1/SYK/PIK3CD/IFITM1/PIK3AP1/PIK3R1
MEDICUS_REFERENCE_HGF_MET_RAS_ERK_SIGNALING_PATHWAY	MEDICUS_REFERENCE_HGF_MET_RAS_ERK_SIGNALING_PATHWAY	15	0.563344064492811	1.96140218683474	0.00256165510911034	0.0145598689476464	0.00966131210649956	1789	tags=47%, list=9%, signal=42%	RAF1/SOS2/MAP2K1/GRB2/MAPK3/SOS1/KRAS
MEDICUS_PATHOGEN_HCMV_GB_TO_PDGFR_RAS_ERK_SIGNALING_PATHWAY	MEDICUS_PATHOGEN_HCMV_GB_TO_PDGFR_RAS_ERK_SIGNALING_PATHWAY	15	0.56266146548977	1.95902557321318	0.00269081122323592	0.0145598689476464	0.00966131210649956	1789	tags=47%, list=9%, signal=42%	RAF1/SOS2/MAP2K1/GRB2/MAPK3/SOS1/KRAS
MEDICUS_REFERENCE_TLR2_4_MAPK_SIGNALING_PATHWAY	MEDICUS_REFERENCE_TLR2_4_MAPK_SIGNALING_PATHWAY	26	0.463118628547347	1.94007736507704	0.00266163488526065	0.0145598689476464	0.00966131210649956	1529	tags=35%, list=8%, signal=32%	TLR2/MAP2K4/IRAK1/MAPK14/MAP2K1/TRAF6/TLR4/MYD88/MAPK3
MEDICUS_REFERENCE_WNT_SIGNALING_MODULATION_WNT_INHIBITOR	MEDICUS_REFERENCE_WNT_SIGNALING_MODULATION_WNT_INHIBITOR	26	-0.48073618966166	-1.91506462313018	0.0025155233426702	0.0145598689476464	0.00966131210649956	9435	tags=88%, list=48%, signal=46%	SFRP5/WNT5B/WNT8A/FRZB/WNT4/WNT3A/WNT16/WNT7B/WIF1/SFRP1/NOTUM/WNT1/WNT7A/WNT9B/WNT9A/WNT2B/WNT10B/WNT6/WNT8B/WNT2/SFRP2/WNT5A/CER1
MEDICUS_REFERENCE_IL6_FAMILY_TO_JAK_STAT_SIGNALING_PATHWAY	MEDICUS_REFERENCE_IL6_FAMILY_TO_JAK_STAT_SIGNALING_PATHWAY	27	0.450183293211816	1.90060939932878	0.00258253384268554	0.0145598689476464	0.00966131210649956	2194	tags=37%, list=11%, signal=33%	STAT3/IL6R/JAK1/TYK2/STAT6/IL4R/IL13RA1/JAK2/IL11RA/STAT1
MEDICUS_VARIANT_MUTATION_CAUSED_ABERRANT_ABETA_TO_ELECTRON_TRANSFER_IN_COMPLEX_I	MEDICUS_VARIANT_MUTATION_CAUSED_ABERRANT_ABETA_TO_ELECTRON_TRANSFER_IN_COMPLEX_I	44	0.383692588416516	1.86346416632679	0.00244239469179149	0.0145598689476464	0.00966131210649956	6246	tags=59%, list=32%, signal=40%	CDK5R1/NDUFS2/CAPN2/NDUFB6/NDUFB9/APP/NDUFA12/NDUFB1/NDUFC2/NDUFA10/NDUFS6/NDUFB5/NDUFB4/NDUFA9/NDUFAB1/NDUFA7/NDUFB10/NDUFB8/NDUFA8/NDUFB2/NDUFS1/NDUFV1/NDUFB7/NDUFS3/NDUFB3/CDK5
MEDICUS_REFERENCE_AREG_EGFR_RAS_ERK_SIGNALING_PATHWAY	MEDICUS_REFERENCE_AREG_EGFR_RAS_ERK_SIGNALING_PATHWAY	15	0.562155632143776	1.95726440682564	0.00273386329165663	0.0145929189216807	0.00968324266888339	1789	tags=47%, list=9%, signal=42%	RAF1/SOS2/MAP2K1/GRB2/MAPK3/SOS1/KRAS
MEDICUS_REFERENCE_CITRATE_CYCLE_SECOND_CARBON_OXIDATION_2	MEDICUS_REFERENCE_CITRATE_CYCLE_SECOND_CARBON_OXIDATION_2	10	0.674515449077168	2.05778803832328	0.00278740433513651	0.0146803294983856	0.00974124462384548	6341	tags=100%, list=33%, signal=67%	SDHB/SUCLG1/SDHA/SUCLG2/SUCLA2/MDH2/SDHD/MDH1/FH/SDHC
MEDICUS_VARIANT_MUTATION_ACTIVATED_SMO_TO_HEDGEHOG_SIGNALING_PATHWAY	MEDICUS_VARIANT_MUTATION_ACTIVATED_SMO_TO_HEDGEHOG_SIGNALING_PATHWAY	28	-0.476648690730206	-1.9230644781451	0.00297351697670013	0.0152537559194358	0.0101217460997722	8357	tags=96%, list=43%, signal=55%	WNT10A/HHIP/BMP2/WNT5B/WNT8A/WNT4/WNT3A/GLI1/PTCH1/WNT16/WNT7B/WNT1/WNT7A/WNT9B/SMO/WNT9A/PTCH2/BMP4/GLI2/GLI3/WNT2B/WNT10B/WNT6/WNT8B/WNT2/WNT5A/KIF7
MEDICUS_VARIANT_MUTATION_INACTIVATED_PTCH1_TO_HEDGEHOG_SIGNALING_PATHWAY	MEDICUS_VARIANT_MUTATION_INACTIVATED_PTCH1_TO_HEDGEHOG_SIGNALING_PATHWAY	28	-0.476648690730206	-1.9230644781451	0.00297351697670013	0.0152537559194358	0.0101217460997722	8357	tags=96%, list=43%, signal=55%	WNT10A/HHIP/BMP2/WNT5B/WNT8A/WNT4/WNT3A/GLI1/PTCH1/WNT16/WNT7B/WNT1/WNT7A/WNT9B/SMO/WNT9A/PTCH2/BMP4/GLI2/GLI3/WNT2B/WNT10B/WNT6/WNT8B/WNT2/WNT5A/KIF7
MEDICUS_REFERENCE_CD80_CD86_CD28_PI3K_SIGNALING_PATHWAY	MEDICUS_REFERENCE_CD80_CD86_CD28_PI3K_SIGNALING_PATHWAY	10	0.667047992348588	2.03500658364527	0.00308528936832333	0.0156242218011245	0.0103675715615723	2860	tags=60%, list=15%, signal=51%	AKT1/PIK3CD/PIK3CB/CD86/GSK3B/PIK3CA
MEDICUS_PATHOGEN_HIV_GP120_TO_CXCR4_GNAI_PI3K_BAD_SIGNALING_PATHWAY	MEDICUS_PATHOGEN_HIV_GP120_TO_CXCR4_GNAI_PI3K_BAD_SIGNALING_PATHWAY	12	0.611718703323024	1.98222545861328	0.00354019349373559	0.0168479087954887	0.0111795584012703	3676	tags=67%, list=19%, signal=54%	AKT1/CXCR4/PIK3CD/PIK3CB/GNAI3/CCR5/PIK3CA/GNAI2
MEDICUS_REFERENCE_EGF_EGFR_RAS_RALGDS_SIGNALING_PATHWAY	MEDICUS_REFERENCE_EGF_EGFR_RAS_RALGDS_SIGNALING_PATHWAY	11	0.614139133508544	1.94327389101099	0.0034763135082734	0.0168479087954887	0.0111795584012703	1789	tags=45%, list=9%, signal=41%	RALB/SOS2/GRB2/SOS1/KRAS
MEDICUS_VARIANT_MUTATION_ACTIVATED_MET_TO_RAS_ERK_SIGNALING_PATHWAY	MEDICUS_VARIANT_MUTATION_ACTIVATED_MET_TO_RAS_ERK_SIGNALING_PATHWAY	15	0.555743108849104	1.93493784299715	0.00342269793252317	0.0168479087954887	0.0111795584012703	1789	tags=47%, list=9%, signal=42%	RAF1/SOS2/MAP2K1/GRB2/MAPK3/SOS1/KRAS
MEDICUS_REFERENCE_AUTOPHAGOSOME_AND_LYSOSOME_FUSION_TETHERING_FACTOR	MEDICUS_REFERENCE_AUTOPHAGOSOME_AND_LYSOSOME_FUSION_TETHERING_FACTOR	15	0.554885982329731	1.93195357470455	0.00350880241956568	0.0168479087954887	0.0111795584012703	2088	tags=47%, list=11%, signal=42%	PLEKHM1/RAB7A/VPS16/BIRC6/TECPR2/VPS39/VPS41
MEDICUS_REFERENCE_CA2_ENTRY_VOLTAGE_GATED_CA2_CHANNEL	MEDICUS_REFERENCE_CA2_ENTRY_VOLTAGE_GATED_CA2_CHANNEL	25	-0.47146961039716	-1.86848053343518	0.00344299349088447	0.0168479087954887	0.0111795584012703	6701	tags=68%, list=34%, signal=45%	CACNA1F/CACNA1H/CACNA1G/CACNA2D4/CACNA1S/CACNG6/CACNA2D1/CACNG5/CACNG2/CACNG3/CACNA1C/CACNG4/CACNA1B/CACNB1/CACNB3/CACNG7/CACNB2
MEDICUS_VARIANT_MET_OVEREXPRESSION_TO_RAS_ERK_SIGNALING_PATHWAY	MEDICUS_VARIANT_MET_OVEREXPRESSION_TO_RAS_ERK_SIGNALING_PATHWAY	14	0.568228120030009	1.93638023371882	0.00415032253928717	0.019306609265155	0.0128110478534939	1789	tags=50%, list=9%, signal=45%	RAF1/SOS2/MAP2K1/GRB2/MAPK3/SOS1/KRAS
MEDICUS_PATHOGEN_HPV_E5_TO_EGFR_RAS_ERK_SIGNALING_PATHWAY	MEDICUS_PATHOGEN_HPV_E5_TO_EGFR_RAS_ERK_SIGNALING_PATHWAY	15	0.547464224664385	1.906113146745	0.00415458680389411	0.019306609265155	0.0128110478534939	1789	tags=47%, list=9%, signal=42%	RAF1/SOS2/MAP2K1/GRB2/MAPK3/SOS1/KRAS
MEDICUS_VARIANT_MUTATION_CAUSED_ABERRANT_TDP43_TO_ELECTRON_TRANSFER_IN_COMPLEX_I	MEDICUS_VARIANT_MUTATION_CAUSED_ABERRANT_TDP43_TO_ELECTRON_TRANSFER_IN_COMPLEX_I	39	0.388670124600291	1.84002489364795	0.00429015570796481	0.0197047849377453	0.013075260358424	6243	tags=59%, list=32%, signal=40%	NDUFS2/NDUFB6/NDUFB9/TARDBP/NDUFA12/NDUFB1/NDUFC2/NDUFA10/NDUFS6/NDUFB5/NDUFB4/NDUFA9/NDUFAB1/NDUFA7/NDUFB10/NDUFB8/NDUFA8/NDUFB2/NDUFS1/NDUFV1/NDUFB7/NDUFS3/NDUFB3
MEDICUS_VARIANT_AMPLIFIED_PDGFR_TO_RAS_ERK_SIGNALING_PATHWAY	MEDICUS_VARIANT_AMPLIFIED_PDGFR_TO_RAS_ERK_SIGNALING_PATHWAY	14	0.565065546106034	1.92560296765579	0.00441107347578472	0.0200272876199421	0.013289259473326	1789	tags=50%, list=9%, signal=45%	RAF1/SOS2/MAP2K1/GRB2/MAPK3/SOS1/KRAS
MEDICUS_REFERENCE_EGF_ERBB2_RAS_ERK_SIGNALING_PATHWAY	MEDICUS_REFERENCE_EGF_ERBB2_RAS_ERK_SIGNALING_PATHWAY	16	0.537470046509111	1.9373349844059	0.00461864398182167	0.020731413327495	0.0137564874578181	1789	tags=44%, list=9%, signal=40%	RAF1/SOS2/MAP2K1/GRB2/MAPK3/SOS1/KRAS
MEDICUS_REFERENCE_N_GLYCAN_PRECURSOR_BIOSYNTHESIS_ALG6_TO_OST	MEDICUS_REFERENCE_N_GLYCAN_PRECURSOR_BIOSYNTHESIS_ALG6_TO_OST	11	0.603007950011651	1.90805233113092	0.00467229787406697	0.0207366029242298	0.0137599310543191	5548	tags=82%, list=29%, signal=59%	RPN1/DDOST/STT3A/ALG8/RPN2/STT3B/ALG10/ALG10B/DAD1
MEDICUS_REFERENCE_PDGF_PDGFR_RAS_ERK_SIGNALING_PATHWAY	MEDICUS_REFERENCE_PDGF_PDGFR_RAS_ERK_SIGNALING_PATHWAY	17	0.507264371391639	1.87520033014559	0.00514147642693226	0.0225653687626471	0.0149734225766799	1789	tags=41%, list=9%, signal=37%	RAF1/SOS2/MAP2K1/GRB2/MAPK3/SOS1/KRAS
MEDICUS_REFERENCE_TETHERING_OF_LATE_ENDOSOMES_AND_LYSOSOMES	MEDICUS_REFERENCE_TETHERING_OF_LATE_ENDOSOMES_AND_LYSOSOMES	10	0.640732877710268	1.95472535627839	0.00534574734010378	0.0232040681246263	0.0153972364104782	5217	tags=90%, list=27%, signal=66%	PLEKHM1/RAB7A/VPS16/VPS39/ARL8B/VPS41/VPS33A/VPS18/VPS11
MEDICUS_REFERENCE_BCR_PLCG_CALCINEURIN_SIGNALING_PATHWAY	MEDICUS_REFERENCE_BCR_PLCG_CALCINEURIN_SIGNALING_PATHWAY	16	0.528031040892685	1.90331166363207	0.00574090182637216	0.0244403707915761	0.0162175944759559	2921	tags=56%, list=15%, signal=48%	LYN/PLCG2/SYK/PPP3CA/BTK/NFATC3/PPP3CC/NFATC1/CALM1
MEDICUS_VARIANT_IGF2_OVEREXPRESSION_TO_RAS_ERK_SIGNALING_PATHWAY	MEDICUS_VARIANT_IGF2_OVEREXPRESSION_TO_RAS_ERK_SIGNALING_PATHWAY	15	0.53903429014919	1.87676253663808	0.00575431514839639	0.0244403707915761	0.0162175944759559	1789	tags=47%, list=9%, signal=42%	RAF1/SOS2/MAP2K1/GRB2/MAPK3/SOS1/KRAS
MEDICUS_REFERENCE_GF_RTK_PI3K_SIGNALING_PATHWAY	MEDICUS_REFERENCE_GF_RTK_PI3K_SIGNALING_PATHWAY	82	-0.310124189696935	-1.62011206926452	0.00595730882982187	0.0250333722104217	0.0166110850909927	5890	tags=44%, list=30%, signal=31%	NTF3/EFNA3/NGF/FGF9/FGF8/EPHA2/CSF1/FLT4/KDR/INS/EFNA2/FGF1/FGF21/IGF1/BDNF/FGF16/FGF18/NTF4/FGF22/FGF6/ANGPT1/IGF2/PGF/MET/FGFR4/FGFR3/NTRK1/PDGFRA/FGF4/PDGFB/ERBB2/PIK3R2/FGF3/NGFR/FGF19/FGF23
MEDICUS_REFERENCE_NOTCH_PROTEOLYTIC_ACTIVATION	MEDICUS_REFERENCE_NOTCH_PROTEOLYTIC_ACTIVATION	11	0.595994848977959	1.88586130732181	0.00604394753993083	0.0250784091447879	0.0166409696923443	3304	tags=64%, list=17%, signal=53%	PSEN1/NCSTN/NOTCH2/APH1B/APH1A/PSEN2/PSENEN
MEDICUS_REFERENCE_ELECTRON_TRANSFER_IN_COMPLEX_I	MEDICUS_REFERENCE_ELECTRON_TRANSFER_IN_COMPLEX_I	38	0.37577066219272	1.77628246344273	0.00609500576683453	0.0250784091447879	0.0166409696923443	6243	tags=58%, list=32%, signal=39%	NDUFS2/NDUFB6/NDUFB9/NDUFA12/NDUFB1/NDUFC2/NDUFA10/NDUFS6/NDUFB5/NDUFB4/NDUFA9/NDUFAB1/NDUFA7/NDUFB10/NDUFB8/NDUFA8/NDUFB2/NDUFS1/NDUFV1/NDUFB7/NDUFS3/NDUFB3
MEDICUS_REFERENCE_HEDGEHOG_SIGNALING_PATHWAY	MEDICUS_REFERENCE_HEDGEHOG_SIGNALING_PATHWAY	14	-0.555043767482647	-1.84709774616994	0.00643949321857735	0.0262226785704954	0.0174002583985432	4800	tags=64%, list=25%, signal=48%	DHH/SMO/EVC2/PTCH2/SHH/GLI2/GLI3/EVC/KIF7
MEDICUS_VARIANT_BCR_ABL_FUSION_KINASE_TO_PI3K_SIGNALING_PATHWAY	MEDICUS_VARIANT_BCR_ABL_FUSION_KINASE_TO_PI3K_SIGNALING_PATHWAY	11	0.59110899318553	1.87040136432416	0.00698696007240321	0.0281617268224415	0.0186869286576627	2860	tags=55%, list=15%, signal=47%	CBL/AKT1/CRK/PIK3CD/PIK3CB/PIK3CA
MEDICUS_VARIANT_MUTATION_CAUSED_ABERRANT_ABETA_TO_AGE_RAGE_SIGNALING_PATHWAY	MEDICUS_VARIANT_MUTATION_CAUSED_ABERRANT_ABETA_TO_AGE_RAGE_SIGNALING_PATHWAY	17	0.489172171201004	1.8083190317854	0.00781666734079742	0.031187713127424	0.0206948449533074	3472	tags=47%, list=18%, signal=39%	RAF1/MAP2K1/NFKB1/MAPK3/KRAS/AGER/TNF/APP
MEDICUS_ENV_FACTOR_NICOTINE_NNK_TO_PI3K_SIGNALING_PATHWAY	MEDICUS_ENV_FACTOR_NICOTINE_NNK_TO_PI3K_SIGNALING_PATHWAY	11	0.579981860724851	1.8351926228308	0.00827288876520284	0.0326779106225512	0.0216836768687948	3676	tags=64%, list=19%, signal=52%	AKT1/PIK3CD/PIK3CB/GNAI3/PIK3CA/ADRB2/GNAI2
MEDICUS_PATHOGEN_HIV_GP120_TO_CXCR4_GNAQ_PLCB_G_CALCINEURIN	MEDICUS_PATHOGEN_HIV_GP120_TO_CXCR4_GNAQ_PLCB_G_CALCINEURIN	16	0.505049235579486	1.82047271153186	0.00928290299848741	0.0363044226178468	0.0240900765672055	2921	tags=56%, list=15%, signal=48%	PLCG2/CXCR4/PPP3CA/GNAQ/NFATC3/PPP3CC/CCR5/NFATC1/CALM1
MEDICUS_REFERENCE_AGE_RAGE_SIGNALING_PATHWAY	MEDICUS_REFERENCE_AGE_RAGE_SIGNALING_PATHWAY	16	0.501893299893009	1.80909699924118	0.0098034248640696	0.0379642433461519	0.0251914632729962	2835	tags=44%, list=15%, signal=37%	RAF1/MAP2K1/NFKB1/MAPK3/KRAS/AGER/TNF
MEDICUS_REFERENCE_IGF_IGF1R_RAS_ERK_SIGNALING_PATHWAY	MEDICUS_REFERENCE_IGF_IGF1R_RAS_ERK_SIGNALING_PATHWAY	16	0.499877480747195	1.80183088835968	0.0103239474529867	0.0395263423667164	0.0262280059941702	1789	tags=44%, list=9%, signal=40%	RAF1/SOS2/MAP2K1/GRB2/MAPK3/SOS1/KRAS
MEDICUS_REFERENCE_GF_RTK_RAS_ERK_SIGNALING_PATHWAY	MEDICUS_REFERENCE_GF_RTK_RAS_ERK_SIGNALING_PATHWAY	91	-0.300255559810611	-1.59564207687984	0.010406935711743	0.0395263423667164	0.0262280059941702	7553	tags=55%, list=39%, signal=34%	NTRK2/FGF10/VEGFA/AREG/FGF7/FGFR1/ANGPT4/GDNF/ARAF/NTF3/EFNA3/NGF/FGF9/FGF8/EPHA2/CSF1/FLT4/RET/KDR/INS/EFNA2/FGF1/FGF21/IGF1/BDNF/FGF16/FGF18/NTF4/FGF22/FGF6/MAP2K2/ANGPT1/IGF2/PGF/MET/FGFR4/FGFR3/NTRK1/BRAF/PDGFRA/FGF4/PDGFB/ERBB2/NRTN/FGF3/PSPN/NGFR/FGF19/FGF23/ARTN
MEDICUS_ENV_FACTOR_NNK_NNN_TO_PI3K_SIGNALING_PATHWAY_N01339	MEDICUS_ENV_FACTOR_NNK_NNN_TO_PI3K_SIGNALING_PATHWAY_N01339	10	0.609013809378563	1.85795793680854	0.0107442907935573	0.0404189986995727	0.0268203349132408	2860	tags=50%, list=15%, signal=43%	AKT1/PIK3CD/NFKB1/PIK3CB/PIK3CA
MEDICUS_VARIANT_MUTATION_INACTIVATED_PINK1_TO_ELECTRON_TRANSFER_IN_COMPLEX_I	MEDICUS_VARIANT_MUTATION_INACTIVATED_PINK1_TO_ELECTRON_TRANSFER_IN_COMPLEX_I	39	0.354877233931623	1.68004408698673	0.0116484556430915	0.0434069809341619	0.0288030333180714	6243	tags=56%, list=32%, signal=38%	NDUFS2/NDUFB6/NDUFB9/NDUFA12/NDUFB1/NDUFC2/NDUFA10/NDUFS6/NDUFB5/NDUFB4/NDUFA9/NDUFAB1/NDUFA7/NDUFB10/NDUFB8/NDUFA8/NDUFB2/NDUFS1/NDUFV1/NDUFB7/NDUFS3/NDUFB3
MEDICUS_PATHOGEN_HCV_CORE_TO_ERK_SIGNALING_PATHWAY	MEDICUS_PATHOGEN_HCV_CORE_TO_ERK_SIGNALING_PATHWAY	13	0.521544211705199	1.74009073480511	0.0123186795880014	0.04547549941365	0.0301756145343074	2148	tags=46%, list=11%, signal=41%	RAF1/YWHAZ/YWHAB/MAP2K1/MAPK3/YWHAG
MEDICUS_REFERENCE_KITLG_KIT_PI3K_SIGNALING_PATHWAY	MEDICUS_REFERENCE_KITLG_KIT_PI3K_SIGNALING_PATHWAY	11	0.566648384694136	1.79300251568214	0.0126644969144324	0.0463192248259335	0.0307354749677746	2860	tags=45%, list=15%, signal=39%	AKT1/PIK3CD/PIK3CB/RPS6KB1/PIK3CA
MEDICUS_VARIANT_NOTCH_OVEREXPRESSION_TO_NOTCH_SIGNALING_PATHWAY	MEDICUS_VARIANT_NOTCH_OVEREXPRESSION_TO_NOTCH_SIGNALING_PATHWAY	16	-0.504875756628239	-1.72819633368486	0.0127957125210111	0.0463697839064162	0.0307690238313062	5245	tags=69%, list=27%, signal=50%	DLL4/NOTCH1/FLT4/HEYL/HEY2/DLL1/ERBB2/RBPJL/JAG2/HES5/HES1
MEDICUS_VARIANT_EGFR_OVEREXPRESSION_TO_PI3K_SIGNALING_PATHWAY	MEDICUS_VARIANT_EGFR_OVEREXPRESSION_TO_PI3K_SIGNALING_PATHWAY	10	0.594365407112229	1.81326910572921	0.013150965289584	0.047223920812597	0.0313357928909704	2860	tags=50%, list=15%, signal=43%	AKT1/PIK3CD/PIK3CB/RPS6KB1/PIK3CA
MEDICUS_VARIANT_MLL_AF4_FUSION_TO_TRANSCRIPTIONAL_ACTIVATION	MEDICUS_VARIANT_MLL_AF4_FUSION_TO_TRANSCRIPTIONAL_ACTIVATION	26	0.406634445062506	1.70345616457053	0.0133250064107265	0.0474178156057384	0.0314644532600369	4459	tags=42%, list=23%, signal=33%	RUNX2/CDKN1B/JMJD1C/KDM6A/CCNT2/MEF2C/LMO2/PBX3/CDK14/IGF1R/CDK9
MEDICUS_REFERENCE_EREG_EGFR_PI3K_SIGNALING_PATHWAY	MEDICUS_REFERENCE_EREG_EGFR_PI3K_SIGNALING_PATHWAY	11	0.559022704858333	1.76887315522034	0.0145598364668797	0.0513494232537274	0.0340733015061376	2860	tags=45%, list=15%, signal=39%	AKT1/PIK3CD/PIK3CB/RPS6KB1/PIK3CA
MEDICUS_REFERENCE_CXCR_GNB_G_ERK_SIGNALING_PATHWAY	MEDICUS_REFERENCE_CXCR_GNB_G_ERK_SIGNALING_PATHWAY	26	0.400773791931444	1.67890495936463	0.0155304922313383	0.05428800381751	0.0360232190554564	3849	tags=42%, list=20%, signal=34%	RAF1/CXCR2/GNG5/MAP2K1/MAPK3/GNG2/KRAS/CXCL8/GNB4/GNB1/GNB2
MEDICUS_REFERENCE_WNT_SIGNALING_MODULATION_LGR_RSPO	MEDICUS_REFERENCE_WNT_SIGNALING_MODULATION_LGR_RSPO	19	-0.463771470259904	-1.70267130205133	0.0158752173858947	0.0550062356791966	0.0364998072861291	4292	tags=53%, list=22%, signal=41%	FZD10/FZD4/FZD7/RSPO1/RNF43/FZD9/RSPO2/LGR5/RSPO4/FZD8
MEDICUS_REFERENCE_SKELETAL_TYPE_VGCC_RYR_SIGNALING	MEDICUS_REFERENCE_SKELETAL_TYPE_VGCC_RYR_SIGNALING	21	-0.470142789287949	-1.7480645838342	0.0160854863792685	0.0552501488679221	0.0366616577431382	6120	tags=67%, list=31%, signal=46%	CACNA2D4/CACNA1S/CASQ1/CACNG6/CACNA2D1/CACNG5/CACNG2/CACNG3/CACNG4/RYR1/CACNB1/CACNB3/CACNG7/CACNB2
MEDICUS_REFERENCE_TNF_JNK_SIGNALING_PATHWAY	MEDICUS_REFERENCE_TNF_JNK_SIGNALING_PATHWAY	16	0.477338263585182	1.72058726517974	0.0172642858059887	0.0587878697703927	0.0390091394345844	6061	tags=62%, list=31%, signal=43%	MAP2K4/RIPK1/TNFRSF1A/TRADD/TNF/TRAF5/MAP3K7/JUN/TAB1/FOS
MEDICUS_REFERENCE_GENE_SILENCING_BY_METHYLATION_OF_H3K27_AND_UBIQUITINATION_OF_H2AK119	MEDICUS_REFERENCE_GENE_SILENCING_BY_METHYLATION_OF_H3K27_AND_UBIQUITINATION_OF_H2AK119	31	0.384332545649278	1.72530197732353	0.0194746027739602	0.0657475905616604	0.0436273152561051	4214	tags=48%, list=22%, signal=38%	PHC2/LCOR/CBX7/CTBP2/JARID2/CTBP1/EZH1/SUZ12/CBX4/RBBP4/RBBP7/RNF2/EZH2/EED/AEBP2
MEDICUS_REFERENCE_REGULATION_OF_GF_RTK_RAS_ERK_SIGNALING_PATHWAY_ADAPTOR_PROTEINS	MEDICUS_REFERENCE_REGULATION_OF_GF_RTK_RAS_ERK_SIGNALING_PATHWAY_ADAPTOR_PROTEINS	10	0.571368461850124	1.74311083293786	0.0198671580773302	0.0665044698351308	0.044129548271679	4989	tags=70%, list=26%, signal=52%	SOS2/GRB2/GAB2/SOS1/PTPN11/GAB1/SHC1
MEDICUS_REFERENCE_ANTIGEN_PROCESSING_AND_PRESENTATION_BY_MHC_CLASS_II_MOLECULES	MEDICUS_REFERENCE_ANTIGEN_PROCESSING_AND_PRESENTATION_BY_MHC_CLASS_II_MOLECULES	13	0.496785578590157	1.65748552680354	0.0208959828867092	0.0693606154642867	0.0460247654912922	7115	tags=85%, list=37%, signal=54%	HLA-DRB1/HLA-DRA/HLA-DMA/HLA-DMB/CD74/HLA-DPA1/HLA-DOB/HLA-DQA1/HLA-DRB5/HLA-DPB1/HLA-DQB1
MEDICUS_PATHOGEN_HTLV_1_TAX_TO_NFY_MEDIATED_TRANSCRIPTION	MEDICUS_PATHOGEN_HTLV_1_TAX_TO_NFY_MEDIATED_TRANSCRIPTION	13	0.495201457598371	1.65220023324884	0.0219495376532676	0.0722505614420057	0.0479424111900318	7115	tags=85%, list=37%, signal=54%	HLA-DRB1/HLA-DRA/HLA-DMA/HLA-DMB/HLA-DPA1/NFYB/HLA-DOB/HLA-DQA1/HLA-DRB5/HLA-DPB1/HLA-DQB1
MEDICUS_REFERENCE_AREG_EGFR_PI3K_SIGNALING_PATHWAY	MEDICUS_REFERENCE_AREG_EGFR_PI3K_SIGNALING_PATHWAY	11	0.536089107581083	1.69630611237252	0.0230299140123286	0.0751802978088412	0.0498864601050005	2860	tags=45%, list=15%, signal=39%	AKT1/PIK3CD/PIK3CB/RPS6KB1/PIK3CA
MEDICUS_REFERENCE_CXCL12_CXCR4_PKC_ERK_SIGNALING_PATHAWAY	MEDICUS_REFERENCE_CXCL12_CXCR4_PKC_ERK_SIGNALING_PATHAWAY	19	0.432874779398833	1.63687400903652	0.0237271618193434	0.0751847063799559	0.0498893854459934	1853	tags=37%, list=10%, signal=33%	RAF1/PLCG2/PRKCB/CXCR4/MAP2K1/MAPK3/GNAQ
MEDICUS_REFERENCE_IL10_FAMILY_TO_JAK_STAT_SIGNALING_PATHWAY	MEDICUS_REFERENCE_IL10_FAMILY_TO_JAK_STAT_SIGNALING_PATHWAY	13	0.490108438043491	1.63520777903167	0.0237054645954408	0.0751847063799559	0.0498893854459934	1868	tags=38%, list=10%, signal=35%	STAT3/IL10RB/JAK1/TYK2/IL10RA
MEDICUS_VARIANT_MUTATION_CAUSED_ABERRANT_SNCA_TO_ELECTRON_TRANSFER_IN_COMPLEX_I	MEDICUS_VARIANT_MUTATION_CAUSED_ABERRANT_SNCA_TO_ELECTRON_TRANSFER_IN_COMPLEX_I	39	0.333033149046419	1.57663078757487	0.0237926286012519	0.0751847063799559	0.0498893854459934	6243	tags=56%, list=32%, signal=38%	NDUFS2/NDUFB6/NDUFB9/NDUFA12/NDUFB1/NDUFC2/NDUFA10/NDUFS6/NDUFB5/NDUFB4/NDUFA9/NDUFAB1/NDUFA7/NDUFB10/NDUFB8/NDUFA8/NDUFB2/NDUFS1/NDUFV1/NDUFB7/NDUFS3/NDUFB3
MEDICUS_REFERENCE_MITOCHONDRIAL_COMPLEX_UCP1_IN_THERMOGENESIS	MEDICUS_REFERENCE_MITOCHONDRIAL_COMPLEX_UCP1_IN_THERMOGENESIS	56	0.292661411488304	1.51738151322984	0.0237566756724137	0.0751847063799559	0.0498893854459934	6411	tags=57%, list=33%, signal=38%	NDUFS2/SDHB/NDUFAF1/COA5/NDUFB9/SDHA/COX4I1/NDUFA12/NDUFC2/UQCRFS1/NDUFA10/UQCRC2/NDUFS6/COX8A/COX5A/NDUFA9/NDUFB10/NDUFB8/SDHD/COA6/NDUFAF6/NDUFA8/NDUFS1/NDUFV1/CYC1/NDUFB7/NDUFS3/COA3/NDUFB3/SDHC/UQCRQ/COX11
MEDICUS_REFERENCE_RAC_CDC42_PAK_ERK_SIGNALING_PATHWAY	MEDICUS_REFERENCE_RAC_CDC42_PAK_ERK_SIGNALING_PATHWAY	10	0.562364661821842	1.71564235608829	0.024704269199447	0.0756448553006323	0.0501947207724382	1529	tags=50%, list=8%, signal=46%	RAF1/PAK1/MAP2K1/CDC42/MAPK3
MEDICUS_REFERENCE_IL12_23_TO_JAK_STAT_SIGNALING_PATHWAY	MEDICUS_REFERENCE_IL12_23_TO_JAK_STAT_SIGNALING_PATHWAY	10	0.56160682618478	1.71333037774725	0.024704269199447	0.0756448553006323	0.0501947207724382	1427	tags=30%, list=7%, signal=28%	STAT3/TYK2/JAK2
MEDICUS_REFERENCE_ACTIVATION_OF_PRC2.2_BY_UBIQUITINATION_OF_H2AK119_IN_GERMLINE_GENES	MEDICUS_REFERENCE_ACTIVATION_OF_PRC2.2_BY_UBIQUITINATION_OF_H2AK119_IN_GERMLINE_GENES	25	0.394503131799677	1.63614354237374	0.0241958464972563	0.0756448553006323	0.0501947207724382	6018	tags=68%, list=31%, signal=47%	JARID2/YAF2/EZH1/SUZ12/RBBP4/RBBP7/RYBP/RNF2/EZH2/CBX3/EED/AEBP2/E2F6/HDAC1/WDR5/PCGF6/L3MBTL2
MEDICUS_REFERENCE_TRANSLATION_INITIATION	MEDICUS_REFERENCE_TRANSLATION_INITIATION	80	0.254587940925176	1.41558690542063	0.0246584174784989	0.0756448553006323	0.0501947207724382	6515	tags=54%, list=33%, signal=36%	RPLP2/RPS9/RPLP1/RPL13/FAU/RPS15/RPL19/RPL7A/RPL18A/RPL18/RPL3/RPS5/RPS11/RPL29/RPLP0/RPL37A/RPS2/RPL14/RPL8/RPL15/RPS27/RPS16/RPS14/RPL27/RPS13/RPL12/RPL30/RPS4X/RPS28/RPS18/RPL23A/RPL13A/RPL35/RPL4/RPL10A/RPL6/RPL11/RPS23/RPS8/RPL23/RPL36/RPS21/RPL28
MEDICUS_REFERENCE_TNF_P38_SIGNALING_PATHWAY	MEDICUS_REFERENCE_TNF_P38_SIGNALING_PATHWAY	24	0.393132882003685	1.60991899729361	0.0249954463964093	0.0759477025121668	0.0503956773498455	2853	tags=38%, list=15%, signal=32%	CREB1/RPS6KA5/RIPK1/TNFRSF1A/CREB5/MAPK14/TRADD/TNF/TRAF5
MEDICUS_REFERENCE_CXCR4_GNAI_PI3K_BAD_SIGNALING_PATHWAY	MEDICUS_REFERENCE_CXCR4_GNAI_PI3K_BAD_SIGNALING_PATHWAY	12	0.505703088081333	1.63869034941839	0.0262438164607328	0.0791321183357973	0.0525087207611287	3676	tags=58%, list=19%, signal=47%	AKT1/CXCR4/PIK3CD/PIK3CB/GNAI3/PIK3CA/GNAI2
MEDICUS_REFERENCE_FANCONI_ANEMIA_PATHWAY	MEDICUS_REFERENCE_FANCONI_ANEMIA_PATHWAY	17	-0.466092990095736	-1.61813380341149	0.0271647878064172	0.0806773773198105	0.0535340891475891	7290	tags=65%, list=37%, signal=41%	FANCL/FANCF/FANCB/FAAP24/TOPBP1/FANCE/UBB/FAAP20/UBE2T/FANCC/FANCA
MEDICUS_REFERENCE_CD80_CD86_CTLA4_PP2A_SIGNALING_PATHWAY	MEDICUS_REFERENCE_CD80_CD86_CTLA4_PP2A_SIGNALING_PATHWAY	22	0.399824520887599	1.59069180559757	0.0269641407713654	0.0806773773198105	0.0535340891475891	4036	tags=45%, list=21%, signal=36%	AKT1/PPP2R5A/PPP2R3C/PPP2R2D/PPP2R2A/PPP2R5C/CD86/PPP2CB/PPP2CA/PPP2R5E
MEDICUS_REFERENCE_COPI_VESICLE_FORMATION	MEDICUS_REFERENCE_COPI_VESICLE_FORMATION	23	0.388031809473833	1.56744350341774	0.0283861370266439	0.0836755531755548	0.0555235516074967	5445	tags=52%, list=28%, signal=38%	COPG1/COPB2/TMED5/COPA/TMED7/COPB1/TMED2/KDELR2/COPE/TMED3/TMED4/ARCN1
MEDICUS_PATHOGEN_SARS_COV_2_S_TO_ANGII_AT1R_NOX2_SIGNALING_PATHWAY	MEDICUS_PATHOGEN_SARS_COV_2_S_TO_ANGII_AT1R_NOX2_SIGNALING_PATHWAY	14	0.470576815538501	1.60360885344249	0.0291099243438805	0.0851734823395022	0.0565175139308089	2835	tags=36%, list=15%, signal=31%	CYBB/NFKB1/CXCL8/IL1B/TNF
MEDICUS_REFERENCE_GPI_ANCHOR_BIOSYNTHESIS	MEDICUS_REFERENCE_GPI_ANCHOR_BIOSYNTHESIS	24	0.383515363521181	1.57053428433627	0.0293741387636616	0.0853145942032819	0.0566111497844562	5380	tags=54%, list=28%, signal=39%	MPPE1/PIGX/PIGB/PIGS/PIGA/PIGH/PIGT/PIGW/PIGV/PIGK/PIGF/PIGM/PIGY
MEDICUS_REFERENCE_WNT_SIGNALING_MODULATION_WNT_ACYLATION	MEDICUS_REFERENCE_WNT_SIGNALING_MODULATION_WNT_ACYLATION	18	-0.463267124684931	-1.66574875270124	0.0319942337232821	0.0922461483262512	0.0612106353983653	9338	tags=89%, list=48%, signal=46%	WNT5B/WNT8A/WNT4/WNT3A/WNT16/WNT7B/WNT1/WNT7A/WNT9B/WNT9A/WNT2B/WNT10B/WNT6/WNT8B/WNT2/WNT5A
MEDICUS_VARIANT_ERBB2_OVEREXPRESSION_TO_PI3K_SIGNALING_PATHWAY	MEDICUS_VARIANT_ERBB2_OVEREXPRESSION_TO_PI3K_SIGNALING_PATHWAY	12	0.494759391684742	1.6032281778503	0.032670784168012	0.0928757926433211	0.0616284406880398	2860	tags=42%, list=15%, signal=36%	AKT1/PIK3CD/PIK3CB/RPS6KB1/PIK3CA
MEDICUS_REFERENCE_EGF_EGFR_PLCG_ERK_SIGNALING_PATHWAY	MEDICUS_REFERENCE_EGF_EGFR_PLCG_ERK_SIGNALING_PATHWAY	15	0.460464033774075	1.60320347675331	0.0326828738668902	0.0928757926433211	0.0616284406880398	1529	tags=33%, list=8%, signal=31%	RAF1/PLCG2/PRKCB/MAP2K1/MAPK3
MEDICUS_REFERENCE_IL1_IL1R_JNK_SIGNALING_PATHWAY	MEDICUS_REFERENCE_IL1_IL1R_JNK_SIGNALING_PATHWAY	19	0.41661205971769	1.57537811130998	0.033507661701784	0.0943990900952285	0.0626392363323435	6061	tags=58%, list=31%, signal=40%	MAP2K4/IRAK1/TRAF6/MYD88/IL1R1/IL1B/IRAK4/MAP3K7/JUN/TAB1/FOS
MEDICUS_VARIANT_MUTATION_ACTIVATED_EGFR_TO_PLCG_ERK_SIGNALING_PATHWAY	MEDICUS_VARIANT_MUTATION_ACTIVATED_EGFR_TO_PLCG_ERK_SIGNALING_PATHWAY	14	0.461748199813525	1.57352312487974	0.0336968903884233	0.0943990900952285	0.0626392363323435	1529	tags=36%, list=8%, signal=33%	RAF1/PLCG2/PRKCB/MAP2K1/MAPK3
MEDICUS_REFERENCE_NRG_ERBB4_PI3K_SIGNALING_PATHWAY	MEDICUS_REFERENCE_NRG_ERBB4_PI3K_SIGNALING_PATHWAY	11	0.515569339271748	1.63137696549122	0.0365427959656566	0.10165073525658	0.0674511207965048	2860	tags=36%, list=15%, signal=31%	AKT1/PIK3CD/PIK3CB/PIK3CA
MEDICUS_REFERENCE_HORMONE_LIKE_CYTOKINE_TO_JAK_STAT_SIGNALING_PATHWAY	MEDICUS_REFERENCE_HORMONE_LIKE_CYTOKINE_TO_JAK_STAT_SIGNALING_PATHWAY	17	0.421145524757639	1.55684544707584	0.0397079145676466	0.109682701078464	0.072780792987442	1427	tags=29%, list=7%, signal=27%	STAT3/STAT5B/CSF3R/STAT5A/JAK2
MEDICUS_REFERENCE_CCR_CXCR_GNB_G_PI3K_RAC_SIGNALING_PATHWAY	MEDICUS_REFERENCE_CCR_CXCR_GNB_G_PI3K_RAC_SIGNALING_PATHWAY	30	0.349342648918421	1.54905543184186	0.0405640099603322	0.1112693328773	0.07383361462078	3849	tags=40%, list=20%, signal=32%	CXCR2/PREX1/GNG5/CCR3/PIK3R5/GNG2/CXCL8/CCL4/GNB4/GNB1/PIK3CG/GNB2
MEDICUS_REFERENCE_CARDIAC_TYPE_VGCC_RYR_SIGNALING	MEDICUS_REFERENCE_CARDIAC_TYPE_VGCC_RYR_SIGNALING	21	-0.433987139005718	-1.61363220881131	0.0433690820487393	0.118143361443117	0.0783949287124217	6120	tags=62%, list=31%, signal=42%	CACNA2D4/CASQ1/CACNG6/CACNA2D1/CACNG5/CACNG2/CACNG3/CACNA1C/CACNG4/CACNB1/CACNB3/CACNG7/CACNB2
MEDICUS_REFERENCE_CXCR_GNB_G_PI3K_AKT_SIGNALING_PATHWAY	MEDICUS_REFERENCE_CXCR_GNB_G_PI3K_AKT_SIGNALING_PATHWAY	25	0.371309507007692	1.53995140505272	0.0464033439368002	0.125543293527644	0.0833052100956255	3849	tags=40%, list=20%, signal=32%	CXCR2/AKT1/GNG5/PIK3R5/GNG2/CXCL8/GNB4/GNB1/PIK3CG/GNB2
