# Supplementary material for: Exploration of potential mechanisms and biomarkers related to ERS-associated RCD in steroid-induced osteonecrosis of the femoral head based on bioinformatics, with experimental validation
Source: Front Endocrinol (Lausanne). 2026 May 18;17:1734283. doi: 10.3389/fendo.2026.1734283 (PMC13223048; doi:10.3389/fendo.2026.1734283)
Supplement: Supplementary file 12 [file DataSheet12.csv]

ID	Description	setSize	enrichmentScore	NES	pvalue	p.adjust	qvalue	rank	leading_edge	core_enrichment
MEDICUS_PATHOGEN_SALMONELLA_SOPB_TO_ARNO_ARF_ACTB_G_SIGNALING_PATHWAY	MEDICUS_PATHOGEN_SALMONELLA_SOPB_TO_ARNO_ARF_ACTB_G_SIGNALING_PATHWAY	30	0.647866820334866	2.4473197162239	8.38441177995221e-07	0.000110394755102704	7.79603200592048e-05	3215	tags=63%, list=17%, signal=53%	CYTH4/PIK3CD/ARPC1B/ACTB/ARPC1A/ARPC4/ACTG1/ARPC2/CYFIP2/PIK3CG/PIK3CB/ARPC5/ARF6/CYTH2/ARPC5L/ACTR2/ACTR3/ARPC3/CYFIP1
MEDICUS_PATHOGEN_ESCHERICHIA_MAP_TO_CDC42_SIGNALING_PATHWAY	MEDICUS_PATHOGEN_ESCHERICHIA_MAP_TO_CDC42_SIGNALING_PATHWAY	13	0.822543726119279	2.42772652379925	7.49038154275664e-07	0.000110394755102704	7.79603200592048e-05	3212	tags=92%, list=17%, signal=77%	ARPC1B/ACTB/ARPC1A/ARPC4/ACTG1/ARPC2/ARPC5/ARPC5L/ACTR2/CDC42/ACTR3/ARPC3
MEDICUS_REFERENCE_CYTOKINE_JAK_STAT_SIGNALING_PATHWAY	MEDICUS_REFERENCE_CYTOKINE_JAK_STAT_SIGNALING_PATHWAY	45	0.583875016623378	2.40239627982503	3.9077642849218e-07	0.000110394755102704	7.79603200592048e-05	4399	tags=60%, list=23%, signal=47%	JAK3/STAT3/IL6R/STAT5A/STAT5B/IFNGR2/IL2RG/JAK1/IL2RB/IL13RA1/STAT2/IL4R/IFNAR1/STAT1/STAT6/CSF2RB/IFNAR2/IL12RB2/IFNGR1/IL3RA/JAK2/STAT4/IL6ST/IL5RA/IL15/IL7R/IL15RA
MEDICUS_PATHOGEN_ESCHERICHIA_EAE_TIR_TO_ACTIN_SIGNALING_PATHWAY	MEDICUS_PATHOGEN_ESCHERICHIA_EAE_TIR_TO_ACTIN_SIGNALING_PATHWAY	17	0.759198396474746	2.43369963627213	2.55691791310253e-06	0.000202367150942687	0.000142910846102097	3669	tags=88%, list=19%, signal=72%	WIPF2/WIPF1/ARPC1B/ACTB/ARPC1A/ARPC4/ACTG1/ARPC2/NCK2/ARPC5/ARPC5L/ACTR2/ACTR3/ARPC3/NCK1
MEDICUS_REFERENCE_EGF_EGFR_ACTIN_SIGNALING_PATHWAY	MEDICUS_REFERENCE_EGF_EGFR_ACTIN_SIGNALING_PATHWAY	21	0.705070329100598	2.38421619278778	2.56160950560363e-06	0.000202367150942687	0.000142910846102097	3677	tags=76%, list=19%, signal=62%	WIPF2/WIPF1/ARPC1B/ACTB/ARPC1A/ARPC4/ACTG1/ARPC2/NCK2/ARPC5/ARPC5L/ACTR2/ACTR3/ARPC3/NCK1/SRC
MEDICUS_PATHOGEN_SHIGELLA_IPGD_TO_ARNO_ARF_ACTB_G_SIGNALING_PATHWAY	MEDICUS_PATHOGEN_SHIGELLA_IPGD_TO_ARNO_ARF_ACTB_G_SIGNALING_PATHWAY	29	0.653608873256294	2.42467788762254	4.37338987748321e-06	0.000287914833600978	0.000203324266233869	3215	tags=66%, list=17%, signal=55%	CYTH4/PIK3CD/ARPC1B/ACTB/ARPC1A/ARPC4/ACTG1/ARPC2/CYFIP2/NCKAP1L/PIK3CB/ARPC5/ARF6/CYTH2/ARPC5L/ACTR2/ACTR3/ARPC3/CYFIP1
MEDICUS_REFERENCE_TLR1_2_4_NFKB_SIGNALING_PATHWAY	MEDICUS_REFERENCE_TLR1_2_4_NFKB_SIGNALING_PATHWAY	20	0.71593388503812	2.40481756608799	5.50983851621892e-06	0.000310912316272354	0.000219564993503461	3901	tags=65%, list=20%, signal=52%	NFKB1/TRAF6/MYD88/TIRAP/TLR2/TLR1/NFKBIA/TLR4/IRAK1/IKBKG/TNF/IKBKB/CHUK
MEDICUS_PATHOGEN_SHIGELLA_IPAC_TO_ACTIN_SIGNALING_PATHWAY	MEDICUS_PATHOGEN_SHIGELLA_IPAC_TO_ACTIN_SIGNALING_PATHWAY	13	0.783764014458633	2.31326873682175	8.48274085004812e-06	0.000372298070641001	0.000262915359679854	3677	tags=92%, list=19%, signal=75%	ARPC1B/ACTB/ARPC1A/ARPC4/ACTG1/ARPC2/ARPC5/ARPC5L/ACTR2/ACTR3/ARPC3/SRC
MEDICUS_REFERENCE_IFN_RIPK1_3_SIGNALING_PATHWAY	MEDICUS_REFERENCE_IFN_RIPK1_3_SIGNALING_PATHWAY	30	0.610495624487578	2.30614986225815	8.43112883739526e-06	0.000372298070641001	0.000262915359679854	1791	tags=47%, list=9%, signal=42%	JAK3/STAT3/STAT5A/IRF9/TYK2/IFNGR2/RIPK3/RIPK1/JAK1/STAT2/IFNAR1/STAT1/STAT6/IFNAR2
MEDICUS_REFERENCE_FANCONI_ANEMIA_PATHWAY	MEDICUS_REFERENCE_FANCONI_ANEMIA_PATHWAY	17	-0.698265690680608	-2.29871885470678	1.60124614572191e-05	0.000632492227560153	0.000446663398543479	3647	tags=59%, list=19%, signal=48%	FANCL/FANCA/UBE2T/FAAP20/FANCC/TOPBP1/FANCB/FANCE/UBB/FANCF
MEDICUS_REFERENCE_ARNO_ARF_ACTB_G_SIGNALING_PATHWAY	MEDICUS_REFERENCE_ARNO_ARF_ACTB_G_SIGNALING_PATHWAY	25	0.637008753942918	2.28054826818955	2.10531544548696e-05	0.000755999637243045	0.000533883821104349	3215	tags=64%, list=17%, signal=53%	CYTH4/ARPC1B/ACTB/ARPC1A/ARPC4/ACTG1/ARPC2/CYFIP2/ARPC5/ARF6/CYTH2/ARPC5L/ACTR2/ACTR3/ARPC3/CYFIP1
MEDICUS_REFERENCE_AUTOPHAGOSOME_AND_LYSOSOME_FUSION_TETHERING_FACTOR	MEDICUS_REFERENCE_AUTOPHAGOSOME_AND_LYSOSOME_FUSION_TETHERING_FACTOR	15	0.724812492905403	2.23879337387354	2.94107586734174e-05	0.000968104139666656	0.00068367114460137	2709	tags=67%, list=14%, signal=57%	PLEKHM1/TECPR2/VPS18/RAB7A/VPS16/VPS39/VPS33A/VPS11/VPS41/BIRC6
MEDICUS_REFERENCE_IL2_FAMILY_TO_JAK_STAT_SIGNALING_PATHWAY	MEDICUS_REFERENCE_IL2_FAMILY_TO_JAK_STAT_SIGNALING_PATHWAY	23	0.650676532192913	2.27847046771848	4.46541897513464e-05	0.00135680038090629	0.000958166824624032	1528	tags=43%, list=8%, signal=40%	JAK3/STAT3/STAT5A/STAT5B/IL2RG/JAK1/IL2RB/IL4R/STAT1/STAT6
MEDICUS_REFERENCE_TLR2_4_MAPK_SIGNALING_PATHWAY	MEDICUS_REFERENCE_TLR2_4_MAPK_SIGNALING_PATHWAY	26	0.617386140191581	2.20988044345452	4.82397951718501e-05	0.0013610513637772	0.000961168851168443	2711	tags=50%, list=14%, signal=43%	MAPK3/TRAF6/MYD88/TIRAP/TLR2/MAPK13/MAP2K4/MAPK14/MAP2K1/TLR4/IRAK1/MAP2K6/JUN
MEDICUS_REFERENCE_PRNP_PI3K_NOX2_SIGNALING_PATHWAY	MEDICUS_REFERENCE_PRNP_PI3K_NOX2_SIGNALING_PATHWAY	29	0.609340622117417	2.26045696888653	6.12439308907448e-05	0.00161275684678961	0.00113892222358227	2972	tags=52%, list=15%, signal=44%	PRKCD/PIK3CD/RAC2/NCF2/MAPK3/NCF4/CYBA/NCF1/FYN/PIK3CB/CYBB/CREB5/CREB3/CREB1/CAV2
MEDICUS_REFERENCE_TETHERING_OF_LATE_ENDOSOMES_AND_LYSOSOMES	MEDICUS_REFERENCE_TETHERING_OF_LATE_ENDOSOMES_AND_LYSOSOMES	10	0.804453234358277	2.20601773513806	7.91071809339139e-05	0.001952958529306	0.00137917124654521	2138	tags=80%, list=11%, signal=71%	PLEKHM1/VPS18/RAB7A/VPS16/VPS39/VPS33A/VPS11/VPS41
MEDICUS_REFERENCE_TLR5_NFKB_SIGNALING_PATHWAY	MEDICUS_REFERENCE_TLR5_NFKB_SIGNALING_PATHWAY	17	0.685427309152533	2.19721775061861	0.000137530221504838	0.00274036218619106	0.00193523245660395	3901	tags=59%, list=20%, signal=47%	NFKB1/TRAF6/MYD88/NFKBIA/IRAK1/TLR5/IKBKG/TNF/IKBKB/CHUK
MEDICUS_VARIANT_MUTATION_CAUSED_ABERRANT_ABETA_TO_26S_PROTEASOME_MEDIATED_PROTEIN_DEGRADATION	MEDICUS_VARIANT_MUTATION_CAUSED_ABERRANT_ABETA_TO_26S_PROTEASOME_MEDIATED_PROTEIN_DEGRADATION	34	0.557827740516227	2.17567230684145	0.000127814580697988	0.00274036218619106	0.00193523245660395	4279	tags=50%, list=22%, signal=39%	ADRM1/PSMB3/PSMD11/PSMC1/PSMC5/PSMC4/PSMD13/PSMB2/APP/PSMD1/PSMD12/PSMD7/PSMA5/PSMB4/PSMB1/PSMA1/PSMA7
MEDICUS_PATHOGEN_ESCHERICHIA_EAE_TIR_TCCP_TO_ACTIN_SIGNALING_PATHWAY	MEDICUS_PATHOGEN_ESCHERICHIA_EAE_TIR_TCCP_TO_ACTIN_SIGNALING_PATHWAY	14	0.714243709145033	2.15260825317921	0.000128958330364991	0.00274036218619106	0.00193523245660395	3212	tags=79%, list=17%, signal=66%	ARPC1B/ACTB/ARPC1A/ARPC4/ACTG1/ARPC2/ARPC5/ARPC5L/ACTR2/ACTR3/ARPC3
MEDICUS_PATHOGEN_ESCHERICHIA_ESPT_TO_RAC_SIGNALING_PATHWAY	MEDICUS_PATHOGEN_ESCHERICHIA_ESPT_TO_RAC_SIGNALING_PATHWAY	14	0.710356566395196	2.14089307045174	0.000150631525905516	0.00274036218619106	0.00193523245660395	3212	tags=79%, list=17%, signal=66%	ARPC1B/ACTB/ARPC1A/ARPC4/ACTG1/ARPC2/ARPC5/ARPC5L/ACTR2/ACTR3/ARPC3
MEDICUS_VARIANT_MUTATION_ACTIVATED_SMO_TO_HEDGEHOG_SIGNALING_PATHWAY	MEDICUS_VARIANT_MUTATION_ACTIVATED_SMO_TO_HEDGEHOG_SIGNALING_PATHWAY	28	-0.555395060280592	-2.10678124491153	0.00015262776733216	0.00274036218619106	0.00193523245660395	6866	tags=79%, list=35%, signal=51%	WNT7B/WNT4/WNT10B/GLI2/WNT8A/KIF7/WNT1/WNT16/WNT9A/GLI3/WNT2B/WNT9B/WNT3A/WNT5B/PTCH2/WNT5A/BMP2/WNT8B/GLI1/SMO/BMP4/WNT2
MEDICUS_VARIANT_MUTATION_INACTIVATED_PTCH1_TO_HEDGEHOG_SIGNALING_PATHWAY	MEDICUS_VARIANT_MUTATION_INACTIVATED_PTCH1_TO_HEDGEHOG_SIGNALING_PATHWAY	28	-0.555395060280592	-2.10678124491153	0.00015262776733216	0.00274036218619106	0.00193523245660395	6866	tags=79%, list=35%, signal=51%	WNT7B/WNT4/WNT10B/GLI2/WNT8A/KIF7/WNT1/WNT16/WNT9A/GLI3/WNT2B/WNT9B/WNT3A/WNT5B/PTCH2/WNT5A/BMP2/WNT8B/GLI1/SMO/BMP4/WNT2
MEDICUS_REFERENCE_TCR_PLCG_ITPR_SIGNALING_PATHWAY	MEDICUS_REFERENCE_TCR_PLCG_ITPR_SIGNALING_PATHWAY	19	0.650039077331724	2.15584984129665	0.000202755076963648	0.00348209806089743	0.0024590432675225	3877	tags=63%, list=20%, signal=51%	VAV1/LCP2/PLCG2/LCK/LAT/FYN/CD3E/CD3G/CD247/ITPR1/GRAP2/VAV2
MEDICUS_PATHOGEN_EBV_LMP1_TO_NFKB_SIGNALING_PATHWAY	MEDICUS_PATHOGEN_EBV_LMP1_TO_NFKB_SIGNALING_PATHWAY	11	0.747269467583182	2.11146437003876	0.000315213870471021	0.00501765956690242	0.00354345046030418	3901	tags=73%, list=20%, signal=58%	NFKB1/TRAF6/TRADD/NFKBIA/TAB1/IKBKG/IKBKB/CHUK
MEDICUS_VARIANT_SCRAPIE_CONFORMATION_PRPSC_TO_26S_PROTEASOME_MEDIATED_PROTEIN_DEGRADATION	MEDICUS_VARIANT_SCRAPIE_CONFORMATION_PRPSC_TO_26S_PROTEASOME_MEDIATED_PROTEIN_DEGRADATION	34	0.538328123231335	2.09961876156333	0.00031757339031028	0.00501765956690242	0.00354345046030418	4279	tags=47%, list=22%, signal=37%	ADRM1/PSMB3/PSMD11/PSMC1/PSMC5/PSMC4/PSMD13/PSMB2/PSMD1/PSMD12/PSMD7/PSMA5/PSMB4/PSMB1/PSMA1/PSMA7
MEDICUS_VARIANT_MUTATION_CAUSED_ABERRANT_HTT_TO_26S_PROTEASOME_MEDIATED_PROTEIN_DEGRADATION	MEDICUS_VARIANT_MUTATION_CAUSED_ABERRANT_HTT_TO_26S_PROTEASOME_MEDIATED_PROTEIN_DEGRADATION	34	0.534627154677221	2.08518402803031	0.000374209974928878	0.00568511308065027	0.00401480337474303	4279	tags=47%, list=22%, signal=37%	ADRM1/PSMB3/PSMD11/PSMC1/PSMC5/PSMC4/PSMD13/PSMB2/PSMD1/PSMD12/PSMD7/PSMA5/PSMB4/PSMB1/PSMA1/PSMA7
MEDICUS_REFERENCE_BCR_BCAP_CD19_PI3K_SIGNALING_PATHWAY	MEDICUS_REFERENCE_BCR_BCAP_CD19_PI3K_SIGNALING_PATHWAY	14	0.685950917879364	2.06733862433382	0.000450899783714994	0.00648441658998379	0.00457926821144758	2468	tags=50%, list=13%, signal=44%	PIK3CD/SYK/LYN/AKT1/IFITM1/CD81/PIK3AP1
MEDICUS_REFERENCE_IGF_IGFR_PI3K_NFKB_SIGNALING_PATHWAY	MEDICUS_REFERENCE_IGF_IGFR_PI3K_NFKB_SIGNALING_PATHWAY	14	0.684318306463829	2.06241821304798	0.000459654846884927	0.00648441658998379	0.00457926821144758	3901	tags=64%, list=20%, signal=51%	PIK3CD/NFKB1/AKT1/NFKBIA/PIK3CB/IGF1R/IKBKG/IKBKB/CHUK
MEDICUS_REFERENCE_WNT_SIGNALING_MODULATION_WNT_INHIBITOR	MEDICUS_REFERENCE_WNT_SIGNALING_MODULATION_WNT_INHIBITOR	26	-0.553069651121279	-2.07926677448087	0.000479718594268877	0.00653409809435195	0.00461435308461896	6866	tags=73%, list=35%, signal=47%	WNT7B/WNT4/WNT10B/WNT8A/SFRP1/WNT1/FRZB/WNT16/WNT9A/WNT2B/CER1/NOTUM/WNT9B/WNT3A/WNT5B/WNT5A/WNT8B/WNT2/SFRP2
MEDICUS_REFERENCE_CROSSTALK_BETWEEN_EXTRINSIC_AND_INTRINSIC_APOPTOTIC_PATHWAYS	MEDICUS_REFERENCE_CROSSTALK_BETWEEN_EXTRINSIC_AND_INTRINSIC_APOPTOTIC_PATHWAYS	15	0.663419474900243	2.04916325124541	0.000522407391564707	0.0067547640250911	0.00477018645342876	4029	tags=73%, list=21%, signal=58%	BAK1/TNFSF10/BID/CASP10/FASLG/TNFRSF10B/CASP8/FAS/CYCS/FADD/BAX
MEDICUS_VARIANT_MUTATION_INACTIVATED_VCP_TO_26S_PROTEASOME_MEDIATED_PROTEIN_DEGRADATION	MEDICUS_VARIANT_MUTATION_INACTIVATED_VCP_TO_26S_PROTEASOME_MEDIATED_PROTEIN_DEGRADATION	38	0.501581700466852	1.98796376267356	0.000530120720956517	0.0067547640250911	0.00477018645342876	4279	tags=47%, list=22%, signal=37%	ADRM1/PSMB3/VCP/PSMD11/PSMC1/PSMC5/PSMC4/PSMD13/PSMB2/UBC/PSMD1/PSMD12/PSMD7/PSMA5/PSMB4/PSMB1/PSMA1/PSMA7
MEDICUS_REFERENCE_CCR2_GNB_G_PI3K_NFKB_SIGNALING_PATHWAY	MEDICUS_REFERENCE_CCR2_GNB_G_PI3K_NFKB_SIGNALING_PATHWAY	30	0.530134388729232	2.0025849465709	0.000572245630208107	0.00706365699788132	0.00498832539490619	3901	tags=50%, list=20%, signal=40%	PIK3CD/NFKB1/AKT1/GNB4/NFKBIA/CCR2/PIK3CB/GNG5/GNB2/GNB1/GNG2/IKBKG/IKBKB/GNG11/CHUK
MEDICUS_VARIANT_MUTATION_INACTIVATED_UBQLN2_TO_26S_PROTEASOME_MEDIATED_PROTEIN_DEGRADATION	MEDICUS_VARIANT_MUTATION_INACTIVATED_UBQLN2_TO_26S_PROTEASOME_MEDIATED_PROTEIN_DEGRADATION	38	0.497865561166506	1.97323525431837	0.000595870883910766	0.00713239391347735	0.00503686712077681	4279	tags=47%, list=22%, signal=37%	ADRM1/PSMB3/PSMD11/PSMC1/PSMC5/UBQLN2/PSMC4/PSMD13/PSMB2/UBC/PSMD1/PSMD12/PSMD7/PSMA5/PSMB4/PSMB1/PSMA1/PSMA7
MEDICUS_REFERENCE_NUCLEAR_EXPORT_OF_MRNA	MEDICUS_REFERENCE_NUCLEAR_EXPORT_OF_MRNA	30	0.525758367568393	1.98605450770694	0.0006545817998664	0.0076047003219773	0.00537040795556025	6080	tags=70%, list=31%, signal=48%	RANBP2/NUP62/GLE1/DDX19B/NUP210/NXF1/NUP214/NUP58/ALYREF/NUP205/NUP85/NUP93/NUP37/NCBP1/NUP188/NXT1/NUP35/NUP155/NUP43/NUP133/SEH1L
MEDICUS_PATHOGEN_SALMONELLA_SOPE_TO_RAC_SIGNALING_PATHWAY	MEDICUS_PATHOGEN_SALMONELLA_SOPE_TO_RAC_SIGNALING_PATHWAY	20	0.613638820695183	2.06120906703936	0.000754747743125663	0.00851786738670391	0.00601528276476093	3215	tags=65%, list=17%, signal=54%	ARPC1B/ACTB/ARPC1A/ARPC4/ACTG1/ARPC2/CYFIP2/ARPC5/ARPC5L/ACTR2/ACTR3/ARPC3/CYFIP1
MEDICUS_REFERENCE_EGF_EGFR_PI3K_NFKB_SIGNALING_PATHWAY	MEDICUS_REFERENCE_EGF_EGFR_PI3K_NFKB_SIGNALING_PATHWAY	14	0.671723562411258	2.0244598108288	0.000809859765237267	0.00888596131302001	0.00627522917508408	4820	tags=71%, list=25%, signal=54%	PIK3CD/NFKB1/AKT1/NFKBIA/PIK3CB/IKBKG/IKBKB/CHUK/EGF/PIK3CA
MEDICUS_PATHOGEN_HCMV_US28_TO_GNB_G_PI3K_NFKB_SIGNALING_PATHWAY	MEDICUS_PATHOGEN_HCMV_US28_TO_GNB_G_PI3K_NFKB_SIGNALING_PATHWAY	30	0.521579308092599	1.97026809246021	0.000835721803717124	0.0089218949315747	0.00630060534808073	3901	tags=50%, list=20%, signal=40%	PIK3CD/NFKB1/AKT1/GNB4/NFKBIA/PIK3CB/GNG5/GNB2/GNB1/GNG2/IKBKG/CXCL8/IKBKB/GNG11/CHUK
MEDICUS_REFERENCE_TNF_NFKB_SIGNALING_PATHWAY	MEDICUS_REFERENCE_TNF_NFKB_SIGNALING_PATHWAY	16	0.650521187594454	2.05933732621095	0.000882537755227224	0.00893852341832701	0.00631234831673993	4793	tags=75%, list=25%, signal=57%	TNFRSF1A/NFKB1/RIPK1/TRADD/NFKBIA/TAB1/IKBKG/TNF/IKBKB/CHUK/TRAF5/TRAF2
MEDICUS_PATHOGEN_HIV_GP120_TO_TNF_NFKB_SIGNALING_PATHWAY	MEDICUS_PATHOGEN_HIV_GP120_TO_TNF_NFKB_SIGNALING_PATHWAY	15	0.644262088847676	1.98999011422717	0.000879250836213343	0.00893852341832701	0.00631234831673993	4793	tags=73%, list=25%, signal=55%	TNFRSF1A/NFKB1/RIPK1/TRADD/NFKBIA/TAB1/IKBKG/IKBKB/CHUK/TRAF5/TRAF2
MEDICUS_REFERENCE_TLR3_NFKB_SIGNALING_PATHWAY	MEDICUS_REFERENCE_TLR3_NFKB_SIGNALING_PATHWAY	10	0.749176829437475	2.05443561155168	0.000939642442697298	0.00927896912163582	0.00655276966617853	3901	tags=70%, list=20%, signal=56%	NFKB1/TICAM1/TRAF6/NFKBIA/IKBKG/IKBKB/CHUK
MEDICUS_REFERENCE_NOTCH_PROTEOLYTIC_ACTIVATION	MEDICUS_REFERENCE_NOTCH_PROTEOLYTIC_ACTIVATION	11	0.714748576450304	2.01957422078502	0.00108014589951846	0.0104062836660925	0.00734887454101135	3060	tags=64%, list=16%, signal=54%	NCSTN/NOTCH2/PSEN1/PSEN2/PSENEN/APH1A/APH1B
MEDICUS_REFERENCE_COPII_VESICLE_FORMATION	MEDICUS_REFERENCE_COPII_VESICLE_FORMATION	12	0.707844103209505	2.0527951287141	0.00144524945504787	0.01325843803494	0.00936305417524076	3989	tags=75%, list=20%, signal=60%	SEC24C/PREB/SAR1A/SEC24D/SEC23B/SEC24A/SEC13/SEC31A/SEC24B
MEDICUS_REFERENCE_CD80_CD86_CD28_PI3K_SIGNALING_PATHWAY	MEDICUS_REFERENCE_CD80_CD86_CD28_PI3K_SIGNALING_PATHWAY	10	0.740184090903563	2.0297752088757	0.00141384302651177	0.01325843803494	0.00936305417524076	2272	tags=50%, list=12%, signal=44%	PIK3CD/AKT1/GSK3B/PIK3CB/CD86
MEDICUS_REFERENCE_26S_PROTEASOME_MEDIATED_PROTEIN_DEGRADATION	MEDICUS_REFERENCE_26S_PROTEASOME_MEDIATED_PROTEIN_DEGRADATION	37	0.485574104519199	1.92860720633132	0.00147688930009458	0.01325843803494	0.00936305417524076	4279	tags=46%, list=22%, signal=36%	ADRM1/PSMB3/PSMD11/PSMC1/PSMC5/PSMC4/PSMD13/PSMB2/UBC/PSMD1/PSMD12/PSMD7/PSMA5/PSMB4/PSMB1/PSMA1/PSMA7
MEDICUS_VARIANT_BCR_ABL_FUSION_KINASE_TO_PI3K_SIGNALING_PATHWAY	MEDICUS_VARIANT_BCR_ABL_FUSION_KINASE_TO_PI3K_SIGNALING_PATHWAY	11	0.703340935565735	1.98734109964351	0.00151922132289966	0.0133353871676748	0.00941739533493358	1504	tags=45%, list=8%, signal=42%	CRK/PIK3CD/AKT1/CBL/PIK3CB
MEDICUS_REFERENCE_ANTIGEN_PROCESSING_AND_PRESENTATION_BY_MHC_CLASS_I_MOLECULES	MEDICUS_REFERENCE_ANTIGEN_PROCESSING_AND_PRESENTATION_BY_MHC_CLASS_I_MOLECULES	12	0.703351142143533	2.03976524183942	0.00165804442251385	0.0139346286572972	0.00984057719969025	3707	tags=83%, list=19%, signal=68%	HLA-E/TAP1/HLA-B/HLA-F/TAPBP/TAP2/HLA-A/PDIA3/B2M/HLA-C
MEDICUS_REFERENCE_LIGHT_HVEM_NFKB_SIGNALING_PATHWAY	MEDICUS_REFERENCE_LIGHT_HVEM_NFKB_SIGNALING_PATHWAY	10	0.735337094155064	2.01648349677527	0.0016421627709572	0.0139346286572972	0.00984057719969025	4793	tags=90%, list=25%, signal=68%	NFKB1/NFKBIA/TNFRSF14/IKBKG/IKBKB/CHUK/TRAF5/TNFSF14/TRAF2
MEDICUS_REFERENCE_IL6_FAMILY_TO_JAK_STAT_SIGNALING_PATHWAY	MEDICUS_REFERENCE_IL6_FAMILY_TO_JAK_STAT_SIGNALING_PATHWAY	27	0.528665947342939	1.92032523120956	0.00175088295411335	0.0144083076432245	0.0101750873429833	1528	tags=33%, list=8%, signal=31%	STAT3/IL6R/TYK2/JAK1/IL27RA/IL13RA1/IL4R/STAT1/STAT6
MEDICUS_VARIANT_MUTATION_CAUSED_ABERRANT_SNCA_TO_26S_PROTEASOME_MEDIATED_PROTEIN_DEGRADATION	MEDICUS_VARIANT_MUTATION_CAUSED_ABERRANT_SNCA_TO_26S_PROTEASOME_MEDIATED_PROTEIN_DEGRADATION	34	0.492808564641929	1.92208072275771	0.00218426449123413	0.0176078464089282	0.0124345884033737	4279	tags=47%, list=22%, signal=37%	ADRM1/PSMB3/PSMD11/PSMC1/PSMC5/PSMC4/PSMD13/PSMB2/PSMD1/PSMD12/PSMD7/PSMA5/PSMB4/PSMB1/PSMA1/PSMA7
MEDICUS_REFERENCE_CCR_CXCR_GNB_G_PI3K_RAC_SIGNALING_PATHWAY	MEDICUS_REFERENCE_CCR_CXCR_GNB_G_PI3K_RAC_SIGNALING_PATHWAY	30	0.488537548177118	1.84545270145424	0.00247794759863836	0.0195757860292431	0.0138243392345088	3564	tags=47%, list=18%, signal=38%	CXCR2/PREX1/PIK3R5/CCR3/GNB4/PIK3CG/GNG5/GNB2/GNB1/PIK3R6/GNG2/CCL4/CXCL8/GNG11
MEDICUS_REFERENCE_TNF_JNK_SIGNALING_PATHWAY	MEDICUS_REFERENCE_TNF_JNK_SIGNALING_PATHWAY	16	0.610170268045053	1.93159951173285	0.00332366944311529	0.0257421456868733	0.0181789969540878	2872	tags=44%, list=15%, signal=37%	TNFRSF1A/RIPK1/TRADD/MAP2K4/TAB1/JUN/TNF
MEDICUS_REFERENCE_IL1_IL1R_P38_SIGNALING_PATHWAY	MEDICUS_REFERENCE_IL1_IL1R_P38_SIGNALING_PATHWAY	17	0.599526911337415	1.92185393545645	0.00349327747811193	0.0265354731510425	0.0187392415323818	2502	tags=53%, list=13%, signal=46%	ZFP36/TRAF6/MYD88/IL1B/MAPK14/MAPKAPK2/IRAK1/TAB1/MAP2K6
MEDICUS_REFERENCE_CXCR_GNB_G_PI3K_AKT_SIGNALING_PATHWAY	MEDICUS_REFERENCE_CXCR_GNB_G_PI3K_AKT_SIGNALING_PATHWAY	25	0.520056267172877	1.86184791358222	0.00356764013754304	0.0265890161194246	0.0187770533554897	3564	tags=48%, list=18%, signal=39%	CXCR2/AKT1/PIK3R5/GNB4/PIK3CG/GNG5/GNB2/GNB1/PIK3R6/GNG2/CXCL8/GNG11
MEDICUS_PATHOGEN_HIV_NEF_TO_TNF_NFKB_SIGNALING_PATHWAY	MEDICUS_PATHOGEN_HIV_NEF_TO_TNF_NFKB_SIGNALING_PATHWAY	14	0.624955990866589	1.88351035730304	0.00458498602278206	0.0335383236851651	0.0236846256537475	4793	tags=71%, list=25%, signal=54%	NFKB1/RIPK1/TRADD/NFKBIA/TAB1/IKBKG/IKBKB/CHUK/TRAF5/TRAF2
MEDICUS_REFERENCE_EXTRINSIC_APOPTOTIC_PATHWAY	MEDICUS_REFERENCE_EXTRINSIC_APOPTOTIC_PATHWAY	10	0.695350196913369	1.90682913686871	0.00478904498529107	0.0337798708783924	0.0238552052838747	5415	tags=90%, list=28%, signal=65%	TNFRSF1A/RIPK1/TRADD/CASP8/TNF/FADD/TRAF5/TRAF2/CASP7
MEDICUS_REFERENCE_NRG_ERBB4_PI3K_SIGNALING_PATHWAY	MEDICUS_REFERENCE_NRG_ERBB4_PI3K_SIGNALING_PATHWAY	11	0.669176087484458	1.89080583015804	0.00478904498529107	0.0337798708783924	0.0238552052838747	3052	tags=45%, list=16%, signal=38%	PIK3CD/AKT1/PIK3CB/NRG4/NRG1
MEDICUS_REFERENCE_TNF_P38_SIGNALING_PATHWAY	MEDICUS_REFERENCE_TNF_P38_SIGNALING_PATHWAY	24	0.519650181912638	1.835043508038	0.00505334053541878	0.035018763359481	0.0247301060366755	2872	tags=46%, list=15%, signal=39%	TNFRSF1A/RPS6KA5/RIPK1/TRADD/MAPK14/CREB5/TAB1/CREB3/MAP2K6/CREB1/TNF
MEDICUS_PATHOGEN_KSHV_VGPCR_TO_GNB_G_PI3K_JNK_SIGNALING_PATHWAY	MEDICUS_PATHOGEN_KSHV_VGPCR_TO_GNB_G_PI3K_JNK_SIGNALING_PATHWAY	28	0.483026803313335	1.77976423592612	0.00531492257252952	0.0361964554508476	0.0255617873270476	3564	tags=43%, list=18%, signal=35%	NFKB1/PREX1/PIK3R5/GNB4/PIK3CG/GNG5/GNB2/GNB1/PIK3R6/GNG2/CXCL8/GNG11
MEDICUS_ENV_FACTOR_NNK_NNN_TO_PI3K_SIGNALING_PATHWAY_N01339	MEDICUS_ENV_FACTOR_NNK_NNN_TO_PI3K_SIGNALING_PATHWAY_N01339	10	0.692406358210023	1.89875637376503	0.00549852099282096	0.0361985965360713	0.0255632993525887	1504	tags=40%, list=8%, signal=37%	PIK3CD/NFKB1/AKT1/PIK3CB
MEDICUS_REFERENCE_TGFA_EGFR_RAS_ERK_SIGNALING_PATHWAY	MEDICUS_REFERENCE_TGFA_EGFR_RAS_ERK_SIGNALING_PATHWAY	15	0.586477231240615	1.81150484032917	0.00548286283514868	0.0361985965360713	0.0255632993525887	1365	tags=40%, list=7%, signal=37%	GRB2/MAPK3/RAF1/TGFA/SOS2/MAP2K1
MEDICUS_REFERENCE_SKELETAL_TYPE_VGCC_RYR_SIGNALING	MEDICUS_REFERENCE_SKELETAL_TYPE_VGCC_RYR_SIGNALING	21	-0.514618595286379	-1.81460447863371	0.0068478575640152	0.0443426842260001	0.0313146204394138	5488	tags=62%, list=28%, signal=44%	CACNG4/CASQ1/CACNG3/CACNA1S/CACNB1/CACNA2D1/CACNG5/CACNG7/CACNG2/RYR1/CACNA2D4/CACNB3/CACNB2
MEDICUS_REFERENCE_TYPE_I_IFN_SIGNALING_PATHWAY	MEDICUS_REFERENCE_TYPE_I_IFN_SIGNALING_PATHWAY	22	0.509179962197328	1.7467356842475	0.00748412065750753	0.0476810912857335	0.0336721897154414	2141	tags=41%, list=11%, signal=36%	IRF9/TYK2/JAK1/STAT2/IRF7/IFNAR1/STAT1/IFNAR2/EIF2AK2
MEDICUS_PATHOGEN_HIV_GP120_TO_CXCR4_GNAI_PI3K_BAD_SIGNALING_PATHWAY	MEDICUS_PATHOGEN_HIV_GP120_TO_CXCR4_GNAI_PI3K_BAD_SIGNALING_PATHWAY	12	0.645052910918729	1.87069648146083	0.00770283440300019	0.0482955490346837	0.0341061172396834	2613	tags=50%, list=13%, signal=43%	GNAI2/PIK3CD/AKT1/CCR5/PIK3CB/CXCR4
MEDICUS_ENV_FACTOR_NICOTINE_NNK_TO_PI3K_SIGNALING_PATHWAY	MEDICUS_ENV_FACTOR_NICOTINE_NNK_TO_PI3K_SIGNALING_PATHWAY	11	0.647806573128245	1.83042470912267	0.00819943288279717	0.0506058748235138	0.0357376597687705	2032	tags=45%, list=10%, signal=41%	GNAI2/PIK3CD/AKT1/PIK3CB/ADRB2
MEDICUS_VARIANT_MUTATION_CAUSED_ABERRANT_SOD1_TO_26S_PROTEASOME_MEDIATED_PROTEIN_DEGRADATION	MEDICUS_VARIANT_MUTATION_CAUSED_ABERRANT_SOD1_TO_26S_PROTEASOME_MEDIATED_PROTEIN_DEGRADATION	39	0.435669560945184	1.73530706499582	0.00838248272722578	0.0509397027269875	0.0359734076553009	4279	tags=44%, list=22%, signal=34%	ADRM1/PSMB3/PSMD11/PSMC1/PSMC5/PSMC4/PSMD13/PSMB2/UBC/PSMD1/PSMD12/PSMD7/PSMA5/PSMB4/PSMB1/PSMA1/PSMA7
MEDICUS_REFERENCE_CARDIAC_TYPE_VGCC_RYR_SIGNALING	MEDICUS_REFERENCE_CARDIAC_TYPE_VGCC_RYR_SIGNALING	21	-0.506301478615755	-1.78527736667532	0.0085512709797007	0.0511780611663905	0.0361417354006489	2450	tags=43%, list=13%, signal=38%	CACNB1/CACNA2D1/CACNG5/CACNA1C/CACNG7/CACNG2/CACNA2D4/CACNB3/CACNB2
MEDICUS_VARIANT_MUTATION_CAUSED_ABERRANT_ABETA_TO_CROSSTALK_BETWEEN_EXTRINSIC_AND_INTRINSIC_APOPTOTIC_PATHWAYS	MEDICUS_VARIANT_MUTATION_CAUSED_ABERRANT_ABETA_TO_CROSSTALK_BETWEEN_EXTRINSIC_AND_INTRINSIC_APOPTOTIC_PATHWAYS	11	0.640423087979728	1.80956213344669	0.00948279222170439	0.0545473879667493	0.0385211400697897	4029	tags=73%, list=21%, signal=58%	BAK1/BID/CASP8/FAS/APP/CYCS/FADD/BAX
MEDICUS_REFERENCE_ANTIGEN_PROCESSING_AND_PRESENTATION_BY_MHC_CLASS_II_MOLECULES	MEDICUS_REFERENCE_ANTIGEN_PROCESSING_AND_PRESENTATION_BY_MHC_CLASS_II_MOLECULES	13	0.60409218153053	1.7829697867135	0.00941232161974762	0.0545473879667493	0.0385211400697897	4167	tags=62%, list=21%, signal=48%	HLA-DRB4/HLA-DPA1/HLA-DRB1/HLA-DMA/CD74/HLA-DMB/HLA-DRA/HLA-DRB5
MEDICUS_REFERENCE_CA2_ENTRY_VOLTAGE_GATED_CA2_CHANNEL	MEDICUS_REFERENCE_CA2_ENTRY_VOLTAGE_GATED_CA2_CHANNEL	25	-0.480193372877384	-1.7815486898528	0.00952853106254609	0.0545473879667493	0.0385211400697897	3436	tags=44%, list=18%, signal=36%	CACNA1S/CACNA1G/CACNB1/CACNA2D1/CACNG5/CACNA1C/CACNG7/CACNG2/CACNA2D4/CACNB3/CACNB2
MEDICUS_REFERENCE_P300_P21_CELL_CYCLE_G1_S	MEDICUS_REFERENCE_P300_P21_CELL_CYCLE_G1_S	15	0.56396182594084	1.74195948799514	0.010049585840492	0.0567083772427765	0.0400472217703818	4865	tags=73%, list=25%, signal=55%	EP300/E2F3/CCND3/TADA3/ATM/CDK4/CDK6/CCND2/CDKN1A/CCND1/TP53
MEDICUS_REFERENCE_IL10_FAMILY_TO_JAK_STAT_SIGNALING_PATHWAY	MEDICUS_REFERENCE_IL10_FAMILY_TO_JAK_STAT_SIGNALING_PATHWAY	13	0.595599705271689	1.75790435953725	0.0121425663198688	0.0675537140330727	0.0477061538141619	851	tags=38%, list=4%, signal=37%	STAT3/IL10RB/TYK2/JAK1/IL10RA
MEDICUS_ENV_FACTOR_METALS_TO_NFKB_SIGNALING_PATHWAY	MEDICUS_ENV_FACTOR_METALS_TO_NFKB_SIGNALING_PATHWAY	15	0.552995260767737	1.70808607427226	0.0128218461840471	0.0703420728152583	0.0496752812686035	3901	tags=53%, list=20%, signal=43%	PRKD2/NFKB1/NFKBIA/ABL2/IKBKG/IKBKB/SRC/CHUK
MEDICUS_REFERENCE_REGULATION_OF_GF_RTK_RAS_ERK_SIGNALING_PATHWAY_ADAPTOR_PROTEINS	MEDICUS_REFERENCE_REGULATION_OF_GF_RTK_RAS_ERK_SIGNALING_PATHWAY_ADAPTOR_PROTEINS	10	0.657209165098353	1.80223661485901	0.0133328863887283	0.0721437003225712	0.050947583172502	3012	tags=50%, list=15%, signal=42%	GRB2/GAB2/SOS2/SHC1/SOS1
MEDICUS_REFERENCE_FLT3LG_FLT3_RAS_PI3K_SIGNALING_PATHWAY	MEDICUS_REFERENCE_FLT3LG_FLT3_RAS_PI3K_SIGNALING_PATHWAY	15	0.550788460243349	1.701269731508	0.0137921389399798	0.073620201098541	0.0519902819216879	3699	tags=47%, list=19%, signal=38%	PIK3CD/GRB2/AKT1/SOS2/PIK3CB/SOS1/FLT3LG
MEDICUS_VARIANT_MUTATION_CAUSED_ABERRANT_ABETA_TO_AGE_RAGE_SIGNALING_PATHWAY	MEDICUS_VARIANT_MUTATION_CAUSED_ABERRANT_ABETA_TO_AGE_RAGE_SIGNALING_PATHWAY	17	0.542450839620758	1.73888988334351	0.0141114530373946	0.0743203193302782	0.0524847025250465	2872	tags=41%, list=15%, signal=35%	NFKB1/MAPK3/RAF1/MAP2K1/AGER/APP/TNF
MEDICUS_VARIANT_EML4_ALK_FUSION_KINASE_TO_PLCG_ERK_SIGNALING_PATHWAY	MEDICUS_VARIANT_EML4_ALK_FUSION_KINASE_TO_PLCG_ERK_SIGNALING_PATHWAY	14	0.578282966773558	1.74284585360898	0.0145014381994889	0.0753693169578702	0.0532255003166838	1365	tags=36%, list=7%, signal=33%	MAPK3/PLCG2/PRKCB/RAF1/MAP2K1
MEDICUS_REFERENCE_N_GLYCAN_PRECURSOR_BIOSYNTHESIS_ALG6_TO_OST	MEDICUS_REFERENCE_N_GLYCAN_PRECURSOR_BIOSYNTHESIS_ALG6_TO_OST	11	0.625109484775258	1.7662924309554	0.0147602554758955	0.0757181936750483	0.0534718756132919	3229	tags=64%, list=17%, signal=53%	RPN1/RPN2/STT3A/ALG8/DDOST/ALG10/DAD1
MEDICUS_REFERENCE_IL12_23_TO_JAK_STAT_SIGNALING_PATHWAY	MEDICUS_REFERENCE_IL12_23_TO_JAK_STAT_SIGNALING_PATHWAY	10	0.647226040703685	1.77486031935031	0.0156200499146268	0.0781002495731341	0.0551540736492486	3403	tags=50%, list=17%, signal=41%	STAT3/TYK2/IL12RB2/JAK2/STAT4
MEDICUS_REFERENCE_EGF_EGFR_RAS_RASSF1_SIGNALING_PATHWAY	MEDICUS_REFERENCE_EGF_EGFR_RAS_RASSF1_SIGNALING_PATHWAY	11	0.621914924608678	1.75726596826384	0.0156200499146268	0.0781002495731341	0.0551540736492486	3012	tags=55%, list=15%, signal=46%	GRB2/STK4/RASSF5/SOS2/RASSF1/SOS1
MEDICUS_VARIANT_MUTATION_ACTIVATED_FGFR3_TO_RAS_ERK_SIGNALING_PATHWAY	MEDICUS_VARIANT_MUTATION_ACTIVATED_FGFR3_TO_RAS_ERK_SIGNALING_PATHWAY	16	0.556024954052195	1.76019315591955	0.0166386704854918	0.0802149582760067	0.0566474722002446	1365	tags=38%, list=7%, signal=35%	GRB2/MAPK3/RAF1/RPS6KA5/SOS2/MAP2K1
MEDICUS_VARIANT_MUTATION_ACTIVATED_EGFR_TO_PLCG_ERK_SIGNALING_PATHWAY	MEDICUS_VARIANT_MUTATION_ACTIVATED_EGFR_TO_PLCG_ERK_SIGNALING_PATHWAY	14	0.573127515595624	1.72730820642723	0.0167986258108901	0.0802149582760067	0.0566474722002446	1365	tags=36%, list=7%, signal=33%	MAPK3/PLCG2/PRKCB/RAF1/MAP2K1
MEDICUS_REFERENCE_EGF_EGFR_PLCG_ERK_SIGNALING_PATHWAY	MEDICUS_REFERENCE_EGF_EGFR_PLCG_ERK_SIGNALING_PATHWAY	15	0.546189032527964	1.68706306648276	0.0162981080958543	0.0802149582760067	0.0566474722002446	1365	tags=33%, list=7%, signal=31%	MAPK3/PLCG2/PRKCB/RAF1/MAP2K1
MEDICUS_VARIANT_IGF2_OVEREXPRESSION_TO_RAS_ERK_SIGNALING_PATHWAY	MEDICUS_VARIANT_IGF2_OVEREXPRESSION_TO_RAS_ERK_SIGNALING_PATHWAY	15	0.543639224454593	1.67918724552881	0.0168552950301482	0.0802149582760067	0.0566474722002446	3012	tags=47%, list=15%, signal=39%	GRB2/MAPK3/RAF1/SOS2/MAP2K1/IGF1R/SOS1
MEDICUS_ENV_FACTOR_NNK_NNN_TO_PI3K_SIGNALING_PATHWAY_N01350	MEDICUS_ENV_FACTOR_NNK_NNN_TO_PI3K_SIGNALING_PATHWAY_N01350	12	0.610458490674109	1.77037035451162	0.0172179665565534	0.0803870545803245	0.0567690058994963	2964	tags=50%, list=15%, signal=42%	PIK3CD/AKT1/PIK3CB/CCND3/JUN/ESR1
MEDICUS_PATHOGEN_HIV_VPR_TO_CDC25_CELL_CYCLE_G2M	MEDICUS_PATHOGEN_HIV_VPR_TO_CDC25_CELL_CYCLE_G2M	10	-0.618962033633634	-1.72667507749002	0.0172984800995635	0.0803870545803245	0.0567690058994963	4124	tags=50%, list=21%, signal=39%	CDK1/DDB1/CCNB3/CUL4A/CDC25C
MEDICUS_REFERENCE_CITRATE_CYCLE_SECOND_CARBON_OXIDATION_2	MEDICUS_REFERENCE_CITRATE_CYCLE_SECOND_CARBON_OXIDATION_2	10	0.637379542911923	1.74785868913752	0.0181994404649599	0.0835904532983622	0.0590312328422811	6276	tags=80%, list=32%, signal=54%	SUCLG2/MDH2/SDHA/SDHD/SDHB/SUCLG1/SDHC/FH
MEDICUS_REFERENCE_IL1_IL1R_JNK_SIGNALING_PATHWAY	MEDICUS_REFERENCE_IL1_IL1R_JNK_SIGNALING_PATHWAY	19	0.504340061254568	1.67264012108051	0.0191486890721667	0.0869118540639002	0.0613767923435938	3520	tags=42%, list=18%, signal=35%	TRAF6/MYD88/IL1B/MAP2K4/IRAK1/TAB1/JUN/IL1R1
MEDICUS_PATHOGEN_HCMV_GB_TO_PDGFR_RAS_ERK_SIGNALING_PATHWAY	MEDICUS_PATHOGEN_HCMV_GB_TO_PDGFR_RAS_ERK_SIGNALING_PATHWAY	15	0.536492482529001	1.65711246256851	0.0193626409053752	0.0869118540639002	0.0613767923435938	1365	tags=33%, list=7%, signal=31%	GRB2/MAPK3/RAF1/SOS2/MAP2K1
MEDICUS_REFERENCE_EGF_EGFR_RAS_PI3K_SIGNALING_PATHWAY	MEDICUS_REFERENCE_EGF_EGFR_RAS_PI3K_SIGNALING_PATHWAY	15	0.532630295073388	1.64518297767563	0.021034208112474	0.0933540697126654	0.0659262584246671	1504	tags=33%, list=8%, signal=31%	PIK3CD/GRB2/AKT1/SOS2/PIK3CB
MEDICUS_PATHOGEN_HCV_CORE_TO_ERK_SIGNALING_PATHWAY	MEDICUS_PATHOGEN_HCV_CORE_TO_ERK_SIGNALING_PATHWAY	13	0.573435037881269	1.69248564779437	0.0215169197136045	0.0944353698541531	0.0666898681181894	4414	tags=62%, list=23%, signal=48%	MAPK3/YWHAB/RAF1/MAP2K1/YWHAZ/YWHAE/YWHAG/YWHAH
MEDICUS_REFERENCE_WNT_SIGNALING_MODULATION_WNT_ACYLATION	MEDICUS_REFERENCE_WNT_SIGNALING_MODULATION_WNT_ACYLATION	18	-0.517704984347955	-1.74422465033862	0.0229778767321252	0.099739135265818	0.0704353653442819	6866	tags=78%, list=35%, signal=50%	WNT7B/WNT4/WNT10B/WNT8A/WNT1/WNT16/WNT9A/WNT2B/WNT9B/WNT3A/WNT5B/WNT5A/WNT8B/WNT2
MEDICUS_PATHOGEN_HSV_GD_TO_HVEM_NFKB_SIGNALING_PATHWAY	MEDICUS_PATHOGEN_HSV_GD_TO_HVEM_NFKB_SIGNALING_PATHWAY	12	0.59382995067701	1.72214647901574	0.0238735162897588	0.101751888006503	0.071856763015918	4793	tags=75%, list=25%, signal=57%	NFKB1/NFKBIA/TNFRSF14/IKBKG/IKBKB/CHUK/TRAF5/BIRC3/TRAF2
MEDICUS_REFERENCE_WNT_SIGNALING_MODULATION_LGR_RSPO	MEDICUS_REFERENCE_WNT_SIGNALING_MODULATION_LGR_RSPO	19	-0.477637034989208	-1.65585304769669	0.0239567736319108	0.101751888006503	0.071856763015918	5571	tags=68%, list=29%, signal=49%	FZD5/RSPO3/FZD10/RSPO4/RNF43/LGR5/FZD7/RSPO2/FZD4/FZD8/FZD9/ZNRF3/RSPO1
MEDICUS_VARIANT_BCR_ABL_FUSION_KINASE_TO_RAS_ERK_SIGNALING_PATHWAY	MEDICUS_VARIANT_BCR_ABL_FUSION_KINASE_TO_RAS_ERK_SIGNALING_PATHWAY	14	0.555061392252806	1.67286000378607	0.0245516787514571	0.102083295861322	0.0720908018740847	1365	tags=36%, list=7%, signal=33%	GRB2/MAPK3/RAF1/SOS2/MAP2K1
MEDICUS_REFERENCE_KITLG_KIT_RAS_ERK_SIGNALING_PATHWAY	MEDICUS_REFERENCE_KITLG_KIT_RAS_ERK_SIGNALING_PATHWAY	15	0.525683970855174	1.62372724286872	0.0243773479868959	0.102083295861322	0.0720908018740847	1365	tags=33%, list=7%, signal=31%	GRB2/MAPK3/RAF1/SOS2/MAP2K1
MEDICUS_PATHOGEN_KSHV_VGPCR_TO_GNB_G_PI3K_AKT_SIGNALING_PATHWAY	MEDICUS_PATHOGEN_KSHV_VGPCR_TO_GNB_G_PI3K_AKT_SIGNALING_PATHWAY	23	0.478751608753486	1.67644190000404	0.0255196313402051	0.102859738565112	0.0726391225043431	2757	tags=39%, list=14%, signal=34%	AKT1/PIK3R5/GNB4/PIK3CG/GNG5/GNB2/GNB1/PIK3R6/GNG2
MEDICUS_REFERENCE_CXCL12_CXCR4_PKC_ERK_SIGNALING_PATHAWAY	MEDICUS_REFERENCE_CXCL12_CXCR4_PKC_ERK_SIGNALING_PATHAWAY	19	0.494957923665621	1.64152433044962	0.025210052608466	0.102859738565112	0.0726391225043431	2793	tags=37%, list=14%, signal=32%	MAPK3/PLCG2/PRKCB/RAF1/MAP2K1/CXCR4/GNAQ
MEDICUS_PATHOGEN_HIV_GP120_TO_CXCR4_GNB_G_RAC_SIGNALING_PATHWAY	MEDICUS_PATHOGEN_HIV_GP120_TO_CXCR4_GNB_G_RAC_SIGNALING_PATHWAY	25	0.452656938187904	1.62055229238014	0.0253920445556638	0.102859738565112	0.0726391225043431	2757	tags=40%, list=14%, signal=34%	RAC2/PAK1/CCR5/GNB4/CFL1/GNG5/GNB2/GNB1/CXCR4/GNG2
MEDICUS_REFERENCE_BCR_PLCG_CALCINEURIN_SIGNALING_PATHWAY	MEDICUS_REFERENCE_BCR_PLCG_CALCINEURIN_SIGNALING_PATHWAY	16	0.530572391347262	1.67961866668605	0.0278241209577347	0.104389581642492	0.0737194913664501	4065	tags=56%, list=21%, signal=45%	PLCG2/SYK/LYN/NFATC1/NFATC3/CALM1/PPP3CC/PPP3CA/BTK
MEDICUS_PATHOGEN_HTLV_1_TAX_TO_NFY_MEDIATED_TRANSCRIPTION	MEDICUS_PATHOGEN_HTLV_1_TAX_TO_NFY_MEDIATED_TRANSCRIPTION	13	0.563368089780304	1.66277318857506	0.0272931964526518	0.104389581642492	0.0737194913664501	4167	tags=54%, list=21%, signal=42%	HLA-DRB4/HLA-DPA1/HLA-DRB1/HLA-DMA/HLA-DMB/HLA-DRA/HLA-DRB5
MEDICUS_PATHOGEN_HPV_E6_TO_NOTCH_SIGNALING_PATHWAY_N00382	MEDICUS_PATHOGEN_HPV_E6_TO_NOTCH_SIGNALING_PATHWAY_N00382	13	0.560709197961141	1.65492550584608	0.0278708249058368	0.104389581642492	0.0737194913664501	484	tags=31%, list=2%, signal=30%	NOTCH2/RBPJ/PSEN1/MAML3
MEDICUS_REFERENCE_RELN_VLDLR_PI3K_SIGNALING_PATHWAY	MEDICUS_REFERENCE_RELN_VLDLR_PI3K_SIGNALING_PATHWAY	15	0.521815919186122	1.61177964465368	0.0274418973845173	0.104389581642492	0.0737194913664501	1504	tags=27%, list=8%, signal=25%	PIK3CD/AKT1/TSC2/PIK3CB
MEDICUS_REFERENCE_EREG_EGFR_RAS_ERK_SIGNALING_PATHWAY	MEDICUS_REFERENCE_EREG_EGFR_RAS_ERK_SIGNALING_PATHWAY	15	0.521781376701913	1.6116729501837	0.0274418973845173	0.104389581642492	0.0737194913664501	1365	tags=33%, list=7%, signal=31%	GRB2/MAPK3/RAF1/SOS2/MAP2K1
MEDICUS_VARIANT_EGF_OVEREXPRESSION_TO_RAS_ERK_SIGNALING_PATHWAY	MEDICUS_VARIANT_EGF_OVEREXPRESSION_TO_RAS_ERK_SIGNALING_PATHWAY	15	0.52045206023977	1.60756697116657	0.0277204929467189	0.104389581642492	0.0737194913664501	1365	tags=33%, list=7%, signal=31%	GRB2/MAPK3/RAF1/SOS2/MAP2K1
MEDICUS_PATHOGEN_HBV_HBX_TO_RAS_ERK_SIGNALING_PATHWAY	MEDICUS_PATHOGEN_HBV_HBX_TO_RAS_ERK_SIGNALING_PATHWAY	15	0.51943056036763	1.60441177286695	0.0282776841411308	0.104389581642492	0.0737194913664501	1365	tags=33%, list=7%, signal=31%	GRB2/MAPK3/RAF1/SOS2/MAP2K1
MEDICUS_VARIANT_MUTATION_ACTIVATED_EGFR_TO_RAS_ERK_SIGNALING_PATHWAY	MEDICUS_VARIANT_MUTATION_ACTIVATED_EGFR_TO_RAS_ERK_SIGNALING_PATHWAY	15	0.518744839710253	1.60229372595262	0.0282776841411308	0.104389581642492	0.0737194913664501	1365	tags=33%, list=7%, signal=31%	GRB2/MAPK3/RAF1/SOS2/MAP2K1
MEDICUS_REFERENCE_ITGA_B_TALIN_VINCULIN_SIGNALING_PATHWAY	MEDICUS_REFERENCE_ITGA_B_TALIN_VINCULIN_SIGNALING_PATHWAY	30	0.418312521304112	1.58017735867649	0.0268698641017835	0.104389581642492	0.0737194913664501	1153	tags=27%, list=6%, signal=25%	PXN/ACTN1/ITGB7/ACTN4/ACTB/ACTG1/TLN1/ILK
MEDICUS_REFERENCE_HEDGEHOG_SIGNALING_PATHWAY	MEDICUS_REFERENCE_HEDGEHOG_SIGNALING_PATHWAY	14	-0.529967072744951	-1.67308642832565	0.0297037037935374	0.107712616903898	0.0760662051419935	6635	tags=71%, list=34%, signal=47%	GLI2/DHH/KIF7/GLI3/IHH/PTCH2/SHH/GLI1/SMO/EVC
MEDICUS_VARIANT_DUPLICATION_OR_MUTATION_ACTIVATED_FLT3_TO_RAS_PI3K_SIGNALING_PATHWAY	MEDICUS_VARIANT_DUPLICATION_OR_MUTATION_ACTIVATED_FLT3_TO_RAS_PI3K_SIGNALING_PATHWAY	14	0.546264018247926	1.64634622474015	0.0297232284620884	0.107712616903898	0.0760662051419935	1504	tags=36%, list=8%, signal=33%	PIK3CD/GRB2/AKT1/SOS2/PIK3CB
MEDICUS_REFERENCE_CXCR_GNB_G_ERK_SIGNALING_PATHWAY	MEDICUS_REFERENCE_CXCR_GNB_G_ERK_SIGNALING_PATHWAY	26	0.445540613754374	1.594774202082	0.0300133840648304	0.107775333687346	0.0761104954754073	3564	tags=42%, list=18%, signal=35%	CXCR2/MAPK3/RAF1/GNB4/MAP2K1/GNG5/GNB2/GNB1/GNG2/CXCL8/GNG11
MEDICUS_VARIANT_AMPLIFIED_PDGFR_TO_RAS_ERK_SIGNALING_PATHWAY	MEDICUS_VARIANT_AMPLIFIED_PDGFR_TO_RAS_ERK_SIGNALING_PATHWAY	14	0.544905607295545	1.6422522067042	0.0308774930110348	0.108898301244274	0.0769035305256035	1365	tags=36%, list=7%, signal=33%	GRB2/MAPK3/RAF1/SOS2/MAP2K1
MEDICUS_REFERENCE_ORGANIZATION_OF_THE_INNER_KINETOCHORE	MEDICUS_REFERENCE_ORGANIZATION_OF_THE_INNER_KINETOCHORE	15	-0.505615713244212	-1.60050193989045	0.0307257667197667	0.108898301244274	0.0769035305256035	6932	tags=53%, list=36%, signal=34%	CENPQ/CENPH/CENPP/CENPO/CENPL/CENPM/CENPN/CENPI
MEDICUS_VARIANT_HRAS_OVEREXPRESSION_TO_ERK_SIGNALING_PATHWAY	MEDICUS_VARIANT_HRAS_OVEREXPRESSION_TO_ERK_SIGNALING_PATHWAY	10	0.605415813857704	1.6602059205698	0.0331224509887484	0.113986689161262	0.0804969290545891	1365	tags=40%, list=7%, signal=37%	MAPK3/RAF1/RPS6KA5/MAP2K1
MEDICUS_REFERENCE_GPCR_PI3K_SIGNALING_PATHWAY	MEDICUS_REFERENCE_GPCR_PI3K_SIGNALING_PATHWAY	31	0.430373026254066	1.63299282341719	0.033440627652906	0.113986689161262	0.0804969290545891	2757	tags=35%, list=14%, signal=31%	LPAR2/AKT1/PIK3R5/GNB4/PIK3CG/GNG5/GNB2/LPAR1/GNB1/PIK3R6/GNG2
MEDICUS_REFERENCE_IGF2_IGF1R_PI3K_SIGNALING_PATHWAY	MEDICUS_REFERENCE_IGF2_IGF1R_PI3K_SIGNALING_PATHWAY	11	0.575508855029342	1.62614223483043	0.0342745076934338	0.113986689161262	0.0804969290545891	2397	tags=36%, list=12%, signal=32%	PIK3CD/AKT1/PIK3CB/IGF1R
MEDICUS_VARIANT_MET_OVEREXPRESSION_TO_RAS_ERK_SIGNALING_PATHWAY	MEDICUS_VARIANT_MET_OVEREXPRESSION_TO_RAS_ERK_SIGNALING_PATHWAY	14	0.539075595803845	1.62468155022871	0.033186025750723	0.113986689161262	0.0804969290545891	1365	tags=36%, list=7%, signal=33%	GRB2/MAPK3/RAF1/SOS2/MAP2K1
MEDICUS_PATHOGEN_SARS_COV_2_S_TO_ANGII_AT1R_NOX2_SIGNALING_PATHWAY	MEDICUS_PATHOGEN_SARS_COV_2_S_TO_ANGII_AT1R_NOX2_SIGNALING_PATHWAY	14	0.537652682669675	1.62039313366032	0.0337631596035843	0.113986689161262	0.0804969290545891	3323	tags=36%, list=17%, signal=30%	NFKB1/IL1B/CYBB/TNF/CXCL8
MEDICUS_VARIANT_MUTATION_ACTIVATED_KIT_TO_RAS_ERK_SIGNALING_PATHWAY	MEDICUS_VARIANT_MUTATION_ACTIVATED_KIT_TO_RAS_ERK_SIGNALING_PATHWAY	14	0.534770858468641	1.61170780891761	0.0343402936966841	0.113986689161262	0.0804969290545891	1365	tags=36%, list=7%, signal=33%	GRB2/MAPK3/RAF1/SOS2/MAP2K1
MEDICUS_VARIANT_DUPLICATION_OR_MUTATION_ACTIVATED_FLT3_TO_RAS_ERK_SIGNALING_PATHWAY	MEDICUS_VARIANT_DUPLICATION_OR_MUTATION_ACTIVATED_FLT3_TO_RAS_ERK_SIGNALING_PATHWAY	14	0.533483371293211	1.60782754300248	0.0343402936966841	0.113986689161262	0.0804969290545891	1365	tags=36%, list=7%, signal=33%	GRB2/MAPK3/RAF1/SOS2/MAP2K1
MEDICUS_REFERENCE_IGF_IGF1R_RAS_ERK_SIGNALING_PATHWAY	MEDICUS_REFERENCE_IGF_IGF1R_RAS_ERK_SIGNALING_PATHWAY	16	0.524654201140173	1.66088361204141	0.0351277650362693	0.115628893244387	0.0816566467948366	3012	tags=44%, list=15%, signal=37%	GRB2/MAPK3/RAF1/SOS2/MAP2K1/IGF1R/SOS1
MEDICUS_REFERENCE_CXCR4_GNAI_PI3K_BAD_SIGNALING_PATHWAY	MEDICUS_REFERENCE_CXCR4_GNAI_PI3K_BAD_SIGNALING_PATHWAY	12	0.567358301481032	1.64537693008238	0.0369323822038468	0.119576155496061	0.0844441870924884	2613	tags=42%, list=13%, signal=36%	GNAI2/PIK3CD/AKT1/PIK3CB/CXCR4
MEDICUS_REFERENCE_IGF_IGF1R_PI3K_SIGNALING_PATHWAY	MEDICUS_REFERENCE_IGF_IGF1R_PI3K_SIGNALING_PATHWAY	13	0.549601530933674	1.62214137899201	0.0368610841687042	0.119576155496061	0.0844441870924884	2397	tags=38%, list=12%, signal=34%	PIK3CD/AKT1/TSC2/PIK3CB/IGF1R
MEDICUS_REFERENCE_AGE_RAGE_SIGNALING_PATHWAY	MEDICUS_REFERENCE_AGE_RAGE_SIGNALING_PATHWAY	16	0.520149720293283	1.64662389887587	0.0396240284884313	0.127247896365287	0.0898619388055994	2872	tags=38%, list=15%, signal=32%	NFKB1/MAPK3/RAF1/MAP2K1/AGER/TNF
MEDICUS_REFERENCE_ISOLEUCINE_DEGRADATION	MEDICUS_REFERENCE_ISOLEUCINE_DEGRADATION	10	0.596398091096165	1.63547700471383	0.0411868644013674	0.131200092246291	0.0926529632119047	3693	tags=60%, list=19%, signal=49%	ACAA1/ECHS1/HADHB/ACAA2/HADHA/HSD17B10
MEDICUS_VARIANT_EGFR_OVEREXPRESSION_TO_PI3K_SIGNALING_PATHWAY	MEDICUS_VARIANT_EGFR_OVEREXPRESSION_TO_PI3K_SIGNALING_PATHWAY	10	0.591862194521215	1.62303840932789	0.0429149569854414	0.135611264073995	0.0957681145359324	1504	tags=30%, list=8%, signal=28%	PIK3CD/AKT1/PIK3CB
MEDICUS_REFERENCE_HGF_MET_RAS_ERK_SIGNALING_PATHWAY	MEDICUS_REFERENCE_HGF_MET_RAS_ERK_SIGNALING_PATHWAY	15	0.514354784542991	1.58873376870077	0.0465549348230912	0.144796844528512	0.102254933511141	1365	tags=33%, list=7%, signal=31%	GRB2/MAPK3/RAF1/SOS2/MAP2K1
MEDICUS_VARIANT_MUTATION_ACTIVATED_MET_TO_RAS_ERK_SIGNALING_PATHWAY	MEDICUS_VARIANT_MUTATION_ACTIVATED_MET_TO_RAS_ERK_SIGNALING_PATHWAY	15	0.512307083945355	1.58240885215402	0.0465549348230912	0.144796844528512	0.102254933511141	1365	tags=33%, list=7%, signal=31%	GRB2/MAPK3/RAF1/SOS2/MAP2K1
MEDICUS_VARIANT_MUTATION_INACTIVATED_FGF17_TO_RAS_ERK_SIGNALING_PATHWAY	MEDICUS_VARIANT_MUTATION_INACTIVATED_FGF17_TO_RAS_ERK_SIGNALING_PATHWAY	15	0.50978528296644	1.57461953922539	0.0484171322160149	0.149231802535471	0.105386882536709	1365	tags=33%, list=7%, signal=31%	GRB2/MAPK3/RAF1/SOS2/MAP2K1
MEDICUS_REFERENCE_CXCR4_GNB_G_PLCB_PKC_SIGNALING_PATHWAY	MEDICUS_REFERENCE_CXCR4_GNB_G_PLCB_PKC_SIGNALING_PATHWAY	30	0.389481692025402	1.4712687763657	0.0487364620938628	0.149231802535471	0.105386882536709	2757	tags=30%, list=14%, signal=26%	CRK/PXN/PRKCB/GNB4/GNG5/GNB2/GNB1/CXCR4/GNG2
MEDICUS_REFERENCE_PDGF_PDGFR_RAS_ERK_SIGNALING_PATHWAY	MEDICUS_REFERENCE_PDGF_PDGFR_RAS_ERK_SIGNALING_PATHWAY	17	0.481259827697846	1.5427349070535	0.0494505494505494	0.150253592561285	0.106108466432353	1365	tags=29%, list=7%, signal=27%	GRB2/MAPK3/RAF1/SOS2/MAP2K1
