# Supplementary material for: Exploration of potential mechanisms and biomarkers related to ERS-associated RCD in steroid-induced osteonecrosis of the femoral head based on bioinformatics, with experimental validation
Source: Front Endocrinol (Lausanne). 2026 May 18;17:1734283. doi: 10.3389/fendo.2026.1734283 (PMC13223048; doi:10.3389/fendo.2026.1734283)
Supplement: Supplementary file 13 [file DataSheet13.csv]

	logFC	AveExpr	t	P.Value	adj.P.Val	B	group
IL6_JAK_STAT3_SIGNALING	0.405582318303694	0.0377125877212686	6.21691880357982	0.000000190523127682081	0.00000952615638410407	6.99842849227077	Sig
HYPOXIA	0.195373943183514	0.00790810172611305	5.19735586993184	0.0000055419960429214	0.000138549901073035	3.71305199027813	Sig
TNFA_SIGNALING_VIA_NFKB	0.314863419488217	0.0165073979080484	5.070451627627	0.00000838925248465389	0.000139820874744232	3.3105487571375	Sig
UV_RESPONSE_DN	0.180954686234652	0.0154934928912763	4.88380323069568	0.0000153834656496151	0.000183088258137144	2.72280243098368	Sig
ANDROGEN_RESPONSE	0.291913953531327	0.0249369622436406	4.80186953141088	0.0000200450687149893	0.000183088258137144	2.46660511149846	Sig
APOPTOSIS	0.255660245688257	0.0176878465925399	4.74409682566736	0.0000241436129855238	0.000183088258137144	2.28668568145347	Sig
IL2_STAT5_SIGNALING	0.22501744574851	0.0359183330007606	4.70367471978291	0.0000274914121148838	0.000183088258137144	2.16117772260919	Sig
PI3K_AKT_MTOR_SIGNALING	0.267280973095126	0.0234843619410184	4.68387360853025	0.000029294121301943	0.000183088258137144	2.09981359030154	Sig
INFLAMMATORY_RESPONSE	0.266772099860991	0.0206871342566629	4.56197704849604	0.0000432458455053473	0.000240254697251929	1.72383227091545	Sig
COMPLEMENT	0.28807996387842	0.0257502768957112	4.50818321831777	0.0000513130445546303	0.000256565222773152	1.55893297367262	Sig
ALLOGRAFT_REJECTION	0.297241012293659	0.0449364664024462	4.22915500742677	0.000123437799015305	0.000561080904615023	0.714858585919805	Sig
P53_PATHWAY	0.192867035113756	0.0149171830812016	4.01768025462915	0.000237233858676969	0.000988474411154038	0.0893866096934968	Sig
TGF_BETA_SIGNALING	0.215024512177205	0.0172747563946717	3.60387561206982	0.000821541425857602	0.00307241373020528	-1.09157381317262	Sig
PROTEIN_SECRETION	0.316623843632313	0.0263358275155878	3.58817188939321	0.000860275844457478	0.00307241373020528	-1.13512749684898	Sig
INTERFERON_GAMMA_RESPONSE	0.36875807645119	0.0190392136377935	3.21297121296818	0.00251813416279926	0.00839378054266422	-2.14412843443737	Sig
MITOTIC_SPINDLE	0.182960895506679	0.00809215317060226	3.1533229159565	0.00297184133761243	0.00928700418003885	-2.29852335719653	Sig
SPERMATOGENESIS	-0.122503730498546	-0.0134500619877332	-3.11942036460937	0.00326308720715852	0.00959731531517211	-2.38548737751937	Sig
KRAS_SIGNALING_DN	-0.203917807416023	-0.0206895728033169	-2.683094814588	0.0103752866993335	0.0288202408314819	-3.44950538169553	Sig
PEROXISOME	0.138833679389083	0.00437677408196937	2.55684346192743	0.0142498290869693	0.0357596771177133	-3.73665622092309	Sig
MTORC1_SIGNALING	0.22658489484702	0.0181989363756054	2.5553170927343	0.0143038708470853	0.0357596771177133	-3.74006673984044	Sig
INTERFERON_ALPHA_RESPONSE	0.331134882304176	0.00561875188943044	2.42493033502181	0.0196729370527632	0.046840326316103	-4.02584396980926	Sig
HEME_METABOLISM	-0.216580123952865	-0.0538138295639706	-2.3518215998644	0.0234261078849729	0.0532411542840294	-4.18115686645226	Sig
GLYCOLYSIS	0.11015085899659	0.00347695928590415	2.25620651984274	0.0293012428055041	0.0636983539250089	-4.37876004510122	Sig
CHOLESTEROL_HOMEOSTASIS	0.103268768752005	0.0134454108484438	2.11776370775298	0.0401317768370508	0.0836078684105224	-4.65340821218018	Sig
REACTIVE_OXYGEN_SPECIES_PATHWAY	0.149438781021103	-0.000112943328717509	2.00473538794089	0.0514388439283192	0.102877687856638	-4.86721677510913	noSig
MYOGENESIS	-0.122303167259193	-0.00248565973428608	-1.97151755963622	0.0552486592075469	0.105310705276557	-4.92822133352552	noSig
UV_RESPONSE_UP	0.0827089957040066	-0.00227311650648469	1.94423537828664	0.058557572461677	0.105310705276557	-4.97769251006739	noSig
PANCREAS_BETA_CELLS	-0.119324567948885	0.00227012572633462	-1.94089661601911	0.058973994954872	0.105310705276557	-4.98370732343933	noSig
NOTCH_SIGNALING	0.103705925347081	0.00183770470277062	1.87529433445127	0.0676872272540268	0.116702115955219	-5.10013159275945	noSig
ADIPOGENESIS	0.121259075791926	-0.000429460815101372	1.80042541809492	0.0789485901236684	0.131580983539447	-5.2288584485762	noSig
FATTY_ACID_METABOLISM	0.122627276805397	0.00486573670320244	1.75046713768951	0.087310261772178	0.139465940826847	-5.31225733708864	noSig
KRAS_SIGNALING_UP	0.0670645406374058	0.00686594240193571	1.73940760874141	0.0892582021291821	0.139465940826847	-5.33044640817306	noSig
XENOBIOTIC_METABOLISM	0.0567974535461871	0.00312149835318508	1.63399666828254	0.10970392080568	0.166218061826788	-5.49876877834636	noSig
ESTROGEN_RESPONSE_LATE	-0.0514081379875436	0.00254903496601638	-1.531612858882	0.13308583191492	0.195714458698411	-5.65336852280422	noSig
UNFOLDED_PROTEIN_RESPONSE	0.146273853022232	0.0199713854815586	1.43821714477505	0.15775250284178	0.2253607183454	-5.78658204760001	noSig
OXIDATIVE_PHOSPHORYLATION	0.151227693087594	-0.00164238776785425	1.17276848805577	0.247470618499888	0.343709192360956	-6.12318416091598	noSig
DNA_REPAIR	0.100502852147507	0.00800895293716133	1.07791998014888	0.287196693506196	0.388103639873237	-6.22795331425976	noSig
G2M_CHECKPOINT	0.0973328242640543	-0.0156568376132346	1.02619329363307	0.310650783582786	0.408751031029982	-6.28157058056749	noSig
MYC_TARGETS_V1	0.139799271434691	0.00107249582834122	0.997035749801038	0.324433794964896	0.415940762775508	-6.31068914334232	noSig
COAGULATION	-0.0537320708365399	0.00235736687259054	-0.814103721079331	0.420158759829847	0.525198449787309	-6.47497807072778	noSig
HEDGEHOG_SIGNALING	-0.0445246413972611	-0.00118795145528023	-0.646605278488362	0.521391197829606	0.631558713477003	-6.59712823707907	noSig
APICAL_SURFACE	-0.0347972258057219	0.0113728517874703	-0.621894774724054	0.537358846112485	0.631558713477003	-6.61282871936518	noSig
MYC_TARGETS_V2	-0.058628200363936	-0.0294649948924104	-0.599904179622846	0.551780058318076	0.631558713477003	-6.62629594791475	noSig
EPITHELIAL_MESENCHYMAL_TRANSITION	-0.0293881060536497	-0.000434148289870754	-0.593869581008878	0.555771667859763	0.631558713477003	-6.62990828223584	noSig
WNT_BETA_CATENIN_SIGNALING	0.0268986059982019	0.0154559842351571	0.511625169070755	0.611582043672711	0.67953560408079	-6.67555274766813	noSig
APICAL_JUNCTION	-0.0224165005197527	0.00272531790347152	-0.473000827575934	0.638651673208159	0.680391832933904	-6.69467437780566	noSig
E2F_TARGETS	0.0542597818006153	-0.0262790936251286	0.47170572211735	0.63956832295787	0.680391832933904	-6.69528983519251	noSig
ESTROGEN_RESPONSE_EARLY	-0.0184093014085638	0.00477595744360355	-0.426815092788031	0.671685117870286	0.699671997781547	-6.71558979945122	noSig
ANGIOGENESIS	0.00702036218268283	0.00561718833519106	0.10880886715325	0.913870172893035	0.917682564440753	-6.80153101712843	noSig
BILE_ACID_METABOLISM	-0.00335780533664129	0.00238573938204815	-0.103974406692872	0.917682564440753	0.917682564440753	-6.80205111199238	noSig
