# Supplementary material for: Exploration of potential mechanisms and biomarkers related to ERS-associated RCD in steroid-induced osteonecrosis of the femoral head based on bioinformatics, with experimental validation
Source: Front Endocrinol (Lausanne). 2026 May 18;17:1734283. doi: 10.3389/fendo.2026.1734283 (PMC13223048; doi:10.3389/fendo.2026.1734283)
Supplement: Supplementary file 14 [file DataSheet14.csv]

	logFC	AveExpr	t	P.Value	adj.P.Val	B	group
PANCREAS_BETA_CELLS	-0.202484255022095	0.00227012572633462	-3.59008739573501	0.00085326338306617	0.0176638920922776	-0.689343538333968	Sig
INFLAMMATORY_RESPONSE	0.22205846751192	0.0206871342566629	3.52371828353275	0.00103589998557069	0.0176638920922776	-0.864988214280359	Sig
PI3K_AKT_MTOR_SIGNALING	0.218276284622934	0.0234843619410184	3.515867291193	0.00105983352553665	0.0176638920922776	-0.885653472247081	Sig
IL6_JAK_STAT3_SIGNALING	0.27323754892117	0.0377125877212686	3.41230367943509	0.00142949564216842	0.0178686955271052	-1.15595641076173	Sig
HEME_METABOLISM	-0.275938792594213	-0.0538138295639706	-3.12269608854612	0.00322845430788375	0.0289205004824486	-1.88753613903169	Sig
COMPLEMENT	0.21796123106036	0.0257502768957112	3.09639068642593	0.00347046005789383	0.0289205004824486	-1.95208518137157	Sig
P53_PATHWAY	0.147523648663492	0.0149171830812016	2.8349466655418	0.00699950801165125	0.049996485797509	-2.57479394388267	Sig
TNFA_SIGNALING_VIA_NFKB	0.201213777896899	0.0165073979080484	2.77013470944822	0.00828781851409402	0.0517988657130876	-2.72358895775813	Sig
ALLOGRAFT_REJECTION	0.193943017006574	0.0449364664024462	2.46920597808683	0.0176594371647634	0.0936047487174134	-3.38282113269264	Sig
INTERFERON_GAMMA_RESPONSE	0.292715319483191	0.0190392136377935	2.4422444660875	0.0188534927477531	0.0936047487174134	-3.43921121011726	Sig
APOPTOSIS	0.151114600806087	0.0176878465925399	2.40561097718373	0.0205930447178309	0.0936047487174134	-3.51509351431025	Sig
UV_RESPONSE_DN	0.103068683003303	0.0154934928912763	2.34164802587884	0.0239806578453938	0.0999194076891409	-3.64552006261196	Sig
TGF_BETA_SIGNALING	0.146143973238818	0.0172747563946717	2.25975694435771	0.0290443175464404	0.105596776277596	-3.80858722501254	Sig
MITOTIC_SPINDLE	0.13780124364056	0.00809215317060226	2.25204586018786	0.0295670973577268	0.105596776277596	-3.82371153898295	Sig
HYPOXIA	0.0995107266381375	0.00790810172611305	2.15982965510496	0.0364991531091642	0.115770727743306	-4.00144515180343	Sig
IL2_STAT5_SIGNALING	0.120579382224231	0.0359183330007606	2.13813673428453	0.0383249705723918	0.115770727743306	-4.04240293653162	Sig
CHOLESTEROL_HOMEOSTASIS	0.104395562016161	0.0134454108484438	2.12621716660052	0.0393620474327242	0.115770727743306	-4.06476790112115	Sig
UV_RESPONSE_UP	0.0860986626022002	-0.00227311650648469	2.00913921546029	0.0509304365474955	0.140921446023214	-4.27908260989848	noSig
INTERFERON_ALPHA_RESPONSE	0.27671119920666	0.00561875188943044	1.98589053465429	0.0535501494888215	0.140921446023214	-4.32046395182557	noSig
ANDROGEN_RESPONSE	0.130761236309585	0.0249369622436406	1.78943637609945	0.0807045424344994	0.201761356086248	-4.65406647298115	noSig
WNT_BETA_CATENIN_SIGNALING	0.0899892083002871	0.0154559842351571	1.75574451033889	0.0863700499263828	0.205642976015197	-4.70832321009579	noSig
NOTCH_SIGNALING	0.0888223742380967	0.00183770470277062	1.57953344626258	0.121662122246409	0.266134327102337	-4.9774833418216	noSig
PEROXISOME	0.0898548018692895	0.00437677408196937	1.57622982383068	0.122421790467075	0.266134327102337	-4.98229125656386	noSig
APICAL_JUNCTION	0.065892462193037	0.00272531790347152	1.40671722262458	0.166814747678371	0.333929104216541	-5.21689667576163	noSig
SPERMATOGENESIS	-0.0603797987531318	-0.0134500619877332	-1.40309028063468	0.167886551626473	0.333929104216541	-5.22165374960453	noSig
PROTEIN_SECRETION	0.136554565342845	0.0263358275155878	1.38391221479272	0.173643134192601	0.333929104216541	-5.24662218314474	noSig
ESTROGEN_RESPONSE_LATE	-0.0449486317915878	0.00254903496601638	-1.30643926974429	0.198461001928471	0.367520373941614	-5.34429064983154	noSig
KRAS_SIGNALING_DN	-0.10194787401038	-0.0206895728033169	-1.26055239671036	0.214378055939507	0.376642149338187	-5.39970074511074	noSig
KRAS_SIGNALING_UP	0.0495928412040606	0.00686594240193571	1.24921893410998	0.218452446616149	0.376642149338187	-5.41310454994378	noSig
GLYCOLYSIS	0.0616044144361967	0.00347695928590415	1.20377195549508	0.235369834233936	0.384652131099447	-5.46572525220397	noSig
UNFOLDED_PROTEIN_RESPONSE	0.120795088527876	0.0199713854815586	1.17785236011784	0.245438568048362	0.384652131099447	-5.49492337456283	noSig
XENOBIOTIC_METABOLISM	0.0418499376347415	0.00312149835318508	1.16734057730961	0.249609968020183	0.384652131099447	-5.50659568398626	noSig
REACTIVE_OXYGEN_SPECIES_PATHWAY	0.0890408862459727	-0.000112943328717509	1.15673484960848	0.253870406525635	0.384652131099447	-5.51827315119372	noSig
HEDGEHOG_SIGNALING	-0.069740778943078	-0.00118795145528023	-1.01680807309957	0.315024430084268	0.459335923318853	-5.66293051171556	noSig
ANGIOGENESIS	0.0630828228108902	0.00561718833519106	0.984870215358577	0.330286822383392	0.459335923318853	-5.6934722206673	noSig
MTORC1_SIGNALING	0.0927941060173945	0.0181989363756054	0.983974569975643	0.330721864789574	0.459335923318853	-5.69431533195635	noSig
ADIPOGENESIS	0.0609899117686262	-0.000429460815101372	0.877832597796772	0.384992547056087	0.511803168059264	-5.78902754735299	noSig
APICAL_SURFACE	0.0480191073241613	0.0113728517874703	0.85681161599967	0.396376289517494	0.511803168059264	-5.80655334598698	noSig
FATTY_ACID_METABOLISM	0.061437064905477	0.00486573670320244	0.851644404341233	0.399206471086226	0.511803168059264	-5.81079869109874	noSig
DNA_REPAIR	0.0472055260109949	0.00800895293716133	0.500447386182331	0.619353520118038	0.774191900147547	-6.04050333418985	noSig
G2M_CHECKPOINT	0.0448188464773137	-0.0156568376132346	0.467526569079625	0.642522435836562	0.783563946142148	-6.05601413446122	noSig
ESTROGEN_RESPONSE_EARLY	0.0189191852494213	0.00477595744360355	0.434037921964604	0.666466358348733	0.79341233136754	-6.0707211669768	noSig
BILE_ACID_METABOLISM	-0.0104509864831802	0.00238573938204815	-0.317525092208641	0.752407029908844	0.865231003558422	-6.1134379114053	noSig
MYC_TARGETS_V2	0.0266591958695009	-0.0294649948924104	0.271652913033636	0.787210123538179	0.865231003558422	-6.12664073650745	noSig
E2F_TARGETS	-0.0300502803025423	-0.0262790936251286	-0.260730847184015	0.795564992536556	0.865231003558422	-6.12948242274082	noSig
EPITHELIAL_MESENCHYMAL_TRANSITION	0.013016294506025	-0.000434148289870754	0.260146711645203	0.796012523273748	0.865231003558422	-6.12963112875367	noSig
OXIDATIVE_PHOSPHORYLATION	0.0143332164063045	-0.00164238776785425	0.109428749024967	0.91337982901217	0.955084673168492	-6.15687363420327	noSig
MYC_TARGETS_V1	0.0148846212120407	0.00107249582834122	0.104988272225679	0.916881286241752	0.955084673168492	-6.15733961814257	noSig
COAGULATION	-0.00536270359430741	0.00235736687259054	-0.0803376849918831	0.93634751252924	0.955456645438	-6.15957563547866	noSig
MYOGENESIS	0.00128177754426324	-0.00248565973428608	0.0196950555577195	0.984379227268357	0.984379227268357	-6.16254517277639	noSig
