# Supplementary material for: Exploration of potential mechanisms and biomarkers related to ERS-associated RCD in steroid-induced osteonecrosis of the femoral head based on bioinformatics, with experimental validation
Source: Front Endocrinol (Lausanne). 2026 May 18;17:1734283. doi: 10.3389/fendo.2026.1734283 (PMC13223048; doi:10.3389/fendo.2026.1734283)
Supplement: Supplementary file 15 [file DataSheet15.csv]

	Gene	Immune_Cell	Correlation	P_value
1	MCL1	Activated CD8 T cell	0.286560679300069	0.0730200390265046
2	MCL1	CD56bright natural killer cell	-0.283255798669488	0.0765385286086948
3	MCL1	Central memory CD4 T cell	0.657680486529727	4.0051309250459e-06
4	MCL1	Central memory CD8 T cell	0.597720518405262	4.64996358647956e-05
5	MCL1	Effector memory CD8 T cell	0.638664278901824	9.22452692393445e-06
6	MCL1	Eosinophil	0.739407166861718	5.04220678106412e-08
7	MCL1	Immature B cell	0.495558946649263	0.00114819436800236
8	MCL1	Immature dendritic cell	0.705664029771037	3.66635101538839e-07
9	MCL1	Memory B cell	0.499484877855904	0.00103341093850209
10	MCL1	Monocyte	0.577446451306321	9.57160225958489e-05
11	MCL1	Myeloid derived suppressor cell	0.834163123840409	2.30448141322463e-11
12	MCL1	Natural killer cell	0.660930099354951	3.45259205346546e-06
13	MCL1	Natural killer T cell	0.491226330247203	0.00128786494056819
14	MCL1	Neutrophil	0.803547818793588	4.33221010396878e-10
15	MCL1	Plasmacytoid dendritic cell	0.865797943687675	5.52164922780707e-13
16	MCL1	T follicular helper cell	0.675322222276457	1.74987102625554e-06
17	MCL1	Type 1 T helper cell	0.784014903979746	2.18232486457601e-09
18	TGFB1	Activated CD8 T cell	0.280116798727081	0.0800019538007349
19	TGFB1	CD56bright natural killer cell	-0.172065907601211	0.288382928655089
20	TGFB1	Central memory CD4 T cell	0.678057686717026	1.53132114109596e-06
21	TGFB1	Central memory CD8 T cell	0.754550603782973	1.8709339604278e-08
22	TGFB1	Effector memory CD8 T cell	0.719582795557644	1.67429287763929e-07
23	TGFB1	Eosinophil	0.595147132208019	5.10998832098117e-05
24	TGFB1	Immature B cell	0.409543428957318	0.0086836253752992
25	TGFB1	Immature dendritic cell	0.530480156259077	0.000429790815631885
26	TGFB1	Memory B cell	0.377890218361412	0.0162123359230418
27	TGFB1	Monocyte	0.681773586487217	1.27460933959425e-06
28	TGFB1	Myeloid derived suppressor cell	0.798278225436735	6.81766249896786e-10
29	TGFB1	Natural killer cell	0.731043903234395	8.47292644380504e-08
30	TGFB1	Natural killer T cell	0.498879245881756	0.00105042482814065
31	TGFB1	Neutrophil	0.677692593143498	1.55895830933484e-06
32	TGFB1	Plasmacytoid dendritic cell	0.80988607191254	2.46533929614106e-10
33	TGFB1	T follicular helper cell	0.732375009802178	7.81112188595631e-08
34	TGFB1	Type 1 T helper cell	0.802855755042172	4.60158256408279e-10
