# Supplementary material for: Exploration of potential mechanisms and biomarkers related to ERS-associated RCD in steroid-induced osteonecrosis of the femoral head based on bioinformatics, with experimental validation
Source: Front Endocrinol (Lausanne). 2026 May 18;17:1734283. doi: 10.3389/fendo.2026.1734283 (PMC13223048; doi:10.3389/fendo.2026.1734283)
Supplement: Supplementary file 17 [file Table1.xlsx]

## Sheet: Sheet1
common_genes
1 "HSPA5"
2 "HERPUD1"
3 "MAPK14"
4 "HMOX1"
5 "EMC2"
6 "AKT1"
7 "SIRT1"
8 "HSPA4"
9 "TXN"
10 "CXCL8"
11 "MAP3K5"
12 "TGFB1"
13 "APP"
14 "PTGS2"
15 "IL1B"
16 "CREB1"
17 "NFKB1"
18 "SNCA"
19 "MPO"
20 "MAPK3"
21 "CYBA"
22 "PINK1"
23 "CEBPB"
24 "TXNIP"
25 "CASP4"
26 "TLR4"
27 "SP1"
28 "MAP2K7"
29 "SLC2A1"
30 "MAP2K4"
31 "RHOA"
32 "IKBKB"
33 "BCL2L1"
34 "RPS27A"
35 "PRKCD"
36 "GDF15"
37 "TRIM21"
38 "PTEN"
39 "CYBB"
40 "NLRP3"
41 "STAT3"
42 "MAP2K3"
43 "CASP8"
44 "BCL2L11"
45 "TNFRSF10B"
46 "VIM"
47 "CDKN1B"
48 "IGF1R"
49 "C9orf72"
50 "CHUK"
51 "FAS"
52 "GADD45A"
53 "COPZ1"
54 "JAK2"
55 "RPS6KA3"
56 "TNFSF10"
57 "PRNP"
58 "VDR"
59 "PIK3R2"
60 "MAP1LC3B"
61 "RAF1"
62 "E2F1"
63 "TNFRSF1A"
64 "GCLC"
65 "NOD2"
66 "ALOX5"
67 "SRXN1"
68 "LAMP2"
69 "RICTOR"
70 "NBN"
71 "GCH1"
72 "NFKBIA"
73 "MCL1"
74 "TUBB6"
75 "NAMPT"
76 "DUSP1"
77 "STAT1"
78 "CAPN2"
79 "VMP1"
80 "TUBB4B"
81 "DAPK1"
82 "FURIN"
83 "TFRC"
84 "LCN2"
85 "MGST1"
86 "NLRP1"
87 "NCF2"
88 "ZFP36"
89 "CASP1"
90 "PRKCB"
91 "FOXO4"
92 "RPS6KA1"
93 "CTSC"
94 "CD44"
95 "STK11"
96 "TUBA1A"
97 "MEFV"
98 "MYB"
99 "BIRC5"
100 "KLF2"
