# Supplementary material for: Exploration of potential mechanisms and biomarkers related to ERS-associated RCD in steroid-induced osteonecrosis of the femoral head based on bioinformatics, with experimental validation
Source: Front Endocrinol (Lausanne). 2026 May 18;17:1734283. doi: 10.3389/fendo.2026.1734283 (PMC13223048; doi:10.3389/fendo.2026.1734283)
Supplement: Supplementary file 18 [file Table2.xlsx]

## Sheet: Sheet1
common_genes
1 "NFKBIA"
2 "TLR4"
3 "PTGS2"
4 "CASP8"
5 "CXCL8"
6 "STAT1"
7 "MAPK14"
8 "TGFB1"
9 "HMOX1"
10 "IKBKB"
11 "CHUK"
12 "CASP1"
13 "CREB1"
14 "MCL1"
15 "TNFRSF1A"
16 "JAK2"
