# Supplementary material for: Exploration of potential mechanisms and biomarkers related to ERS-associated RCD in steroid-induced osteonecrosis of the femoral head based on bioinformatics, with experimental validation
Source: Front Endocrinol (Lausanne). 2026 May 18;17:1734283. doi: 10.3389/fendo.2026.1734283 (PMC13223048; doi:10.3389/fendo.2026.1734283)
Supplement: Supplementary file 19 [file Table3.xlsx]

## Sheet: Sheet1
	Term	Overlap	P.value	Adjusted.P.value	Old.P.value	Old.Adjusted.P.value	Odds.Ratio	Combined.Score	Genes
1	(-)-Epigallocatechin	1/212	0.0210880106282796	0.0282291778637653	0	0	93.7772511848341	361.891159014039	MCL1
2	(-)-Epigallocatechin gallate	2025-01-30	0.00299777648694947	0.0122047825127228	0	0	688.586206896552	4000.60628638476	MCL1
3	(-)-isoprenaline	1/52	0.00519330074819333	0.0123840248610764	0	0	391.117647058824	2057.42971736085	MCL1
4	(2E,4E,6E,8E)-3,7-DIMETHYL-9-(2,6,6-TRIMETHYL-3-OXO-1-CYCLOHEXENYL)NONA-2,4,6,8-TETRAENOIC ACID	1/107	0.0106715373635	0.0176559986154536	0	0	187.660377358491	852.010980279704	MCL1
5	1,2-NAPHTHOQUINONE	2025-01-24	0.00239857819994348	0.0122047825127228	0	0	868.478260869565	5239.42437821672	MCL1
6	1,3,5[10]-Estratriene-3,4,17 beta-triol	1/43	0.00429542364650383	0.0122047825127228	0	0	475.142857142857	2589.62601908207	MCL1
7	1,8,9-Trihydroxyanthracene	2025-01-19	0.00189910932917025	0.0122047825127228	0	0	1110	6955.67100729196	MCL1
8	1,9-Pyrazoloanthrone	1/181	0.0180184042022515	0.0259482642423622	0	0	110.1	442.201410812059	TGFB1
9	1-(5-ISOQUINOLINESULFONYL)-2-METHYLPIPERAZINE	2025-01-19	0.00189910932917025	0.0122047825127228	0	0	1110	6955.67100729196	TGFB1
10	1-AMINO-4-HYDROXYANTHRAQUINONE	1/47	0.00469453005233207	0.0122047825127228	0	0	433.739130434783	2325.43043880073	MCL1
11	1-METHYLPHENANTHRENE	2025-01-22	0.00219880558503309	0.0122047825127228	0	0	951.285714285714	5821.71729982369	MCL1
12	1-Naphthyl isothiocyanate	2025-01-22	0.00219880558503309	0.0122047825127228	0	0	951.285714285714	5821.71729982369	TGFB1
13	14-Deoxy-11,12-didehydroandrographolide	1/172	0.0171263283546318	0.0252185185021953	0	0	115.947368421053	471.573986331768	MCL1
14	2,4-DIHYDROXYBENZOPHENONE	2025-01-26	0.00259833089333723	0.0122047825127228	0	0	798.92	4755.87968647782	MCL1
15	2,6-Di-tert-butyl-4-methylphenol	1/40	0.00399604144072308	0.0122047825127228	0	0	511.769230769231	2826.22052464128	TGFB1
16	2-Butanone	1/196	0.0195042975032973	0.0265926648829678	0	0	101.553846153846	399.829724763894	MCL1
17	2-CHLOROETHYL ETHYL SULFIDE	1/45	0.00449498683126111	0.0122047825127228	0	0	453.5	2451.07341720946	MCL1
18	2-Fluoroadenosine	1/79	0.00788450525286052	0.0145579109527738	0	0	255.384615384615	1236.79086735105	MCL1
19	2-Naphthoxyacetic	1/38	0.00379642835480001	0.0122047825127228	0	0	539.486486486486	3006.93289539291	MCL1
20	2-aminofluorene	2025-01-12	0.00119964407705501	0.0122047825127228	0	0	1817	12220.6520798144	MCL1
21	2-deoxy-D-glucose	1/46	0.0045947609378592	0.0122047825127228	0	0	443.4	2386.7506135618	MCL1
22	27-hydroxycholesterol	1/32	0.00319746937532531	0.0122047825127228	0	0	644.096774193548	3700.59077387538	TGFB1
23	3-O-Methylquercetin	2025-01-24	0.00239857819994348	0.0122047825127228	0	0	868.478260869565	5239.42437821672	MCL1
24	3-[3-butylsulfanyl-1-[(4-chlorophenyl)methyl]-5-propan-2-ylindol-2-yl]-2,2-dimethylpropanoic acid	1/44	0.00439520773431367	0.0122047825127228	0	0	464.06976744186	2518.6182287535	MCL1
25	3-methyladenine	1/59	0.00589137002893082	0.0126182434437827	0	0	343.793103448276	1765.12548472896	MCL1
26	33258	1/99	0.00987564220867636	0.0168601543794504	0	0	203.061224489796	937.67255445652	MCL1
27	3383-21-9	1/32	0.00319746937532531	0.0122047825127228	0	0	644.096774193548	3700.59077387538	MCL1
28	3H-Xanthen-3-one, 2,6,7-trihydroxy-9-methyl-	1/76	0.00758566234415899	0.0144127584539021	0	0	265.64	1296.72042400338	MCL1
29	4-Oxoretinol	2025-01-22	0.00219880558503309	0.0122047825127228	0	0	951.285714285714	5821.71729982369	MCL1
30	5-Aminosalicylic	2025-01-27	0.00269819976718203	0.0122047825127228	0	0	768.153846153846	4543.76095582478	MCL1
31	5-Aminosalicylic acid	2025-01-20	0.00199901305697853	0.0122047825127228	0	0	1051.52631578947	6535.34298416184	MCL1
32	5-azacytidine	1/352	0.0348909082768162	0.0423726700516386	0	0	55.974358974359	187.823584321297	TGFB1
33	602-85-7	2025-01-28	0.00279806365767032	0.0122047825127228	0	0	739.666666666667	4348.3728531625	MCL1
34	7-Hydroxystaurosporine	2025-01-30	0.00299777648694947	0.0122047825127228	0	0	688.586206896552	4000.60628638476	MCL1
35	73151-67-4	2025-01-16	0.00159936830810678	0.0122047825127228	0	0	1332.2	8576.89881409571	MCL1
36	7646-79-9	2/3094	0.023925392310275	0.0310397710809515	0	0	33812	126213.938895789	MCL1
37	7646-79-9	2/3094	0.023925392310275	0.0310397710809515	0	0	33812	126213.938895789	TGFB1
38	8-azaguanine	1/323	0.0320397832936753	0.0396012153169844	0	0	61.1055900621118	210.250703994542	MCL1
39	8-iso Prostaglandin A2	2025-01-18	0.00179920062705324	0.0122047825127228	0	0	1175.35294117647	7428.71578427419	MCL1
40	9-Methoxyellipticine	1/44	0.00439520773431367	0.0122047825127228	0	0	464.06976744186	2518.6182287535	MCL1
41	9001-31-4	1/135	0.0134546517038702	0.0207455231769098	0	0	148.238805970149	638.676575305457	MCL1
42	ABT-737	2025-01-18	0.00179920062705324	0.0122047825127228	0	0	1175.35294117647	7428.71578427419	MCL1
43	AC1L1FUW	1/76	0.00758566234415899	0.0144127584539021	0	0	265.64	1296.72042400338	MCL1
44	ACMC-20mvek	1/100	0.0099751465923147	0.0169808131296918	0	0	201	926.139382688902	MCL1
45	AG-012559	1/135	0.0134546517038702	0.0207455231769098	0	0	148.238805970149	638.676575305457	TGFB1
46	ARSENIC	2/853	0.00181694634605335	0.0122047825127228	0	0	38294	241658.040534551	MCL1
47	ARSENIC	2/853	0.00181694634605335	0.0122047825127228	0	0	38294	241658.040534551	TGFB1
48	Acteoside	1/42	0.00419563456812239	0.0122047825127228	0	0	486.756097560976	2664.36205112488	TGFB1
49	Adehl	1/163	0.0162338476180647	0.0241457986036367	0	0	122.444444444444	504.551539635749	TGFB1
50	Ademetionine	2025-01-27	0.00269819976718203	0.0122047825127228	0	0	768.153846153846	4543.76095582478	TGFB1
51	Adenosine	1/134	0.0133553222320534	0.0207007494596828	0	0	149.360902255639	644.617801873703	MCL1
52	Aflodac	1/234	0.0232635265668736	0.030381856203744	0	0	84.8283261802575	319.028182239627	TGFB1
53	Agroclavine	2025-01-22	0.00219880558503309	0.0122047825127228	0	0	951.285714285714	5821.71729982369	MCL1
54	Alitretinoin	1/212	0.0210880106282796	0.0282291778637653	0	0	93.7772511848341	361.891159014039	TGFB1
55	Altenusin	2025-01-16	0.00159936830810678	0.0122047825127228	0	0	1332.2	8576.89881409571	MCL1
56	Alvocidib	1/58	0.00579166082592832	0.0126182434437827	0	0	349.842105263158	1802.15429576418	MCL1
57	Amentoflavone	2025-01-22	0.00219880558503309	0.0122047825127228	0	0	951.285714285714	5821.71729982369	MCL1
58	Andrographolide	1/43	0.00429542364650383	0.0122047825127228	0	0	475.142857142857	2589.62601908207	TGFB1
59	Apocarotenal	1/82	0.00818330320115419	0.0149224940726929	0	0	245.888888888889	1181.65824915184	MCL1
60	Arsenenous acid	2/1283	0.00411216142896476	0.0122047825127228	0	0	37434	205655.152280791	MCL1
61	Arsenenous acid	2/1283	0.00411216142896476	0.0122047825127228	0	0	37434	205655.152280791	TGFB1
62	Asterric acid	1/38	0.00379642835480001	0.0122047825127228	0	0	539.486486486486	3006.93289539291	MCL1
63	Benz[a]anthracene	1/69	0.0068881873839411	0.0136604120173108	0	0	293.088235294118	1458.9777918366	TGFB1
64	Benzo[b]fluoranthene	1/73	0.00728677447590242	0.0141181255470609	0	0	276.75	1362.0788946466	MCL1
65	Bisphenol A	2/1262	0.00397859598268418	0.0122047825127228	0	0	37476	207123.342047522	MCL1
66	Bisphenol A	2/1262	0.00397859598268418	0.0122047825127228	0	0	37476	207123.342047522	TGFB1
67	Bosentan	2025-01-11	0.00109970062238538	0.0122047825127228	0	0	1998.8	13617.2593346194	TGFB1
68	C2-ceramide	1/39	0.00389623739240155	0.0122047825127228	0	0	525.263157894737	2914.02551304813	MCL1
69	CADMIUM SELENIDE	1/33	0.00329730834059915	0.0122047825127228	0	0	623.938	3565.58368421533	TGFB1
70	CALCIUM	1/178	0.0177210905759935	0.0257721539487906	0	0	111.983050847458	451.627620638522	TGFB1
71	CHEMBL55802	2025-01-15	0.00149944469556524	0.0122047825127228	0	0	1427.42857142857	9282.08330574088	TGFB1
72	CHROMIUM	1/148	0.01474547999621	0.022326703644647	0	0	135.040816326531	569.442637400999	TGFB1
73	CI-1040	2025-01-27	0.00269819976718203	0.0122047825127228	0	0	768.153846153846	4543.76095582478	MCL1
74	COBALT	1/173	0.0172254678894924	0.0252383099176892	0	0	115.267441860465	468.143303750438	TGFB1
75	COUMESTROL	2025-01-26	0.00259833089333723	0.0122047825127228	0	0	798.92	4755.87968647782	MCL1
76	COUMESTROL	2025-01-26	0.00259833089333723	0.0122047825127228	0	0	798.92	4755.87968647782	MCL1
77	Capsaicin	2/206	0.000105576058540823	0.00610183750410987	0	0	39588	362470.852710928	MCL1
78	Capsaicin	2/206	0.000105576058540823	0.00610183750410987	0	0	39588	362470.852710928	TGFB1
79	Cephalochromin	1/60	0.00599107423767784	0.0127215090936996	0	0	337.949152542373	1729.44956493662	MCL1
80	Cetrorelix	1/43	0.00429542364650383	0.0122047825127228	0	0	475.142857142857	2589.62601908207	TGFB1
81	Chebulinic acid	2025-01-22	0.00219880558503309	0.0122047825127228	0	0	951.285714285714	5821.71729982369	MCL1
82	Corilagin	1/52	0.00519330074819333	0.0123840248610764	0	0	391.117647058824	2057.42971736085	MCL1
83	Corynanthin	2025-01-21	0.00209891180951992	0.0122047825127228	0	0	998.9	6159.55328462044	MCL1
84	Cylindrospermopsin	1/483	0.047717730769186	0.0540495065827895	0	0	40.4896265560166	123.187754846828	MCL1
85	Cyperquat	1/159	0.0158370595527998	0.023735440398471	0	0	125.569620253165	520.536623261773	MCL1
86	Cytomel	2025-01-13	0.00129958257667439	0.0122047825127228	0	0	1665.5	11068.4336040497	MCL1
87	D-Penicillamine	1/49	0.0048940533065942	0.0122047825127228	0	0	415.625	2211.01461905513	MCL1
88	DIETHYL PHTHALATE	2025-01-20	0.00199901305697853	0.0122047825127228	0	0	1051.52631578947	6535.34298416184	MCL1
89	Dacinostat	1/40	0.00399604144072308	0.0122047825127228	0	0	511.769230769231	2826.22052464128	MCL1
90	Decitabine	1/144	0.0143483920266571	0.0219511763732494	0	0	138.846153846154	589.279377037572	MCL1
91	Dibenz[a,h]anthracene	1/78	0.00778489594578605	0.0145579109527738	0	0	258.714285714286	1256.20528283274	MCL1
92	Dinoprostone	1/127	0.01265987599441	0.019937612194405	0	0	157.714285714286	689.103813393194	TGFB1
93	Doxorubicin Hydrochloride	1/104	0.0103731141576971	0.0173081139911717	0	0	193.155339805825	882.437509288164	MCL1
94	Dronabinol	1/402	0.039796766626985	0.0473541324106953	0	0	48.8703241895262	157.55644004329	TGFB1
95	EMBELIN	2025-01-26	0.00259833089333723	0.0122047825127228	0	0	798.92	4755.87968647782	MCL1
96	ETYA	2025-01-24	0.00239857819994348	0.0122047825127228	0	0	868.478260869565	5239.42437821672	MCL1
97	Electrocorundum	1/61	0.00609077345402933	0.0127215090936996	0	0	332.3	1695.05572091822	TGFB1
98	Entinostat	1/35	0.00349697130981076	0.0122047825127228	0	0	587.176470588235	3320.98675336375	MCL1
99	Epirubicin hydrochloride	1/37	0.00369661432798814	0.0122047825127228	0	0	554.5	3105.38737926404	MCL1
100	Ergocryptine	2025-01-25	0.00249845703747008	0.0122047825127228	0	0	832.25	4986.91018013131	MCL1
101	Erlotinib	1/46	0.0045947609378592	0.0122047825127228	0	0	443.4	2386.7506135618	TGFB1
102	FLUORANTHENE	1/41	0.00409584049951681	0.0122047825127228	0	0	498.95	2743.11899377622	TGFB1
103	Flavopiridol	2025-01-23	0.00229869438241537	0.0122047825127228	0	0	908	5516.47589115802	MCL1
104	Fludarabine	1/70	0.00698784164946666	0.0137653469282136	0	0	288.826086956522	1433.61241325367	MCL1
105	Fulvestrant	1/310	0.0307603278941063	0.0384667370055809	0	0	63.7184466019417	221.837649923262	TGFB1
106	GLYCOPROTEIN	1/189	0.0188110205979239	0.0264561383913425	0	0	105.372340425532	418.677224604143	MCL1
107	GNF-Pf-3037	1/33	0.00329730834059915	0.0122047825127228	0	0	623.938	3565.58368421533	MCL1
108	GNF-Pf-3955	2025-01-14	0.00139951611718667	0.0122047825127228	0	0	1537.30769230769	10102.6154017483	MCL1
109	GNF-Pf-5134	2025-01-30	0.00299777648694947	0.0122047825127228	0	0	688.586206896552	4000.60628638476	MCL1
110	Gadodiamide hydrate	1/43	0.00429542364650383	0.0122047825127228	0	0	475.142857142857	2589.62601908207	TGFB1
111	Gadolinium trichloride	2025-01-13	0.00129958257667439	0.0122047825127228	0	0	1665.5	11068.4336040497	TGFB1
112	Geranylgeranyl pyrophosphate	1/34	0.0033971423187621	0.0122047825127228	0	0	605	3439.31652062945	TGFB1
113	Ginsenoside Rg3	2025-01-13	0.00129958257667439	0.0122047825127228	0	0	1665.5	11068.4336040497	TGFB1
114	HEMATOXYLIN	1/251	0.0249429498358924	0.0320074018591299	0	0	78.992	291.572432092888	MCL1
115	HEXACHLOROETHANE	1/190	0.0189100751489902	0.0264561383913425	0	0	104.809523809524	415.890523307139	MCL1
116	Honokiol	2/29	2.02993519870185e-06	0.000597815916017696	0	0	39942	523540.032101813	MCL1
117	Honokiol	2/29	2.02993519870185e-06	0.000597815916017696	0	0	39942	523540.032101813	TGFB1
118	IBMX	1/88	0.00878076420338616	0.0156723336842256	0	0	228.862068965517	1083.70580053851	TGFB1
119	Imatinib	1/105	0.010472593557037	0.0173756552256191	0	0	191.288461538462	872.082866473472	MCL1
120	Isokaempferide	2025-01-17	0.00169928695278823	0.0122047825127228	0	0	1248.88	7964.75845443221	MCL1
121	L-alanine	1/186	0.0185138269400697	0.0262762507655447	0	0	107.097297297297	427.236546376691	MCL1
122	L-threonine	1/181	0.0180184042022515	0.0259482642423622	0	0	110.1	442.201410812059	MCL1
123	LEAD	1/55	0.00549250325603826	0.0125878771120877	0	0	369.333333333333	1922.1477487555	MCL1
124	LITHIUM CHLORIDE	1/231	0.022967007776068	0.0301282128732829	0	0	85.9478260869565	324.341013699018	MCL1
125	LITHOCHOLIC ACID	1/115	0.0114671126965614	0.0185044640500676	0	0	174.421052631579	779.360724185307	TGFB1
126	LY 294002	2/227	0.000128256501551662	0.00629525661782743	0	0	39546	354390.624048634	MCL1
127	LY 294002	2/227	0.000128256501551662	0.00629525661782743	0	0	39546	354390.624048634	TGFB1
128	Lapatinib	1/55	0.00549250325603826	0.0125878771120877	0	0	369.333333333333	1922.1477487555	MCL1
129	Lenalidomide	1/49	0.0048940533065942	0.0122047825127228	0	0	415.625	2211.01461905513	MCL1
130	MELAMINE	2025-01-15	0.00149944469556524	0.0122047825127228	0	0	1427.42857142857	9282.08330574088	TGFB1
131	METHACYCLINE HYDROCHLORIDE	1/44	0.00439520773431367	0.0122047825127228	0	0	464.06976744186	2518.6182287535	MCL1
132	MG-132	1/173	0.0172254678894924	0.0252383099176892	0	0	115.267441860465	468.143303750438	MCL1
133	MINOCYCLINE	1/64	0.00638984113595289	0.0130975650061214	0	0	316.428571428571	1598.92808672068	MCL1
134	MK 886	1/51	0.00509355659349577	0.0122453258513021	0	0	398.96	2106.42061031929	MCL1
135	Melatonin	2/66	1.07248666244857e-05	0.00210564881394068	0	0	39868	456207.352357066	MCL1
136	Melatonin	2/66	1.07248666244857e-05	0.00210564881394068	0	0	39868	456207.352357066	TGFB1
137	Merphalan	1/36	0.0035967953129581	0.0122047825127228	0	0	570.371428571429	3209.88614490383	MCL1
138	Methysergide	2025-01-28	0.00279806365767032	0.0122047825127228	0	0	739.666666666667	4348.3728531625	MCL1
139	Methysergide maleate	2025-01-28	0.00279806365767032	0.0122047825127228	0	0	739.666666666667	4348.3728531625	MCL1
140	Mustard gas	2/214	0.000113956218243138	0.00610183750410987	0	0	39572	359301.739365313	MCL1
141	Mustard gas	2/214	0.000113956218243138	0.00610183750410987	0	0	39572	359301.739365313	TGFB1
142	Myricitrin	1/33	0.00329730834059915	0.0122047825127228	0	0	623.938	3565.58368421533	MCL1
143	N-Acetyl-L-cysteine	2/315	0.000247279231551488	0.00963142348205415	0	0	39370	326967.549518319	MCL1
144	N-Acetyl-L-cysteine	2/315	0.000247279231551488	0.00963142348205415	0	0	39370	326967.549518319	TGFB1
145	N-Acetyl-L-cysteine	1/191	0.0190091247079765	0.0264689703380571	0	0	104.252631578947	413.136098958247	MCL1
146	NSC267099	2025-01-14	0.00139951611718667	0.0122047825127228	0	0	1537.30769230769	10102.6154017483	TGFB1
147	NSC321521	2025-01-28	0.00279806365767032	0.0122047825127228	0	0	739.666666666667	4348.3728531625	MCL1
148	Nitroprusside	1/59	0.00589137002893082	0.0126182434437827	0	0	343.793103448276	1765.12548472896	MCL1
149	Norcantharidin	2025-01-27	0.00269819976718203	0.0122047825127228	0	0	768.153846153846	4543.76095582478	MCL1
150	OZONE	1/38	0.00379642835480001	0.0122047825127228	0	0	539.486486486486	3006.93289539291	TGFB1
151	PARAQUAT	2/213	0.000112891197675903	0.00610183750410987	0	0	39574	359691.491561059	MCL1
152	PARAQUAT	2/213	0.000112891197675903	0.00610183750410987	0	0	39574	359691.491561059	TGFB1
153	PD 98059	2/262	0.000170957414630568	0.00719242265838604	0	0	39476	342418.616448451	MCL1
154	PD 98059	2/262	0.000170957414630568	0.00719242265838604	0	0	39476	342418.616448451	TGFB1
155	PENTABROMOPHENOL	1/37	0.00369661432798814	0.0122047825127228	0	0	554.5	3105.38737926404	MCL1
156	PHENCYCLIDINE	1/226	0.0224727098140225	0.0297447777088972	0	0	87.88	333.544462638792	MCL1
157	PI-103	2025-01-30	0.00299777648694947	0.0122047825127228	0	0	688.586206896552	4000.60628638476	MCL1
158	PLATINUM	1/194	0.0193062	0.0265686386742686	0	0	102.616580310881	405.061171842678	MCL1
159	PNU-0293363	1/50	0.00499380744578301	0.0122047825127228	0	0	407.122448979592	2157.56847981026	MCL1
160	PONATINIB	1/59	0.00589137002893082	0.0126182434437827	0	0	343.793103448276	1765.12548472896	MCL1
161	PROPIDIUM	1/182	0.0181174987476761	0.0259640067211221	0	0	109.486187845304	439.135635504346	MCL1
162	Pentadecane	1/83	0.00828289252442764	0.0150111498365781	0	0	242.878048780488	1164.25123613473	MCL1
163	Phenethyl isothiocyanate	1/101	0.0100746459800274	0.0171007679603346	0	0	198.98	914.856974068687	MCL1
164	Pirinixic acid	2/1402	0.00491068435528904	0.0122047825127228	0	0	37196	197746.655804244	MCL1
165	Pirinixic acid	2/1402	0.00491068435528904	0.0122047825127228	0	0	37196	197746.655804244	TGFB1
166	Poriol	2025-01-22	0.00219880558503309	0.0122047825127228	0	0	951.285714285714	5821.71729982369	MCL1
167	Prazosin	1/35	0.00349697130981076	0.0122047825127228	0	0	587.176470588235	3320.98675336375	MCL1
168	Pterostilbene	1/59	0.00589137002893082	0.0126182434437827	0	0	343.793103448276	1765.12548472896	MCL1
169	Quercetin	1/187	0.0186128964892654	0.0262901583505452	0	0	106.516129032258	424.35	MCL1
170	Redoxal	1/38	0.00379642835480001	0.0122047825127228	0	0	539.486486486486	3006.93289539291	MCL1
171	Retinoic	1/232	0.0230658523735157	0.0301906378844462	0	0	85.5714285714286	322.55311463117	MCL1
172	Retinoic acid	2/4258	0.045317824027887	0.0524027506173968	0	0	31484	97413.223132947	MCL1
173	Retinoic acid	2/4258	0.045317824027887	0.0524027506173968	0	0	31484	97413.223132947	TGFB1
174	Rhein	1/36	0.0035967953129581	0.0122047825127228	0	0	570.371428571429	3209.88614490383	MCL1
175	Romidepsin	1/37	0.00369661432798814	0.0122047825127228	0	0	554.5	3105.38737926404	MCL1
176	SARIN	1/229	0.0227693035883744	0.0300025051757327	0	0	86.7105263157895	327.968864137791	MCL1
177	SB 202190	1/91	0.00907942725528595	0.0161077790763959	0	0	221.2	1040.02580951258	TGFB1
178	SB 415286	1/35	0.00349697130981076	0.0122047825127228	0	0	587.176470588235	3320.98675336375	MCL1
179	STOCK1N-35696	1/50	0.00499380744578301	0.0122047825127228	0	0	407.122448979592	2157.56847981026	MCL1
180	SU	2025-01-28	0.00279806365767032	0.0122047825127228	0	0	739.666666666667	4348.3728531625	MCL1
181	SU 5416	1/33	0.00329730834059915	0.0122047825127228	0	0	623.938	3565.58368421533	MCL1
182	Salazinic acid	1/58	0.00579166082592832	0.0126182434437827	0	0	349.842105263158	1802.15429576418	MCL1
183	Simvastatin and	1/193	0.0192072088205868	0.0265564459984169	0	0	103.156	407.721943310759	MCL1
184	Sodium salicylate	2025-01-20	0.00199901305697853	0.0122047825127228	0	0	1051.52631578947	6535.34298416184	MCL1
185	Sorafenib	2/113	3.16399624083604e-05	0.00445327749880312	0	0	39774	412101.977876501	MCL1
186	Sorafenib	2/113	3.16399624083604e-05	0.00445327749880312	0	0	39774	412101.977876501	TGFB1
187	Succimer	2025-01-14	0.00139951611718667	0.0122047825127228	0	0	1537.30769230769	10102.6154017483	MCL1
188	Sulfuretin	2025-01-24	0.00239857819994348	0.0122047825127228	0	0	868.478260869565	5239.42437821672	MCL1
189	TACROLIMUS MONOHYDRATE	1/58	0.00579166082592832	0.0126182434437827	0	0	349.842105263158	1802.15429576418	TGFB1
190	TERT-BUTYL HYDROPEROXIDE	2/1341	0.00449251203829957	0.0122047825127228	0	0	37318	201716.599764231	MCL1
191	TERT-BUTYL HYDROPEROXIDE	2/1341	0.00449251203829957	0.0122047825127228	0	0	37318	201716.599764231	TGFB1
192	TIRON	2025-01-31	0.00309762542370701	0.0122047825127228	0	0	665.6	3845.25070816018	TGFB1
193	TITANIUM	2025-01-15	0.00149944469556524	0.0122047825127228	0	0	1427.42857142857	9282.08330574088	TGFB1
194	TITANIUM DIOXIDE	1/145	0.0144476715160197	0.0220457992822166	0	0	137.875	584.206985754933	TGFB1
195	TOPOTECAN	1/59	0.00589137002893082	0.0126182434437827	0	0	343.793103448276	1765.12548472896	MCL1
196	TOPOTECAN HYDROCHLORIDE	1/41	0.00409584049951681	0.0122047825127228	0	0	498.95	2743.11899377622	MCL1
197	TOSYLPHENYLALANYL CHLOROMETHYL KETONE	1/75	0.00748603805023221	0.0143158325051519	0	0	269.243243243243	1317.86909930574	TGFB1
198	TRIAMCINOLONE ACETONIDE	2025-01-20	0.00199901305697853	0.0122047825127228	0	0	1051.52631578947	6535.34298416184	TGFB1
199	TRYPAN BLUE	2025-01-22	0.00219880558503309	0.0122047825127228	0	0	951.285714285714	5821.71729982369	MCL1
200	Talmapimod	2025-01-13	0.00129958257667439	0.0122047825127228	0	0	1665.5	11068.4336040497	MCL1
201	Tanespimycin	1/55	0.00549250325603826	0.0125878771120877	0	0	369.333333333333	1922.1477487555	MCL1
202	Tetradioxin	2/3768	0.0354867257387476	0.0428313144674638	0	0	32464	108384.199219875	MCL1
203	Tetradioxin	2/3768	0.0354867257387476	0.0428313144674638	0	0	32464	108384.199219875	TGFB1
204	Tyrphostin B42	1/58	0.00579166082592832	0.0126182434437827	0	0	349.842105263158	1802.15429576418	MCL1
205	UNII-768N7QO4KH	1/95	0.00947757470448785	0.0165156553282347	0	0	211.744680851064	986.481799900017	MCL1
206	Ursolic acid	1/47	0.00469453005233207	0.0122047825127228	0	0	433.739130434783	2325.43043880073	TGFB1
207	Velcade(Bortezomib)	1/183	0.0182165882950105	0.0260426468586437	0	0	108.879120879121	436.106897450992	MCL1
208	Vinblastine	2025-01-28	0.00279806365767032	0.0122047825127228	0	0	739.666666666667	4348.3728531625	MCL1
209	Vinblastine sulfate	1/45	0.00449498683126111	0.0122047825127228	0	0	453.5	2451.07341720946	MCL1
210	Vincristine	1/86	0.0085816305202463	0.0153634661897419	0	0	234.270588235294	1114.69022937795	MCL1
211	ZINC	2/1642	0.00673656151877666	0.0134502872357948	0	0	36716	183587.550449077	MCL1
212	ZINC	2/1642	0.00673656151877666	0.0134502872357948	0	0	36716	183587.550449077	TGFB1
213	ZINC SULFIDE	1/51	0.00509355659349577	0.0122453258513021	0	0	398.96	2106.42061031929	TGFB1
214	[6-[6-(butanoylamino)purin-9-yl]-2-hydroxy-2-oxo-4a,6,7,7a-tetrahydro-4H-furo[3,2-d][1,3,2]dioxaphosphinin-7-yl] butanoate	1/224	0.0222749556335775	0.0296161373999485	0	0	88.6771300448431	337.353722783878	TGFB1
215	acetaldehyde	2/129	4.12800580447509e-05	0.00445327749880312	0	0	39742	401200.697420852	MCL1
216	acetaldehyde	2/129	4.12800580447509e-05	0.00445327749880312	0	0	39742	401200.697420852	TGFB1
217	acetaminophen	2/4135	0.0427371593187575	0.0497474048196604	0	0	31730	100034.742503205	MCL1
218	acetaminophen	2/4135	0.0427371593187575	0.0497474048196604	0	0	31730	100034.742503205	TGFB1
219	acetaminophen	1/167	0.0166305557094772	0.0246115510373922	0	0	119.469879518072	489.409982682105	MCL1
220	actinomycin D	2/190	8.97757719023739e-05	0.00610183750410987	0	0	39620	369186.902528537	MCL1
221	actinomycin D	2/190	8.97757719023739e-05	0.00610183750410987	0	0	39620	369186.902528537	TGFB1
222	alfacalcidol	2025-01-15	0.00149944469556524	0.0122047825127228	0	0	1427.42857142857	9282.08330574088	TGFB1
223	alprostadil	1/409	0.0404825893488037	0.0479763483429484	0	0	48.0147058823529	153.977557964642	MCL1
224	amantadine	1/102	0.0101741403705207	0.0172200249374617	0	0	197	903.817489031365	MCL1
225	ambroxol	1/175	0.0174237319592837	0.02546545440203	0	0	113.931034482759	461.411814009484	MCL1
226	amlodipine	2025-01-31	0.00309762542370701	0.0122047825127228	0	0	665.6	3845.25070816018	TGFB1
227	amphotericin b	1/39	0.00389623739240155	0.0122047825127228	0	0	525.263157894737	2914.02551304813	TGFB1
228	ampyrone	2/781	0.00152299559018307	0.0122047825127228	0	0	38438	249350.23115309	MCL1
229	ampyrone	2/781	0.00152299559018307	0.0122047825127228	0	0	38438	249350.23115309	TGFB1
230	apigenin	1/196	0.0195042975032973	0.0265926648829678	0	0	101.553846153846	399.829724763894	MCL1
231	apigenin	1/97	0.00967661845093631	0.0166167004886341	0	0	207.312	961.524242233646	MCL1
232	ascorbic acid	1/261	0.0259301709699056	0.0329867617738108	0	0	75.9153846153846	277.269409693089	TGFB1
233	aspirin	2/561	0.000785420129285747	0.0122047825127228	0	0	38878	277950.166087448	MCL1
234	aspirin	2/561	0.000785420129285747	0.0122047825127228	0	0	38878	277950.166087448	TGFB1
235	azacitidine	1/103	0.0102736297630312	0.0172890512297867	0	0	195.058823529412	893.013406763209	MCL1
236	azacyclonol	2/703	0.00123380029975778	0.0122047825127228	0	0	38594	258489.343314637	MCL1
237	azacyclonol	2/703	0.00123380029975778	0.0122047825127228	0	0	38594	258489.343314637	TGFB1
238	benazepril	2025-01-19	0.00189910932917025	0.0122047825127228	0	0	1110	6955.67100729196	TGFB1
239	benfluorex	2025-01-26	0.00259833089333723	0.0122047825127228	0	0	798.92	4755.87968647782	MCL1
240	benserazide	1/47	0.00469453005233207	0.0122047825127228	0	0	433.739130434783	2325.43043880073	MCL1
241	benzbromarone	1/42	0.00419563456812239	0.0122047825127228	0	0	486.756097560976	2664.36205112488	MCL1
242	benzbromarone	1/45	0.00449498683126111	0.0122047825127228	0	0	453.5	2451.07341720946	MCL1
243	benzo[g][1]benzofuran-8,9-dione	2025-01-13	0.00129958257667439	0.0122047825127228	0	0	1665.5	11068.4336040497	MCL1
244	beta-carotene	1/104	0.0103731141576971	0.0173081139911717	0	0	193.155339805825	882.437509288164	MCL1
245	bezafibrate	1/92	0.00917897161228787	0.0161385500884703	0	0	218.758241758242	1026.15993383296	TGFB1
246	bisacodyl	2025-01-23	0.00229869438241537	0.0122047825127228	0	0	908	5516.47589115802	MCL1
247	bisindolylmaleimide IX	2025-01-27	0.00269819976718203	0.0122047825127228	0	0	768.153846153846	4543.76095582478	TGFB1
248	bithionol	1/48	0.00479429417493474	0.0122047825127228	0	0	424.489361702128	2266.91275582499	MCL1
249	brimonidine	2025-01-11	0.00109970062238538	0.0122047825127228	0	0	1998.8	13617.2593346194	MCL1
250	busulfan	1/42	0.00419563456812239	0.0122047825127228	0	0	486.756097560976	2664.36205112488	TGFB1
251	butyric acid	1/48	0.00479429417493474	0.0122047825127228	0	0	424.489361702128	2266.91275582499	TGFB1
252	caffeic	1/50	0.00499380744578301	0.0122047825127228	0	0	407.122448979592	2157.56847981026	MCL1
253	caffeic acid	2025-01-14	0.00139951611718667	0.0122047825127228	0	0	1537.30769230769	10102.6154017483	MCL1
254	calcitriol	2/1958	0.0095798953077749	0.0165470918952475	0	0	36084	167721.629593269	MCL1
255	calcitriol	2/1958	0.0095798953077749	0.0165470918952475	0	0	36084	167721.629593269	TGFB1
256	calmidazolium	1/182	0.0181174987476761	0.0259640067211221	0	0	109.486187845304	439.135635504346	MCL1
257	calyculin A	2025-01-22	0.00219880558503309	0.0122047825127228	0	0	951.285714285714	5821.71729982369	MCL1
258	camptothecin	2025-01-23	0.00229869438241537	0.0122047825127228	0	0	908	5516.47589115802	MCL1
259	camptothecin	1/71	0.00708749092005382	0.0137773338346921	0	0	284.685714285714	1409.03027572642	MCL1
260	carvedilol	1/65	0.00648952037491829	0.0131804396580237	0	0	311.469	1569.04458850354	TGFB1
261	cefotiam	1/62	0.00619046767551296	0.0128386812002716	0	0	326.83606557377	1661.87793315524	MCL1
262	celastrol	1/229	0.0227693035883744	0.0300025051757327	0	0	86.7105263157895	327.968864137791	MCL1
263	celecoxib	1/116	0.0115665371246248	0.018613908104929	0	0	172.895652173913	771.052207259166	MCL1
264	celecoxib	1/109	0.0108704611798783	0.0177852823193008	0	0	184.166666666667	832.747549641083	MCL1
265	cerivastatin	1/193	0.0192072088205868	0.0265564459984169	0	0	103.156	407.721943310759	MCL1
266	chitosamine	1/86	0.0085816305202463	0.0153634661897419	0	0	234.270588235294	1114.69022937795	MCL1
267	chlortetracycline	1/67	0.00668886386885881	0.0134004789753668	0	0	302	1512.20799585308	MCL1
268	cholecalciferol	1/104	0.0103731141576971	0.0173081139911717	0	0	193.155339805825	882.437509288164	TGFB1
269	cicloheximide	1/354	0.0350873825975482	0.0425235974278927	0	0	55.6515580736544	186.427915887372	MCL1
270	ciclopirox	1/177	0.0176219760357328	0.0256914452600163	0	0	112.625	454.848284277213	MCL1
271	ciglitazone	1/190	0.0189100751489902	0.0264561383913425	0	0	104.809523809524	415.890523307139	TGFB1
272	cinnamaldehyde	1/165	0.0164322116614672	0.0243792762433355	0	0	120.939024390244	496.879402115071	MCL1
273	ciprofloxacin	1/36	0.0035967953129581	0.0122047825127228	0	0	570.371428571429	3209.88614490383	TGFB1
274	clobetasol	2025-01-23	0.00229869438241537	0.0122047825127228	0	0	908	5516.47589115802	MCL1
275	clofazimine	1/32	0.00319746937532531	0.0122047825127228	0	0	644.096774193548	3700.59077387538	MCL1
276	clofibrate	1/51	0.00509355659349577	0.0122453258513021	0	0	398.96	2106.42061031929	TGFB1
277	clomifene	2025-01-21	0.00209891180951992	0.0122047825127228	0	0	998.9	6159.55328462044	MCL1
278	clopamide	1/345	0.0342030906673095	0.0416231826509201	0	0	57.1337209302326	192.851405189573	TGFB1
279	coenzyme	1/59	0.00589137002893082	0.0126182434437827	0	0	343.793103448276	1765.12548472896	MCL1
280	curcumin	2/528	0.000695657248352327	0.0122047825127228	0	0	38944	283148.329054695	MCL1
281	curcumin	2/528	0.000695657248352327	0.0122047825127228	0	0	38944	283148.329054695	TGFB1
282	curcumin	1/257	0.0255353425100973	0.0326254159185407	0	0	77.1172	282.842076665784	MCL1
283	cycloheximide	2/324	0.000261634593740011	0.00963142348205415	0	0	39352	324597.400335448	MCL1
284	cycloheximide	2/324	0.000261634593740011	0.00963142348205415	0	0	39352	324597.400335448	TGFB1
285	cytarabine	1/78	0.00778489594578605	0.0145579109527738	0	0	258.714285714286	1256.20528283274	MCL1
286	dUTP	1/179	0.0178202001166791	0.025788938252393	0	0	111.348314606742	448.44672173779	MCL1
287	dacarbazine	2025-01-27	0.00269819976718203	0.0122047825127228	0	0	768.153846153846	4543.76095582478	MCL1
288	danazol	2/1233	0.00379777364021676	0.0122047825127228	0	0	37534	209189.753622883	MCL1
289	danazol	2/1233	0.00379777364021676	0.0122047825127228	0	0	37534	209189.753622883	TGFB1
290	danthron	1/33	0.00329730834059915	0.0122047825127228	0	0	623.938	3565.58368421533	MCL1
291	daunorubicin	1/108	0.0107710017715191	0.0177210057078904	0	0	185.897196261682	842.281193319048	MCL1
292	deferoxamine	1/123	0.0122623681908939	0.0194154163022487	0	0	162.918032786885	717.038137352109	MCL1
293	deptropine	1/435	0.0430277859630089	0.0499869150536731	0	0	45.0783410138249	141.812367120647	MCL1
294	dexverapamil	1/326	0.0323349222425211	0.0397604784986324	0	0	60.5323076923077	207.723117971974	MCL1
295	digitoxigenin	1/328	0.0325316565454126	0.0399190535526001	0	0	60.1559633027523	206.06675575448	MCL1
296	digoxigenin	1/244	0.0242515975794016	0.0313249802067271	0	0	81.2962962962963	302.363102271534	MCL1
297	digoxin	1/267	0.0265222636843878	0.0336672700648802	0	0	74.1804511278196	269.258032443313	MCL1
298	dioxidanide	1/37	0.00369661432798814	0.0122047825127228	0	0	554.5	3105.38737926404	TGFB1
299	dipyridamole	1/74	0.00738640876054092	0.0141713184363472	0	0	272.945205479452	1339.64608092861	TGFB1
300	disopyramide	1/50	0.00499380744578301	0.0122047825127228	0	0	407.122448979592	2157.56847981026	MCL1
301	dl-Thioctic acid	2025-01-25	0.00249845703747008	0.0122047825127228	0	0	832.25	4986.91018013131	MCL1
302	docetaxel	1/110	0.0109699155937551	0.0178982833371794	0	0	182.467889908257	823.404362610003	MCL1
303	docetaxel	1/142	0.0141498180534037	0.0217037573787885	0	0	140.829787234043	599.661	MCL1
304	domperidone	2025-02-21	1.04995761201736e-06	0.000597815916017696	0	0	39958	550092.226612586	MCL1
305	domperidone	2025-02-21	1.04995761201736e-06	0.000597815916017696	0	0	39958	550092.226612586	TGFB1
306	dorzolamide	1/238	0.0236588149619728	0.0307616821470243	0	0	83.379746835443	312.175398709353	MCL1
307	doxorubicin	2/750	0.00140441633191509	0.0122047825127228	0	0	38500	252873.139158355	MCL1
308	doxorubicin	2/750	0.00140441633191509	0.0122047825127228	0	0	38500	252873.139158355	TGFB1
309	doxorubicin	1/200	0.0199003457594268	0.02682220515401	0	0	99.4924623115578	389.713782906821	MCL1
310	ebselen	1/81	0.00808370888101141	0.0148327243953761	0	0	248.975	1199.53777085571	TGFB1
311	ellagic	1/184	0.0183156728404018	0.0261208990387329	0	0	108.27868852459	433.114553382532	MCL1
312	ellagic acid	2/146	5.29251994764378e-05	0.00445327749880312	0	0	39708	390990.022632623	MCL1
313	ellagic acid	2/146	5.29251994764378e-05	0.00445327749880312	0	0	39708	390990.022632623	TGFB1
314	ellipticine	1/71	0.00708749092005382	0.0137773338346921	0	0	284.685714285714	1409.03027572642	MCL1
315	emetine	1/260	0.0258314713550075	0.0329323303638515	0	0	76.2123552123552	278.644694992071	TGFB1
316	emodin	1/112	0.0111688094270445	0.0180726064629924	0	0	179.162162162162	805.267675185487	MCL1
317	epivincamine	1/160	0.0159362640648122	0.0237631886941124	0	0	124.77358490566	516.457583142281	MCL1
318	estradiol	2025-01-20	0.00199901305697853	0.0122047825127228	0	0	1051.52631578947	6535.34298416184	MCL1
319	estradiol	2/4336	0.046993540175465	0.0537460100259201	0	0	31328	95793.0394261694	TGFB1
320	estropipate	2025-01-24	0.00239857819994348	0.0122047825127228	0	0	868.478260869565	5239.42437821672	MCL1
321	ethotoin	2025-01-24	0.00239857819994348	0.0122047825127228	0	0	868.478260869565	5239.42437821672	MCL1
322	fenbendazole	1/79	0.00788450525286052	0.0145579109527738	0	0	255.384615384615	1236.79086735105	MCL1
323	fenofibrate	1/90	0.0089798778998866	0.0159792993445112	0	0	223.696629213483	1054.23053814246	TGFB1
324	fenoterol	1/45	0.00449498683126111	0.0122047825127228	0	0	453.5	2451.07341720946	MCL1
325	fluoride	1/55	0.00549250325603826	0.0125878771120877	0	0	369.333333333333	1922.1477487555	TGFB1
326	folic acid	1/194	0.0193062	0.0265686386742686	0	0	102.616580310881	405.061171842678	MCL1
327	gabexate	1/82	0.00818330320115419	0.0149224940726929	0	0	245.888888888889	1181.65824915184	TGFB1
328	glutathione	1/190	0.0189100751489902	0.0264561383913425	0	0	104.809523809524	415.890523307139	MCL1
329	gossypol	1/55	0.00549250325603826	0.0125878771120877	0	0	369.333333333333	1922.1477487555	MCL1
330	gossypol	1/56	0.00559222743938083	0.0126182434437827	0	0	362.6	1880.58051870251	MCL1
331	h-89	1/66	0.00658919461938717	0.0133368922021273	0	0	306.661538461538	1540.1536506364	TGFB1
332	harmaline	2025-01-26	0.00259833089333723	0.0122047825127228	0	0	798.92	4755.87968647782	MCL1
333	helveticoside	1/301	0.0298740561189849	0.0376784133920387	0	0	65.66	230.516820942215	MCL1
334	hydrochloric acid	1/36	0.0035967953129581	0.0122047825127228	0	0	570.371428571429	3209.88614490383	MCL1
335	hydroxyurea	1/58	0.00579166082592832	0.0126182434437827	0	0	349.842105263158	1802.15429576418	MCL1
336	hyoscyamine	1/36	0.0035967953129581	0.0122047825127228	0	0	570.371428571429	3209.88614490383	MCL1
337	hyoscyamine	1/81	0.00808370888101141	0.0148327243953761	0	0	248.975	1199.53777085571	TGFB1
338	ibuprofen	1/149	0.014844739492982	0.0224193629778625	0	0	134.121621621622	564.666742769417	MCL1
339	idarubicin hydrochloride	1/44	0.00439520773431367	0.0122047825127228	0	0	464.06976744186	2518.6182287535	MCL1
340	idebenone	2025-01-16	0.00159936830810678	0.0122047825127228	0	0	1332.2	8576.89881409571	MCL1
341	indirubin deriv. 7a	1/46	0.0045947609378592	0.0122047825127228	0	0	443.4	2386.7506135618	MCL1
342	indocyanine	1/61	0.00609077345402933	0.0127215090936996	0	0	332.3	1695.05572091822	MCL1
343	indocyanine green	2025-01-30	0.00299777648694947	0.0122047825127228	0	0	688.586206896552	4000.60628638476	MCL1
344	ionomycin	1/112	0.0111688094270445	0.0180726064629924	0	0	179.162162162162	805.267675185487	TGFB1
345	ipratropium bromide	1/192	0.0191081692643432	0.0265441313601371	0	0	103.701570680628	410.413414210293	MCL1
346	ipriflavone	2025-01-26	0.00259833089333723	0.0122047825127228	0	0	798.92	4755.87968647782	MCL1
347	irbesartan	2025-01-20	0.00199901305697853	0.0122047825127228	0	0	1051.52631578947	6535.34298416184	TGFB1
348	isoproterenol	1/79	0.00788450525286052	0.0145579109527738	0	0	255.384615384615	1236.79086735105	TGFB1
349	lactacystin	1/49	0.0048940533065942	0.0122047825127228	0	0	415.625	2211.01461905513	TGFB1
350	lamivudine	1/74	0.00738640876054092	0.0141713184363472	0	0	272.945205479452	1339.64608092861	TGFB1
351	lanatoside C	1/405	0.0400907206502975	0.0476077307722283	0	0	48.5	156.005603268855	MCL1
352	lansoprazole	2025-01-23	0.00229869438241537	0.0122047825127228	0	0	908	5516.47589115802	MCL1
353	lansoprazole	2025-01-29	0.00289792256473981	0.0122047825127228	0	0	713.214285714286	4167.8539385348	MCL1
354	leukotriene D4	2025-01-17	0.00169928695278823	0.0122047825127228	0	0	1248.88	7964.75845443221	TGFB1
355	lobeline	2/1510	0.00569668729192457	0.0126182434437827	0	0	36980	191107.849238992	MCL1
356	lobeline	2/1510	0.00569668729192457	0.0126182434437827	0	0	36980	191107.849238992	TGFB1
357	lonidamine	2025-01-23	0.00229869438241537	0.0122047825127228	0	0	908	5516.47589115802	MCL1
358	lorazepam	1/129	0.0128585999084414	0.0200894306261856	0	0	155.234	675.850486260868	MCL1
359	losartan	2025-01-21	0.00209891180951992	0.0122047825127228	0	0	998.9	6159.55328462044	TGFB1
360	lovastatin	1/97	0.00967661845093631	0.0166167004886341	0	0	207.312	961.524242233646	TGFB1
361	luteolin	1/44	0.00439520773431367	0.0122047825127228	0	0	464.06976744186	2518.6182287535	MCL1
362	luteolin	1/96	0.00957709907632738	0.0165470918952475	0	0	209.505263157895	973.860188973711	MCL1
363	mebendazole	2/346	0.000298430546218648	0.0103397406895755	0	0	39308	319061.987584465	MCL1
364	mebendazole	2/346	0.000298430546218648	0.0103397406895755	0	0	39308	319061.987584465	TGFB1
365	menadione	1/334	0.0331217394588846	0.0404744907495499	0	0	59.0540540540541	201.230553152067	MCL1
366	metergoline	1/32	0.00319746937532531	0.0122047825127228	0	0	644.096774193548	3700.59077387538	MCL1
367	methane	1/186	0.0185138269400697	0.0262762507655447	0	0	107.097297297297	427.236546376691	MCL1
368	methylbenzethonium chloride	1/108	0.0107710017715191	0.0177210057078904	0	0	185.897196261682	842.281193319048	MCL1
369	methylene	1/95	0.00947757470448785	0.0165156553282347	0	0	211.744680851064	986.481799900017	MCL1
370	methylene blue	1/58	0.00579166082592832	0.0126182434437827	0	0	349.842105263158	1802.15429576418	MCL1
371	mifepristone	2025-01-22	0.00219880558503309	0.0122047825127228	0	0	951.285714285714	5821.71729982369	MCL1
372	mifepristone	1/78	0.00778489594578605	0.0145579109527738	0	0	258.714285714286	1256.20528283274	MCL1
373	mitomycin C	1/308	0.0305634136035107	0.0383018098137613	0	0	64.1400651465798	223.717444085943	TGFB1
374	mitotane	1/47	0.00469453005233207	0.0122047825127228	0	0	433.739130434783	2325.43043880073	TGFB1
375	mometasone	1/53	0.00529303991040126	0.0125204839647644	0	0	383.576923076923	2010.46571809138	MCL1
376	morin	2025-01-27	0.00269819976718203	0.0122047825127228	0	0	768.153846153846	4543.76095582478	MCL1
377	myricetin	2025-01-20	0.00199901305697853	0.0122047825127228	0	0	1051.52631578947	6535.34298416184	MCL1
378	naftopidil	2025-01-22	0.00219880558503309	0.0122047825127228	0	0	951.285714285714	5821.71729982369	MCL1
379	nelfinavir	1/44	0.00439520773431367	0.0122047825127228	0	0	464.06976744186	2518.6182287535	MCL1
380	niclosamide	1/133	0.0132559877637872	0.0206009941764397	0	0	150.5	650.657541250174	MCL1
381	nicotinic acid	2025-01-27	0.00269819976718203	0.0122047825127228	0	0	768.153846153846	4543.76095582478	MCL1
382	nicotinic acid	1/55	0.00549250325603826	0.0125878771120877	0	0	369.333333333333	1922.1477487555	TGFB1
383	nilutamide	1/56	0.00559222743938083	0.0126182434437827	0	0	362.6	1880.58051870251	MCL1
384	nitrofural	1/71	0.00708749092005382	0.0137773338346921	0	0	284.685714285714	1409.03027572642	MCL1
385	nocodazole	1/373	0.0369528911992745	0.0445097196653838	0	0	52.758064516129	174.001973410053	MCL1
386	nutlin-3B	2025-01-28	0.00279806365767032	0.0122047825127228	0	0	739.666666666667	4348.3728531625	MCL1
387	oleic	1/159	0.0158370595527998	0.023735440398471	0	0	125.569620253165	520.536623261773	MCL1
388	oleic acid	2025-01-14	0.00139951611718667	0.0122047825127228	0	0	1537.30769230769	10102.6154017483	MCL1
389	omeprazole	2025-01-27	0.00269819976718203	0.0122047825127228	0	0	768.153846153846	4543.76095582478	MCL1
390	omeprazole	1/61	0.00609077345402933	0.0127215090936996	0	0	332.3	1695.05572091822	MCL1
391	orciprenaline	1/63	0.00629015690246624	0.012954204250184	0	0	321.548387096774	1629.85458135111	MCL1
392	ouabain	1/246	0.0244491517929872	0.0315110512167823	0	0	80.6244897959184	299.210361810629	MCL1
393	oxolinic acid	1/36	0.0035967953129581	0.0122047825127228	0	0	570.371428571429	3209.88614490383	MCL1
394	oxolinic acid	1/44	0.00439520773431367	0.0122047825127228	0	0	464.06976744186	2518.6182287535	TGFB1
395	oxytetracycline	1/45	0.00449498683126111	0.0122047825127228	0	0	453.5	2451.07341720946	MCL1
396	oxytetracycline	1/46	0.0045947609378592	0.0122047825127228	0	0	443.4	2386.7506135618	MCL1
397	parthenolide	1/223	0.0221760710426954	0.0295513706881167	0	0	89.0810810810811	339.286806137676	MCL1
398	paxilline	2025-01-14	0.00139951611718667	0.0122047825127228	0	0	1537.30769230769	10102.6154017483	MCL1
399	pentachlorophenol	1/56	0.00559222743938083	0.0126182434437827	0	0	362.6	1880.58051870251	MCL1
400	pentetrazol	1/44	0.00439520773431367	0.0122047825127228	0	0	464.06976744186	2518.6182287535	MCL1
401	pentetrazol	1/67	0.00668886386885881	0.0134004789753668	0	0	302	1512.20799585308	TGFB1
402	pentoxifylline	1/39	0.00389623739240155	0.0122047825127228	0	0	525.263157894737	2914.02551304813	MCL1
403	phenol	1/103	0.0102736297630312	0.0172890512297867	0	0	195.058823529412	893.013406763209	MCL1
404	phenylbutazone	2025-01-14	0.00139951611718667	0.0122047825127228	0	0	1537.30769230769	10102.6154017483	MCL1
405	phenylephrine	1/33	0.00329730834059915	0.0122047825127228	0	0	623.938	3565.58368421533	TGFB1
406	picrotoxinin	1/105	0.010472593557037	0.0173756552256191	0	0	191.288461538462	872.082866473472	MCL1
407	podophyllotoxin	1/306	0.0303664793211793	0.0381361542007988	0	0	64.5672131147541	225.624698247829	MCL1
408	prednisolone	1/47	0.00469453005233207	0.0122047825127228	0	0	433.739130434783	2325.43043880073	TGFB1
409	prednisolone	1/98	0.00977613282888033	0.0167387855703794	0	0	205.164948453608	949.464664643381	MCL1
410	prednisone	1/35	0.00349697130981076	0.0122047825127228	0	0	587.176470588235	3320.98675336375	TGFB1
411	primaquine	2025-01-30	0.00299777648694947	0.0122047825127228	0	0	688.586206896552	4000.60628638476	MCL1
412	primidone	1/48	0.00479429417493474	0.0122047825127228	0	0	424.489361702128	2266.91275582499	MCL1
413	proadifen	2025-01-17	0.00169928695278823	0.0122047825127228	0	0	1248.88	7964.75845443221	MCL1
414	probucol	2025-01-12	0.00119964407705501	0.0122047825127228	0	0	1817	12220.6520798144	TGFB1
415	prochlorperazine	2025-01-30	0.00299777648694947	0.0122047825127228	0	0	688.586206896552	4000.60628638476	MCL1
416	prochlorperazine	1/32	0.00319746937532531	0.0122047825127228	0	0	644.096774193548	3700.59077387538	MCL1
417	propranolol	1/50	0.00499380744578301	0.0122047825127228	0	0	407.122448979592	2157.56847981026	MCL1
418	protoporphyrin	1/74	0.00738640876054092	0.0141713184363472	0	0	272.945205479452	1339.64608092861	MCL1
419	protoporphyrin IX	1/59	0.00589137002893082	0.0126182434437827	0	0	343.793103448276	1765.12548472896	MCL1
420	puromycin	1/242	0.0240540233728847	0.0311380654211628	0	0	81.9792531120332	305.573813311759	MCL1
421	purpurogallin	1/70	0.00698784164946666	0.0137653469282136	0	0	288.826086956522	1433.61241325367	MCL1
422	pyrantel	1/39	0.00389623739240155	0.0122047825127228	0	0	525.263157894737	2914.02551304813	MCL1
423	pyrantel	1/35	0.00349697130981076	0.0122047825127228	0	0	587.176470588235	3320.98675336375	TGFB1
424	pyrithione	1/36	0.0035967953129581	0.0122047825127228	0	0	570.371428571429	3209.88614490383	MCL1
425	pyrogallol	2025-01-23	0.00229869438241537	0.0122047825127228	0	0	908	5516.47589115802	MCL1
426	pyrogallol	2025-01-26	0.00259833089333723	0.0122047825127228	0	0	798.92	4755.87968647782	MCL1
427	quercetin	2/3158	0.0249255992904602	0.0320074018591299	0	0	33684	124356.609534286	MCL1
428	quercetin	2/3158	0.0249255992904602	0.0320074018591299	0	0	33684	124356.609534286	TGFB1
429	ramipril	2025-01-11	0.00109970062238538	0.0122047825127228	0	0	1998.8	13617.2593346194	TGFB1
430	resveratrol	2/1601	0.00640424231199143	0.0130975650061214	0	0	36798	185859.141418957	MCL1
431	resveratrol	2/1601	0.00640424231199143	0.0130975650061214	0	0	36798	185859.141418957	TGFB1
432	resveratrol	1/225	0.0223738352215657	0.0296806057331131	0	0	88.2767857142857	335.439698266476	MCL1
433	retinol	1/86	0.0085816305202463	0.0153634661897419	0	0	234.270588235294	1114.69022937795	MCL1
434	roscovitine	2025-01-28	0.00279806365767032	0.0122047825127228	0	0	739.666666666667	4348.3728531625	MCL1
435	rosmarinic acid	2025-01-17	0.00169928695278823	0.0122047825127228	0	0	1248.88	7964.75845443221	MCL1
436	scopolamine	1/454	0.044885599910654	0.0520425558019197	0	0	43.1456953642384	133.908630470772	TGFB1
437	serine	1/191	0.0190091247079765	0.0264689703380571	0	0	104.252631578947	413.136098958247	MCL1
438	sertraline	1/109	0.0108704611798783	0.0177852823193008	0	0	184.166666666667	832.747549641083	MCL1
439	simvastatin	1/304	0.0301695250384757	0.0379697654864577	0	0	65	227.55999297047	TGFB1
440	sisomicin	2025-01-23	0.00229869438241537	0.0122047825127228	0	0	908	5516.47589115802	MCL1
441	sphingosine	1/71	0.00708749092005382	0.0137773338346921	0	0	284.685714285714	1409.03027572642	MCL1
442	staurosporine	1/121	0.012063584303527	0.0191521594468393	0	0	165.65	731.769464326843	MCL1
443	strophanthidin	1/344	0.0341048110114175	0.0415895107364905	0	0	57.3032069970846	193.588387996101	MCL1
444	suloctidil	1/117	0.0116659565561387	0.0186718706836025	0	0	171.396551724138	762.899827658559	MCL1
445	tacrolimus	1/133	0.0132559877637872	0.0206009941764397	0	0	150.5	650.657541250174	MCL1
446	taurine	1/57	0.00569194662927595	0.0126182434437827	0	0	356.107142857143	1840.61204879112	TGFB1
447	tetracycline	1/46	0.0045947609378592	0.0122047825127228	0	0	443.4	2386.7506135618	MCL1
448	tetracycline	1/96	0.00957709907632738	0.0165470918952475	0	0	209.505263157895	973.860188973711	MCL1
449	thalidomide	2/141	4.9350153480615e-05	0.00445327749880312	0	0	39718	393866.314631533	MCL1
450	thalidomide	2/141	4.9350153480615e-05	0.00445327749880312	0	0	39718	393866.314631533	TGFB1
451	thalidomide	1/67	0.00668886386885881	0.0134004789753668	0	0	302	1512.20799585308	MCL1
452	trichostatin	1/129	0.0128585999084414	0.0200894306261856	0	0	155.234	675.850486260868	MCL1
453	trichostatin A	2/3584	0.0321051042377744	0.0396012153169844	0	0	32832	112900.719919664	MCL1
454	trichostatin A	2/3584	0.0321051042377744	0.0396012153169844	0	0	32832	112900.719919664	TGFB1
455	trolox	1/36	0.0035967953129581	0.0122047825127228	0	0	570.371428571429	3209.88614490383	TGFB1
456	tyrphostin AG-825	1/462	0.0456672973763679	0.0525352307708608	0	0	42.3796095444685	130.799275476102	MCL1
457	ursodiol	1/138	0.013752610127341	0.0211495753655453	0	0	144.970802919708	621.42120952638	MCL1
458	valproic acid	1/195	0.0194052729406309	0.0265926648829678	0	0	102.082474226804	402.430596534286	MCL1
459	valsartan	1/63	0.00629015690246624	0.012954204250184	0	0	321.548387096774	1629.85458135111	TGFB1
460	warfarin	1/79	0.00788450525286052	0.0145579109527738	0	0	255.384615384615	1236.79086735105	MCL1
461	water	1/196	0.0195042975032973	0.0265926648829678	0	0	101.553846153846	399.829724763894	MCL1
462	wortmannin	1/146	0.0145469460090833	0.0221399255797159	0	0	136.91724137931	579.211165969909	MCL1
463	zidovudine	1/55	0.00549250325603826	0.0125878771120877	0	0	369.333333333333	1922.1477487555	MCL1
